# Supplementary material for: Candidates for Balancing Selection in Leishmania donovani Complex Parasites
Source: Genome Biol Evol. 2021 Dec 2;13(12):evab265. doi: 10.1093/gbe/evab265 (PMC8717319; doi:10.1093/gbe/evab265)
Supplement: evab265_Supplementary_Data [file evab265_supplementary_data.zip]

Archive with 2 entries (2 files):
- Clean Copy of Supplementary Material-2021-12-10.docx
- Supplementary.Tables.23.Nov.2021.xlsx
