# Supplementary material for: Candidates for Balancing Selection in Leishmania donovani Complex Parasites
Source: Genome Biol Evol. 2021 Dec 2;13(12):evab265. doi: 10.1093/gbe/evab265 (PMC8717319; doi:10.1093/gbe/evab265)
Supplement: evab265_Supplementary_Data [file evab265_supplementary_data.zip › Supplementary.Tables.23.Nov.2021.xlsx]

## Sheet: ST1. Isolates used.
Supplementary Table 1. Isolates used in this study
Sample.name	ENA.accession	Location.country	Major.population	Reference	Collected.by	Brazilian.state
MHOM/BR/NA/1006DP	SRR13744682	Brazil	Unassigned	This study	Carlos Costa	Piauí
MHOM/BR/NA/1011DP	SRR13744681	Brazil	Unassigned	This study	Carlos Costa	Piauí
MHOM/BR/NA/1016DP	SRR13744670	Brazil	Unassigned	This study	Carlos Costa	Piauí
MHOM/BR/NA/1026DP	SRR13744659	Brazil	Unassigned	This study	Carlos Costa	Piauí
MHOM/BR/NA/1255	SRR13744648	Brazil	BM	This study	Carlos Costa	Piauí
MHOM/BR/NA/1661	SRR13744637	Brazil	BM	This study	Carlos Costa	Piauí
MHOM/BR/NA/1689	SRR13744626	Brazil	BM	This study	Carlos Costa	Piauí
MHOM/BR/NA/1798	SRR13744615	Brazil	BM	This study	Carlos Costa	Piauí
MHOM/BR/NA/1801	SRR13744604	Brazil	BM	This study	Carlos Costa	Piauí
MHOM/BR/NA/2008	SRR13744593	Brazil	BM	This study	Carlos Costa	Piauí
MHOM/BR/NA/2145	SRR13744680	Brazil	BM	This study	Carlos Costa	Piauí
MHOM/BR/NA/2492	SRR13744679	Brazil	BM	This study	Carlos Costa	Piauí
MHOM/BR/NA/2525	SRR13744678	Brazil	BM	This study	Carlos Costa	Piauí
MHOM/BR/NA/2527	SRR13744677	Brazil	BM	This study	Carlos Costa	Piauí
MHOM/BR/NA/2765	SRR13744676	Brazil	BM	This study	Carlos Costa	Piauí
MHOM/BR/NA/2914	SRR13744675	Brazil	BM	This study	Carlos Costa	Piauí
MHOM/BR/NA/2959	SRR13744674	Brazil	BM	This study	Carlos Costa	Piauí
MHOM/BR/NA/3097	SRR13744673	Brazil	BM	This study	Carlos Costa	Piauí
MHOM/BR/NA/3113	SRR13744672	Brazil	BM	This study	Carlos Costa	Piauí
MHOM/BR/NA/3130	SRR13744671	Brazil	BM	This study	Carlos Costa	Piauí
MHOM/BR/NA/3144	SRR13744669	Brazil	BM	This study	Carlos Costa	Piauí
MHOM/BR/NA/3148	SRR13744668	Brazil	BM	This study	Carlos Costa	Piauí
MHOM/BR/NA/3149	SRR13744667	Brazil	BM	This study	Carlos Costa	Piauí
MHOM/BR/NA/3151	SRR13744666	Brazil	BM	This study	Carlos Costa	Piauí
MHOM/BR/NA/3153	SRR13744665	Brazil	BM	This study	Carlos Costa	Piauí
MHOM/BR/NA/3167	SRR13744664	Brazil	BM	This study	Carlos Costa	Piauí
MHOM/BR/NA/3169	SRR13744663	Brazil	BM	This study	Carlos Costa	Piauí
MHOM/BR/NA/3170	SRR13744662	Brazil	BM	This study	Carlos Costa	Piauí
MHOM/BR/NA/3171	SRR13744661	Brazil	BM	This study	Carlos Costa	Piauí
MHOM/BR/NA/3172	SRR13744660	Brazil	BM	This study	Carlos Costa	Piauí
MHOM/BR/NA/3175	SRR13744658	Brazil	BM	This study	Carlos Costa	Piauí
MHOM/BR/NA/3181	SRR13744657	Brazil	BM	This study	Carlos Costa	Piauí
MHOM/BR/NA/3182	SRR13744656	Brazil	BM	This study	Carlos Costa	Piauí
MHOM/BR/NA/3186	SRR13744655	Brazil	BM	This study	Carlos Costa	Piauí
MHOM/BR/NA/3187	SRR13744654	Brazil	BM	This study	Carlos Costa	Piauí
MHOM/BR/NA/3191	SRR13744653	Brazil	BM	This study	Carlos Costa	Piauí
MHOM/BR/NA/3200	SRR13744652	Brazil	BM	This study	Carlos Costa	Piauí
MHOM/BR/NA/3206	SRR13744651	Brazil	BM	This study	Carlos Costa	Piauí
MHOM/BR/NA/3209	SRR13744650	Brazil	BM	This study	Carlos Costa	Piauí
MHOM/BR/NA/3216	SRR13744649	Brazil	BM	This study	Carlos Costa	Piauí
MHOM/BR/NA/3223	SRR13744647	Brazil	BM	This study	Carlos Costa	Piauí
MHOM/BR/NA/3248	SRR13744646	Brazil	BM	This study	Carlos Costa	Piauí
MHOM/BR/NA/3388	SRR13744645	Brazil	BM	This study	Carlos Costa	Piauí
MHOM/BR/NA/3800	SRR13744644	Brazil	BM	This study	Carlos Costa	Piauí
MHOM/BR/NA/3967	SRR13744643	Brazil	BM	This study	Carlos Costa	Piauí
MHOM/BR/NA/5570	SRR13744642	Brazil	BM	This study	Carlos Costa	Piauí
MHOM/BR/NA/5745	SRR13744641	Brazil	BM	This study	Carlos Costa	Piauí
MHOM/BR/NA/7122P	SRR13744640	Brazil	BM	This study	Carlos Costa	Piauí
MHOM/BR/NA/7124P	SRR13744639	Brazil	BM	This study	Carlos Costa	Piauí
MHOM/BR/NA/7128P	SRR13744638	Brazil	BM	This study	Carlos Costa	Piauí
MHOM/BR/NA/7131P	SRR13744636	Brazil	BM	This study	Carlos Costa	Piauí
MHOM/BR/NA/7135P	SRR13744635	Brazil	BM	This study	Carlos Costa	Piauí
MHOM/BR/NA/7136P	SRR13744634	Brazil	BM	This study	Carlos Costa	Piauí
MHOM/BR/NA/7140P	SRR13744633	Brazil	BM	This study	Carlos Costa	Piauí
MHOM/BR/NA/7145P	SRR13744632	Brazil	BM	This study	Carlos Costa	Piauí
MHOM/BR/NA/7147P	SRR13744631	Brazil	BM	This study	Carlos Costa	Piauí
MHOM/BR/NA/7148P	SRR13744630	Brazil	BM	This study	Carlos Costa	Piauí
MHOM/BR/NA/7149P	SRR13744629	Brazil	BM	This study	Carlos Costa	Piauí
MHOM/BR/NA/7159P	SRR13744628	Brazil	BM	This study	Carlos Costa	Piauí
MHOM/BR/NA/7160P	SRR13744627	Brazil	Unassigned	This study	Carlos Costa	Piauí
MHOM/BR/NA/7161P	SRR13744625	Brazil	BM	This study	Carlos Costa	Piauí
MHOM/BR/NA/7162P	SRR13744624	Brazil	BM	This study	Carlos Costa	Piauí
MHOM/BR/NA/7166P	SRR13744623	Brazil	BM	This study	Carlos Costa	Piauí
MHOM/BR/NA/7167P	SRR13744622	Brazil	Unassigned	This study	Carlos Costa	Piauí
MHOM/BR/NA/7170P	SRR13744621	Brazil	BM	This study	Carlos Costa	Piauí
MHOM/BR/NA/7171P	SRR13744620	Brazil	BM	This study	Carlos Costa	Piauí
MHOM/BR/NA/7172P	SRR13744619	Brazil	BM	This study	Carlos Costa	Piauí
MHOM/BR/NA/7176P	SRR13744618	Brazil	BM	This study	Carlos Costa	Piauí
MHOM/BR/NA/7191P	SRR13744617	Brazil	BM	This study	Carlos Costa	Piauí
MHOM/BR/NA/7192P	SRR13744616	Brazil	BM	This study	Carlos Costa	Piauí
MHOM/BR/NA/7194P	SRR13744614	Brazil	BM	This study	Carlos Costa	Piauí
MHOM/BR/NA/7196P	SRR13744613	Brazil	BM	This study	Carlos Costa	Piauí
MHOM/BR/NA/7205P	SRR13744612	Brazil	BM	This study	Carlos Costa	Piauí
MHOM/BR/NA/7216P	SRR13744611	Brazil	BM	This study	Carlos Costa	Piauí
MHOM/BR/NA/7223P	SRR13744610	Brazil	BM	This study	Carlos Costa	Piauí
MHOM/BR/NA/7226P	SRR13744609	Brazil	BM	This study	Carlos Costa	Piauí
MHOM/BR/NA/7234P	SRR13744608	Brazil	BM	This study	Carlos Costa	Piauí
MHOM/BR/NA/7235P	SRR13744607	Brazil	BM	This study	Carlos Costa	Piauí
MHOM/BR/NA/7242P	SRR13744606	Brazil	BM	This study	Carlos Costa	Piauí
MHOM/BR/NA/7244P	SRR13744605	Brazil	BM	This study	Carlos Costa	Piauí
MHOM/BR/NA/7272P	SRR13744603	Brazil	BM	This study	Carlos Costa	Piauí
MHOM/BR/NA/858DP	SRR13744602	Brazil	BM	This study	Carlos Costa	Piauí
MHOM/BR/NA/885DP	SRR13744601	Brazil	BM	This study	Carlos Costa	Piauí
MHOM/BR/NA/921DP	SRR13744600	Brazil	BM	This study	Carlos Costa	Piauí
MHOM/BR/NA/925DP	SRR13744599	Brazil	BM	This study	Carlos Costa	Piauí
MHOM/BR/NA/928DP	SRR13744598	Brazil	BM	This study	Carlos Costa	Piauí
MHOM/BR/NA/934DP	SRR13744597	Brazil	BM	This study	Carlos Costa	Piauí
MHOM/BR/NA/937DP	SRR13744596	Brazil	BM	This study	Carlos Costa	Piauí
MHOM/BR/NA/941DP	SRR13744595	Brazil	BM	This study	Carlos Costa	Piauí
MHOM/BR/NA/970DP	SRR13744594	Brazil	BM	This study	Carlos Costa	Piauí
MHOM/BR/NA/981DP	SRR13744592	Brazil	BM	This study	Carlos Costa	Piauí
MHOM/BR/NA/982DP	SRR13744591	Brazil	BM	This study	Carlos Costa	Piauí
MHOM/BR/NA/996DP	SRR13744590	Brazil	BM	This study	Carlos Costa	Piauí
MHOM/NP/02/BPK_035_0_cl1	ERR018830	Nepal	ISC1	Imamura et al. 2016	NA	NA
MHOM/NP/02/BPK_026_0_cl5	ERR018831	Nepal	ISC2	Imamura et al. 2016	NA	NA
MHOM/NP/02/BPK_298_0_cl8	ERR018833	Nepal	ISC1	Imamura et al. 2016	NA	NA
MHOM/NP/02/BPK_067_0_cl12	ERR018850	Nepal	ISC1	Imamura et al. 2016	NA	NA
MHOM/NP/02/BPK_080_0_cl1	ERR018851	Nepal	ISC1	Imamura et al. 2016	NA	NA
MHOM/NP/03/BPK_288_0_cl7	ERR018852	Nepal	ISC1	Imamura et al. 2016	NA	NA
MHOM/NP/03/BPK_275_1_cl3	ERR018856	Nepal	ISC1	Imamura et al. 2016	NA	NA
MHOM/NP/02/BPK_043_0_cl2	ERR018858	Nepal	ISC1	Imamura et al. 2016	NA	NA
MHOM/IN/XX/568_cl1	ERR018860	Indian Sub-Continent	ISC1	Imamura et al. 2016	NA	NA
MHOM/IN/XX/573_cl3	ERR018861	Indian Sub-Continent	ISC1	Imamura et al. 2016	NA	NA
MHOM/NP/02/BPK_043_0_cl2	ERR018862	Nepal	ISC1	Imamura et al. 2016	NA	NA
MHOM/IN/80/DD8	ERR205723	Indian Sub-Continent	ISC1	Franssen et al. 2020	NA	NA
MHOM/SD/82/GILANI	ERR205724	Sudan	EA2	Franssen et al. 2020	NA	NA
MHOM/SD/68/1_S	ERR205730	Sudan	EA2	Franssen et al. 2020	NA	NA
MHOM/SD/93/597LN	ERR205731	Sudan	EA2	Franssen et al. 2020	NA	NA
MHOM/ET/72/GEBRE1	ERR205732	Ethiopia	EA2	Franssen et al. 2020	NA	NA
MHOM/KE/55/LRC_L53	ERR205733	Kenya	EA1	Franssen et al. 2020	NA	NA
MHOM/FR/95/LPN114	ERR205737	France	BM	Franssen et al. 2020	NA	NA
MHOM/PT/00/IMT260	ERR205738	Portugal	BM	Franssen et al. 2020	NA	NA
MHOM/PS/2007/LRC_L1303	ERR205739	Palestine	BM	Franssen et al. 2020	NA	NA
MHOM/SD/93/762L	ERR205742	Sudan	EA2	Franssen et al. 2020	NA	NA
MHOM/SD/93/452BM	ERR205743	Sudan	EA2	Franssen et al. 2020	NA	NA
MHOM/SD/93/38_UMK	ERR205744	Sudan	EA2	Franssen et al. 2020	NA	NA
MHOM/SD/93/597_2	ERR205745	Sudan	EA2	Franssen et al. 2020	NA	NA
IMAR/KE/62/LRC_L57	ERR205747	Kenya	EA1	Franssen et al. 2020	NA	NA
MHOM/CY/2006/CH35	ERR205749	Cyprus	Unassigned	Franssen et al. 2020	NA	NA
MHOM/KE/85/NLB_323	ERR205753	Kenya	EA1	Franssen et al. 2020	NA	NA
MHOM/IL/98/LRC_L740	ERR205754	Israel	Unassigned	Franssen et al. 2020	NA	NA
MHOM/SD/04/855_9	ERR205756	Sudan	EA2	Franssen et al. 2020	NA	NA
MHOM/BD/2006/BD27	ERR205757	Bangladesh	ISC1	Franssen et al. 2020	NA	NA
MCAN/IL/96/LRC_L699	ERR205759	Israel	BM	Franssen et al. 2020	NA	NA
MCAN/FR/87/RM1	ERR205760	France	BM	Franssen et al. 2020	NA	NA
MHOM/MT/85/BUCK	ERR205761	Malta	ISC1	Franssen et al. 2020	NA	NA
MHOM/HN/1993/336	ERR205763	Honduras	BM	Franssen et al. 2020	NA	NA
MHOM/SD/93/45_UMK	ERR205765	Sudan	EA2	Franssen et al. 2020	NA	NA
MHOM/MT/1933/Malta_33	ERR205766	Malta	EA2	Franssen et al. 2020	NA	NA
MCAN/IT/02/ISS2420	ERR205768	Italy	BM	Franssen et al. 2020	NA	NA
MHOM/IT/02/ISS2429	ERR205770	Italy	BM	Franssen et al. 2020	NA	NA
MHOM/IT/02/ISS2508	ERR205771	Italy	BM	Franssen et al. 2020	NA	NA
MHOM/BR/2007/ARL	ERR205776	Brazil	BM	Franssen et al. 2020	NA	NA
MHOM/KE/73/MRC74	ERR205777	Kenya	EA1	Franssen et al. 2020	NA	NA
MHOM/IQ/77/BUMM3	ERR205778	Iraq	Unassigned	Franssen et al. 2020	NA	NA
MHOM/CY/2006/CH33	ERR205780	Cyprus	Unassigned	Franssen et al. 2020	NA	NA
MHOM/CY/2006/CH36	ERR205782	Cyprus	Unassigned	Franssen et al. 2020	NA	NA
MCAN/IL/2005/LRC_L1275	ERR205785	Israel	BM	Franssen et al. 2020	NA	NA
IPRF/IT/85/ISS174	ERR205786	Italy	BM	Franssen et al. 2020	NA	NA
MHOM/HN/1989/167	ERR205788	Honduras	BM	Franssen et al. 2020	NA	NA
MHOM/SD/62/LRC_L61	ERR205789	Sudan	EA2	Franssen et al. 2020	NA	NA
MHOM/KE/XX/LRC_L445	ERR205790	Kenya	EA1	Franssen et al. 2020	NA	NA
MCAN/IQ/81/SUKKAR2	ERR205791	Iraq	Unassigned	Franssen et al. 2020	NA	NA
MHOM/SD/04/1026_8	ERR205792	Sudan	EA2	Franssen et al. 2020	NA	NA
MHOM/FR/90/LPN66	ERR205793	France	BM	Franssen et al. 2020	NA	NA
MHOM/FR/96/LPM161	ERR205795	France	BM	Franssen et al. 2020	NA	NA
MHOM/PS/2006/LRC_L1296	ERR205797	Palestine	BM	Franssen et al. 2020	NA	NA
MHOM/IT/02/ISS2426	ERR205799	Italy	BM	Franssen et al. 2020	NA	NA
MHOM/ET/2010/GR363SK	ERR205801	Ethiopia	EA2	Zackay et al. 2018	NA	NA
MHOM/ET/2009/GR356	ERR205809	Ethiopia	EA2	Zackay et al. 2018	NA	NA
MHOM/ET/2010/GR383	ERR205814	Ethiopia	EA2	Zackay et al. 2018	NA	NA
MHOM/ET/2010/GR364SP	ERR205818	Ethiopia	EA2	Zackay et al. 2018	NA	NA
MHOM/NP/02/BPK_031_0_cl5	ERR206260	Nepal	ISC2	Imamura et al. 2016	NA	NA
MHOM/NP/XX/BPK164_1_cl11	ERR206261	Nepal	ISC1	Imamura et al. 2016	NA	NA
MHOM/NP/02/BPK_091_0_clX	ERR206263	Nepal	ISC1	Imamura et al. 2016	NA	NA
BPK406A1	ERR206271	Indian Sub-Continent	ISC2	Imamura et al. 2016	NA	NA
MHOM/NP/02/BPK_031_0_cl5	ERR206272	Nepal	ISC2	Imamura et al. 2016	NA	NA
MHOM/NP/XX/BPK164_1_cl11	ERR206273	Nepal	ISC1	Imamura et al. 2016	NA	NA
MHOM/NP/02/BPK_091_0_clX	ERR206275	Nepal	ISC1	Imamura et al. 2016	NA	NA
BPK406A1	ERR206283	Indian Sub-Continent	ISC2	Imamura et al. 2016	NA	NA
MHOM/IN/XX/741_cl1	ERR206284	Indian Sub-Continent	ISC1	Imamura et al. 2016	NA	NA
MHOM/IN/XX/770_cl1	ERR206285	Indian Sub-Continent	ISC1	Imamura et al. 2016	NA	NA
MHOM/IN/XX/569_cl1	ERR206286	Indian Sub-Continent	ISC1	Imamura et al. 2016	NA	NA
BHU777A1	ERR206287	Indian Sub-Continent	ISC1	Imamura et al. 2016	NA	NA
BHU782A1	ERR206288	Indian Sub-Continent	ISC1	Imamura et al. 2016	NA	NA
MHOM/IN/XX/572_cl3	ERR206289	Indian Sub-Continent	ISC1	Imamura et al. 2016	NA	NA
MHOM/IN/XX/574_cl4	ERR206290	Indian Sub-Continent	ISC1	Imamura et al. 2016	NA	NA
MHOM/IN/XX/575_cl2	ERR206291	Indian Sub-Continent	ISC1	Imamura et al. 2016	NA	NA
MHOM/IN/XX/581_cl2	ERR206292	Indian Sub-Continent	ISC1	Imamura et al. 2016	NA	NA
MHOM/IN/XX/592_cl5	ERR206293	Indian Sub-Continent	ISC1	Imamura et al. 2016	NA	NA
MHOM/IN/XX/764_cl1	ERR206294	Indian Sub-Continent	ISC1	Imamura et al. 2016	NA	NA
MHOM/IN/XX/814_cl1	ERR206295	Indian Sub-Continent	ISC1	Imamura et al. 2016	NA	NA
MHOM/NP/03/BPK_288_0	ERR206297	Nepal	ISC1	Imamura et al. 2016	NA	NA
MHOM/NP/02/BPK_025_0_clX	ERR206299	Nepal	ISC1	Imamura et al. 2016	NA	NA
MHOM/NP/02/BPK_029_0_clX	ERR206300	Nepal	ISC1	Imamura et al. 2016	NA	NA
MHOM/NP/02/BPK_077_0_clX	ERR206301	Nepal	ISC1	Imamura et al. 2016	NA	NA
MHOM/NP/02/BPK_081_0_clX	ERR206302	Nepal	ISC1	Imamura et al. 2016	NA	NA
BPK181A1	ERR206304	Indian Sub-Continent	ISC1	Imamura et al. 2016	NA	NA
MHOM/NP/09/BPK_455_0	ERR206305	Nepal	ISC1	Imamura et al. 2016	NA	NA
MHOM/NP/09/BPK_455_2	ERR206306	Nepal	ISC1	Imamura et al. 2016	NA	NA
MHOM/NP/04/NEP_021_6_clX	ERR206307	Nepal	ISC1	Imamura et al. 2016	NA	NA
MHOM/NP/02/BPK_090_0_clX	ERR206309	Nepal	ISC1	Imamura et al. 2016	NA	NA
MHOM/NP/02/BPK_158_0_clX	ERR206310	Nepal	ISC1	Imamura et al. 2016	NA	NA
MHOM/NP/XX/BPK_177_0_clX	ERR206311	Nepal	ISC1	Imamura et al. 2016	NA	NA
MHOM/NP/03/BPK_208_0_clX	ERR206312	Nepal	ISC1	Imamura et al. 2016	NA	NA
MHOM/NP/03/BPK_274_0_clX	ERR206313	Nepal	ISC1	Imamura et al. 2016	NA	NA
MHOM/NP/03/BPK_276_0_clX	ERR206314	Nepal	ISC1	Imamura et al. 2016	NA	NA
MHOM/NP/03/BPK_279_0_clX	ERR206315	Nepal	ISC1	Imamura et al. 2016	NA	NA
MHOM/NP/03/BPK_295_0_clX	ERR206316	Nepal	ISC1	Imamura et al. 2016	NA	NA
MHOM/NP/10/BPK_513_0_clX	ERR206317	Nepal	ISC1	Imamura et al. 2016	NA	NA
MHOM/NP/04/BPK_345_0_clX	ERR206319	Nepal	ISC1	Imamura et al. 2016	NA	NA
MHOM/NP/04/BPK_375_0_clX	ERR206320	Nepal	ISC1	Imamura et al. 2016	NA	NA
MHOM/NP/04/BPK_380_0_clX	ERR206321	Nepal	ISC1	Imamura et al. 2016	NA	NA
BPK413A1	ERR206322	Indian Sub-Continent	ISC2	Imamura et al. 2016	NA	NA
BPK433A1	ERR206323	Indian Sub-Continent	ISC1	Imamura et al. 2016	NA	NA
BPK518A1	ERR206324	Indian Sub-Continent	ISC1	Imamura et al. 2016	NA	NA
MHOM/NP/10/BPK519_0_clX	ERR206325	Nepal	ISC1	Imamura et al. 2016	NA	NA
BPK520A1	ERR206326	Indian Sub-Continent	ISC1	Imamura et al. 2016	NA	NA
BPK526A1	ERR206327	Indian Sub-Continent	ISC1	Imamura et al. 2016	NA	NA
BPK530A1	ERR206328	Indian Sub-Continent	ISC1	Imamura et al. 2016	NA	NA
BPK562A1	ERR206329	Indian Sub-Continent	ISC1	Imamura et al. 2016	NA	NA
BPK569A1	ERR206330	Indian Sub-Continent	ISC1	Imamura et al. 2016	NA	NA
MHOM/NP/2009/BPK411_0	ERR206331	Nepal	ISC2	Imamura et al. 2016	NA	NA
MHOM/NP/2009/BPK491_0	ERR206332	Nepal	ISC1	Imamura et al. 2016	NA	NA
MHOM/NP/2009/BPK496_0	ERR206333	Nepal	ISC1	Imamura et al. 2016	NA	NA
MHOM/NP/2009/BPK497_0	ERR206334	Nepal	ISC1	Imamura et al. 2016	NA	NA
MHOM/NP/2009/BPK498_0	ERR206335	Nepal	ISC1	Imamura et al. 2016	NA	NA
MHOM/NP/2009/BPK500_0	ERR206336	Nepal	ISC1	Imamura et al. 2016	NA	NA
MHOM/NP/2009/BPK502_0	ERR206337	Nepal	ISC1	Imamura et al. 2016	NA	NA
MHOM/NP/2009/BPK506_0	ERR206338	Nepal	ISC1	Imamura et al. 2016	NA	NA
MHOM/NP/2010/BK514_0	ERR206339	Nepal	ISC1	Imamura et al. 2016	NA	NA
MHOM/NP/2010/BPK515_0	ERR206340	Nepal	ISC1	Imamura et al. 2016	NA	NA
MHOM/NP/2010/BPK516_0	ERR206341	Nepal	ISC1	Imamura et al. 2016	NA	NA
MHOM/NP/03/BPK_181_12_clX	ERR206343	Nepal	ISC1	Imamura et al. 2016	NA	NA
MHOM/NP/04/NEP_052_3_clX	ERR206344	Nepal	ISC1	Imamura et al. 2016	NA	NA
MHOM/NP/04/NEP_098_6_clX	ERR206345	Nepal	ISC1	Imamura et al. 2016	NA	NA
MHOM/NP/04/NEP_107_6_clX	ERR206346	Nepal	ISC1	Imamura et al. 2016	NA	NA
MHOM/NP/04/NEP_123_6_clX	ERR206347	Nepal	ISC1	Imamura et al. 2016	NA	NA
MHOM/NP/XX/BPK_066_0_clX	ERR206348	Nepal	ISC1	Imamura et al. 2016	NA	NA
MHOM/NP/02/BPK_080_0_cl1	ERR206349	Nepal	ISC1	Imamura et al. 2016	NA	NA
BPK156A1	ERR206350	Indian Sub-Continent	ISC2	Imamura et al. 2016	NA	NA
BPK280A1	ERR206351	Indian Sub-Continent	ISC1	Imamura et al. 2016	NA	NA
MHOM/NP/XX/BPK_293_0_clX	ERR206352	Nepal	ISC1	Imamura et al. 2016	NA	NA
MHOM/NP/04/BPK_344_0_clX	ERR206353	Nepal	ISC1	Imamura et al. 2016	NA	NA
MHOM/NP/2009/BPK471_7	ERR206354	Nepal	ISC1	Imamura et al. 2016	NA	NA
MHOM/NP/2009/BPK475_9	ERR206355	Nepal	ISC1	Imamura et al. 2016	NA	NA
MHOM/NP/2009/BPK486_7	ERR206356	Nepal	ISC1	Imamura et al. 2016	NA	NA
MHOM/NP/2009/BPK495_0	ERR206357	Nepal	ISC1	Imamura et al. 2016	NA	NA
MHOM/NP/2009/BPK499_0	ERR206358	Nepal	ISC1	Imamura et al. 2016	NA	NA
MHOM/NP/2009/BPK500_0	ERR206359	Nepal	ISC1	Imamura et al. 2016	NA	NA
MHOM/NP/2009/BPK505_0	ERR206360	Nepal	ISC1	Imamura et al. 2016	NA	NA
MHOM/NP/2009/BPK507_0	ERR206361	Nepal	ISC1	Imamura et al. 2016	NA	NA
MHOM/NP/2010/BPK509_0	ERR206362	Nepal	ISC1	Imamura et al. 2016	NA	NA
MHOM/NP/2010/BPK509_2	ERR206363	Nepal	ISC1	Imamura et al. 2016	NA	NA
MHOM/NP/02/BPK_298_0_cl8	ERR206364	Nepal	ISC1	Imamura et al. 2016	NA	NA
MHOM/NP/02/BPK085_0_cl8	ERR206365	Nepal	ISC1	Imamura et al. 2016	NA	NA
MHOM/NP/02/BPK_173_0_cl3	ERR206367	Nepal	ISC1	Imamura et al. 2016	NA	NA
MHOM/IN/XX/568_cl1	ERR206368	Indian Sub-Continent	ISC1	Imamura et al. 2016	NA	NA
MHOM/IN/XX/573_cl3	ERR206369	Indian Sub-Continent	ISC1	Imamura et al. 2016	NA	NA
MHOM/NP/02/BPK_080_0_cl1	ERR206370	Nepal	ISC1	Imamura et al. 2016	NA	NA
MHOM/NP/03/BPK_288_0_cl7	ERR206374	Nepal	ISC1	Imamura et al. 2016	NA	NA
MHOM/NP/02/BPK_294_0_cl1	ERR206375	Nepal	ISC1	Imamura et al. 2016	NA	NA
MHOM/NP/02/BPK_087_0_cl11	ERR206388	Nepal	ISC1	Imamura et al. 2016	NA	NA
MHOM/NP/03/BPK_173_1_cl9	ERR206389	Nepal	ISC1	Imamura et al. 2016	NA	NA
MHOM/NP/02/BPK_178_0_cl3	ERR206390	Nepal	ISC1	Imamura et al. 2016	NA	NA
MHOM/NP/XX/BPK_190_0_cl3	ERR206391	Nepal	ISC1	Imamura et al. 2016	NA	NA
MHOM/NP/03/BPK_275_0_cl18	ERR206392	Nepal	ISC1	Imamura et al. 2016	NA	NA
MHOM/NP/02/BPK_026_0_cl5	ERR206394	Nepal	ISC2	Imamura et al. 2016	NA	NA
MHOM/NP/02/BPK_035_0_cl1	ERR206395	Nepal	ISC1	Imamura et al. 2016	NA	NA
MHOM/NP/02/BPK_043_0_cl2	ERR206396	Nepal	ISC1	Imamura et al. 2016	NA	NA
MHOM/NP/02/BPK_067_0_cl12	ERR206397	Nepal	ISC1	Imamura et al. 2016	NA	NA
MHOM/NP/03/BPK_275_1_cl3	ERR206398	Nepal	ISC1	Imamura et al. 2016	NA	NA
MHOM/NP/XX/BPK_206_0_cl10	ERR206399	Nepal	ISC1	Imamura et al. 2016	NA	NA
MHOM/IN/XX/BHU171_0	ERR206406	Indian Sub-Continent	ISC1	Imamura et al. 2016	NA	NA
MHOM/IN/XX/BHU172_0	ERR206407	Indian Sub-Continent	ISC1	Imamura et al. 2016	NA	NA
MHOM/IN/XX/BHU180_0	ERR206408	Indian Sub-Continent	ISC1	Imamura et al. 2016	NA	NA
MHOM/IN/XX/BHU188_0	ERR206409	Indian Sub-Continent	ISC1	Imamura et al. 2016	NA	NA
MHOM/IN/XX/BHU200_0	ERR206410	Indian Sub-Continent	ISC1	Imamura et al. 2016	NA	NA
MHOM/IN/XX/BHU201_0	ERR206411	Indian Sub-Continent	ISC1	Imamura et al. 2016	NA	NA
MHOM/IN/XX/BHU202_0	ERR206412	Indian Sub-Continent	ISC1	Imamura et al. 2016	NA	NA
MHOM/IN/XX/BHU205_0	ERR206413	Indian Sub-Continent	ISC1	Imamura et al. 2016	NA	NA
MHOM/IN/XX/BHU210_0	ERR206414	Indian Sub-Continent	ISC1	Imamura et al. 2016	NA	NA
MHOM/IN/XX/BHU213_0	ERR206415	Indian Sub-Continent	ISC1	Imamura et al. 2016	NA	NA
MHOM/IN/XX/BHU215_0	ERR206416	Indian Sub-Continent	ISC1	Imamura et al. 2016	NA	NA
MHOM/IN/XX/BHU216_0	ERR206417	Indian Sub-Continent	ISC1	Imamura et al. 2016	NA	NA
MHOM/IN/XX/BHU220_0	ERR206418	Indian Sub-Continent	ISC1	Imamura et al. 2016	NA	NA
MHOM/IN/XX/BHU222_0	ERR206419	Indian Sub-Continent	ISC1	Imamura et al. 2016	NA	NA
MHOM/IN/XX/BHU230_0	ERR206420	Indian Sub-Continent	ISC1	Imamura et al. 2016	NA	NA
MHOM/IN/XX/BHU233_0	ERR206421	Indian Sub-Continent	ISC1	Imamura et al. 2016	NA	NA
MHOM/IN/XX/BHU234_0	ERR206422	Indian Sub-Continent	ISC1	Imamura et al. 2016	NA	NA
MHOM/IN/XX/BHU238_0	ERR206423	Indian Sub-Continent	ISC1	Imamura et al. 2016	NA	NA
MHOM/IN/XX/BHU239_0	ERR206424	Indian Sub-Continent	ISC1	Imamura et al. 2016	NA	NA
MHOM/IN/XX/BHU241_0	ERR206425	Indian Sub-Continent	ISC1	Imamura et al. 2016	NA	NA
MHOM/IN/XX/BHU242_0	ERR206426	Indian Sub-Continent	ISC1	Imamura et al. 2016	NA	NA
MHOM/IN/XX/BHU250_0	ERR206427	Indian Sub-Continent	ISC1	Imamura et al. 2016	NA	NA
MHOM/IN/XX/BHU254_0	ERR206428	Indian Sub-Continent	ISC1	Imamura et al. 2016	NA	NA
MHOM/IN/XX/BHU267_0	ERR206429	Indian Sub-Continent	ISC1	Imamura et al. 2016	NA	NA
MHOM/IN/XX/BHU268_0	ERR206430	Indian Sub-Continent	ISC1	Imamura et al. 2016	NA	NA
MHOM/IN/XX/BHU274_0	ERR206431	Indian Sub-Continent	ISC1	Imamura et al. 2016	NA	NA
MHOM/IN/XX/BHU275_0	ERR206432	Indian Sub-Continent	ISC1	Imamura et al. 2016	NA	NA
MHOM/IN/XX/BHU283_0	ERR206433	Indian Sub-Continent	ISC1	Imamura et al. 2016	NA	NA
MHOM/IN/XX/BHU293_0	ERR206434	Indian Sub-Continent	ISC1	Imamura et al. 2016	NA	NA
MHOM/IN/XX/BHU297_0	ERR206435	Indian Sub-Continent	ISC1	Imamura et al. 2016	NA	NA
MHOM/IN/XX/BHU744	ERR206436	Indian Sub-Continent	ISC1	Imamura et al. 2016	NA	NA
MHOM/IN/XX/BHU774	ERR206437	Indian Sub-Continent	ISC1	Imamura et al. 2016	NA	NA
MHOM/IN/XX/BHU783	ERR206438	Indian Sub-Continent	ISC1	Imamura et al. 2016	NA	NA
MHOM/IN/XX/BHU797	ERR206439	Indian Sub-Continent	ISC1	Imamura et al. 2016	NA	NA
MHOM/IN/XX/BHU844	ERR206440	Indian Sub-Continent	ISC1	Imamura et al. 2016	NA	NA
MHOM/IN/XX/BHU850	ERR206441	Indian Sub-Continent	ISC1	Imamura et al. 2016	NA	NA
MHOM/IN/XX/BHU869	ERR206442	Indian Sub-Continent	ISC1	Imamura et al. 2016	NA	NA
MHOM/IN/XX/BHU872	ERR206443	Indian Sub-Continent	ISC1	Imamura et al. 2016	NA	NA
MHOM/IN/XX/BHU902	ERR206444	Indian Sub-Continent	ISC1	Imamura et al. 2016	NA	NA
MHOM/IN/XX/BHU906	ERR206445	Indian Sub-Continent	ISC1	Imamura et al. 2016	NA	NA
MHOM/IN/XX/BHU982	ERR206446	Indian Sub-Continent	ISC1	Imamura et al. 2016	NA	NA
MHOM/IN/XX/BHU1011	ERR206447	Indian Sub-Continent	ISC1	Imamura et al. 2016	NA	NA
MHOM/IN/XX/BHU828_0	ERR206448	Indian Sub-Continent	ISC1	Imamura et al. 2016	NA	NA
MHOM/IN/XX/BHU889_0	ERR206449	Indian Sub-Continent	ISC1	Imamura et al. 2016	NA	NA
MHOM/IN/XX/BHU931_0	ERR206450	Indian Sub-Continent	ISC1	Imamura et al. 2016	NA	NA
MHOM/IN/XX/BHU975_0	ERR206451	Indian Sub-Continent	ISC1	Imamura et al. 2016	NA	NA
MHOM/IN/XX/BHU994_1	ERR206452	Indian Sub-Continent	ISC1	Imamura et al. 2016	NA	NA
MHOM/IN/XX/BHU1042_1	ERR206453	Indian Sub-Continent	ISC1	Imamura et al. 2016	NA	NA
MHOM/IN/XX/BHU1052_0	ERR206454	Indian Sub-Continent	ISC1	Imamura et al. 2016	NA	NA
MHOM/IN/XX/BHU1064_0	ERR206455	Indian Sub-Continent	ISC1	Imamura et al. 2016	NA	NA
MHOM/IN/XX/BHU1080_1	ERR206456	Indian Sub-Continent	ISC1	Imamura et al. 2016	NA	NA
MHOM/IN/XX/BHU1081_0	ERR206457	Indian Sub-Continent	ISC1	Imamura et al. 2016	NA	NA
MHOM/IN/XX/BHU1092_0	ERR206459	Indian Sub-Continent	ISC1	Imamura et al. 2016	NA	NA
MHOM/IN/XX/BHU298_0	ERR206460	Indian Sub-Continent	ISC1	Imamura et al. 2016	NA	NA
MHOM/IN/XX/BHU301_0	ERR206461	Indian Sub-Continent	ISC1	Imamura et al. 2016	NA	NA
MHOM/IN/XX/BHU315_0	ERR206462	Indian Sub-Continent	ISC1	Imamura et al. 2016	NA	NA
MHOM/IN/XX/BHU339_0	ERR206463	Indian Sub-Continent	ISC1	Imamura et al. 2016	NA	NA
MHOM/IN/XX/BHU796_0	ERR206465	Indian Sub-Continent	ISC1	Imamura et al. 2016	NA	NA
MHOM/IN/XX/BHU798_0	ERR206466	Indian Sub-Continent	ISC1	Imamura et al. 2016	NA	NA
MHOM/IN/XX/BHU800_0	ERR206467	Indian Sub-Continent	ISC1	Imamura et al. 2016	NA	NA
MHOM/IN/XX/BHU808_0	ERR206468	Indian Sub-Continent	ISC1	Imamura et al. 2016	NA	NA
MHOM/IN/XX/BHU815_0	ERR206469	Indian Sub-Continent	ISC1	Imamura et al. 2016	NA	NA
MHOM/IN/XX/BHU816_0	ERR206470	Indian Sub-Continent	ISC1	Imamura et al. 2016	NA	NA
MHOM/IN/XX/BHU824_0	ERR206471	Indian Sub-Continent	ISC1	Imamura et al. 2016	NA	NA
MHOM/IN/XX/BHU1104_0	ERR206472	Indian Sub-Continent	ISC1	Imamura et al. 2016	NA	NA
MHOM/IN/XX/BHU1137_0	ERR206473	Indian Sub-Continent	ISC1	Imamura et al. 2016	NA	NA
MHOM/IN/XX/BHU1146_0	ERR206474	Indian Sub-Continent	ISC1	Imamura et al. 2016	NA	NA
MHOM/IN/XX/BHU1163_4	ERR206475	Indian Sub-Continent	ISC1	Imamura et al. 2016	NA	NA
MHOM/IN/XX/BHU1164_4	ERR206476	Indian Sub-Continent	ISC1	Imamura et al. 2016	NA	NA
MHOM/IN/XX/BHU1216_0	ERR206477	Indian Sub-Continent	ISC1	Imamura et al. 2016	NA	NA
MHOM/IN/XX/BHU198	ERR206478	Indian Sub-Continent	ISC1	Imamura et al. 2016	NA	NA
MHOM/IN/XX/BHU269	ERR206479	Indian Sub-Continent	ISC1	Imamura et al. 2016	NA	NA
MHOM/IN/XX/BHU271	ERR206480	Indian Sub-Continent	ISC1	Imamura et al. 2016	NA	NA
MHOM/IN/XX/BHU273	ERR206481	Indian Sub-Continent	ISC1	Imamura et al. 2016	NA	NA
MHOM/IN/XX/BHU278	ERR206482	Indian Sub-Continent	ISC1	Imamura et al. 2016	NA	NA
MHOM/IN/XX/BHU281	ERR206483	Indian Sub-Continent	ISC1	Imamura et al. 2016	NA	NA
MHOM/IN/XX/BHU1032	ERR206484	Indian Sub-Continent	ISC1	Imamura et al. 2016	NA	NA
MHOM/IN/XX/BHU1065	ERR206485	Indian Sub-Continent	ISC1	Imamura et al. 2016	NA	NA
MHOM/IN/XX/BHU1199	ERR206486	Indian Sub-Continent	ISC1	Imamura et al. 2016	NA	NA
MHOM/IN/XX/BHU296_0	ERR206487	Indian Sub-Continent	ISC1	Imamura et al. 2016	NA	NA
MHOM/IN/XX/BHU224	ERR206488	Indian Sub-Continent	ISC1	Imamura et al. 2016	NA	NA
MHOM/IN/XX/BHU345	ERR206489	Indian Sub-Continent	ISC1	Imamura et al. 2016	NA	NA
MHOM/IN/XX/BHU1139	ERR206490	Indian Sub-Continent	ISC1	Imamura et al. 2016	NA	NA
MHOM/IN/XX/BHU1153_1	ERR206491	Indian Sub-Continent	ISC1	Imamura et al. 2016	NA	NA
MHOM/NP/XX/BPK519	ERR206492	Nepal	ISC2	Imamura et al. 2016	NA	NA
MHOM/NP/XX/BPK594	ERR206493	Nepal	ISC2	Imamura et al. 2016	NA	NA
MHOM/NP/XX/BPK602	ERR206494	Nepal	ISC1	Imamura et al. 2016	NA	NA
MHOM/NP/03/BPK_275_0_cl18	ERR206495	Nepal	ISC1	Imamura et al. 2016	NA	NA
MHOM/NP/XX/BPK604	ERR206496	Nepal	ISC2	Imamura et al. 2016	NA	NA
MHOM/NP/XX/BPK608	ERR206497	Nepal	ISC1	Imamura et al. 2016	NA	NA
MHOM/NP/XX/BPK609	ERR206498	Nepal	ISC1	Imamura et al. 2016	NA	NA
MHOM/NP/XX/BPK612	ERR206499	Nepal	ISC2	Imamura et al. 2016	NA	NA
MHOM/NP/XX/BPK615	ERR206500	Nepal	ISC1	Imamura et al. 2016	NA	NA
MHOM/NP/XX/BPK616	ERR206501	Nepal	ISC1	Imamura et al. 2016	NA	NA
MHOM/NP/XX/BPK619	ERR206502	Nepal	ISC1	Imamura et al. 2016	NA	NA
MHOM/NP/XX/BPK623	ERR206503	Nepal	ISC2	Imamura et al. 2016	NA	NA
MHOM/NP/XX/BPK648	ERR206504	Nepal	ISC2	Imamura et al. 2016	NA	NA
MHOM/NP/XX/BPK649	ERR206505	Nepal	ISC1	Imamura et al. 2016	NA	NA
MHOM/NP/XX/BPK650	ERR206506	Nepal	ISC1	Imamura et al. 2016	NA	NA
MHOM/NP/02/BPK_067_0_cl12	ERR206507	Nepal	ISC1	Imamura et al. 2016	NA	NA
MHOM/NP/2003/BPK282_0_clone4_SCMIL1_25	ERR206539	Nepal	ISC1	Imamura et al. 2016	NA	NA
MHOM/NP/2003/BPK282_0_clone4_SCMIL2_5	ERR206540	Nepal	ISC1	Imamura et al. 2016	NA	NA
MHOM/NP/2003/BPK282_0_clone4_SCMIL5	ERR206541	Nepal	ISC1	Imamura et al. 2016	NA	NA
MHOM/NP/2003/BPK282_0_clone4_SCMIL10	ERR206542	Nepal	ISC1	Imamura et al. 2016	NA	NA
MHOM/NP/2003/BPK282_0_clone4_SCMIL20	ERR206543	Nepal	ISC1	Imamura et al. 2016	NA	NA
MHOM/NP/2003/BPK282_0_clone4_SCMIL25	ERR206544	Nepal	ISC1	Imamura et al. 2016	NA	NA
MHOM/ET/2010/GR363SP	ERR207774	Ethiopia	EA2	Zackay et al. 2018	NA	NA
MHOM/ET/2010/GR363SP	ERR207775	Ethiopia	EA2	Zackay et al. 2018	NA	NA
MHOM/ET/2010/GR363SP	ERR207776	Ethiopia	EA2	Zackay et al. 2018	NA	NA
MHOM/ET/2010/GR364SK	ERR207780	Ethiopia	EA2	Zackay et al. 2018	NA	NA
MHOM/ET/2009/GR356	ERR304752	Israel	BM	Zackay et al. 2018	NA	NA
MHOM/ET/2009/GR356	ERR304754	Ethiopia	EA2	Zackay et al. 2018	NA	NA
MHOM/ET/2009/GR356	ERR304755	Ethiopia	EA2	Zackay et al. 2018	NA	NA
MHOM/ET/2009/GR356	ERR304756	Ethiopia	EA2	Zackay et al. 2018	NA	NA
MHOM/ET/2009/GR356	ERR304757	Ethiopia	EA2	Zackay et al. 2018	NA	NA
MHOM/ET/2009/GR356	ERR304758	Ethiopia	EA2	Zackay et al. 2018	NA	NA
MHOM/ET/2009/GR356	ERR304759	Ethiopia	EA2	Zackay et al. 2018	NA	NA
MHOM/ET/2010/AM560	ERR304761	Ethiopia	EA1	Zackay et al. 2018	NA	NA
MHOM/ET/2010/AM560	ERR304762	Ethiopia	EA1	Zackay et al. 2018	NA	NA
MHOM/ET/2010/AM560	ERR304763	Ethiopia	EA1	Zackay et al. 2018	NA	NA
MHOM/ET/2010/AM563	ERR304764	Ethiopia	EA1	Zackay et al. 2018	NA	NA
MHOM/ET/2010/GR364SK	ERR304766	Ethiopia	EA1	Zackay et al. 2018	NA	NA
MHOM/ET/2010/GR364SK	ERR310823	Ethiopia	EA1	Zackay et al. 2018	NA	NA
MHOM/ET/2010/GR383	ERR310824	Ethiopia	EA2	Zackay et al. 2018	NA	NA
MHOM/ET/2010/GR383	ERR310826	Ethiopia	EA2	Zackay et al. 2018	NA	NA
MHOM/BD/00/IECDR1	ERR3550119	Bangladesh	ISC1	Franssen et al. 2020	NA	NA
MHOM/BR/1974/PP75	ERR3550120	Brazil	BM	Franssen et al. 2020	NA	NA
MHOM/TN/1980/IPT1	ERR3550121	Tunisia	BM	Franssen et al. 2020	NA	NA
MHOM/IN/2003/BHU41	ERR3550122	Indian Sub-Continent	ISC1	Franssen et al. 2020	NA	NA
MHOM/IN/1983/AG83	ERR3550124	Indian Sub-Continent	ISC1	Franssen et al. 2020	NA	NA
MHOM/IN/1982/NANDI1	ERR3550125	Indian Sub-Continent	ISC1	Franssen et al. 2020	NA	NA
MHOM/BD/2006/BD22	ERR3550126	Bangladesh	ISC1	Franssen et al. 2020	NA	NA
MHOM/ET/2000/HUSSEN	ERR3550127	Ethiopia	Unassigned	Franssen et al. 2020	NA	NA
MHOM/SA/1981/JeddahKA	ERR3550128	Saudi Arabia	Unassigned	Franssen et al. 2020	NA	NA
MHOM/IL/1989/LRC-L571	ERR3550129	Israel	BM	Franssen et al. 2020	NA	NA
MHOM/IN/1977/CHOWDHURY-5	ERR3550130	Indian Sub-Continent	ISC1	Franssen et al. 2020	NA	NA
MHOM/UZ/2008/LRC-L1344	ERR3550131	Uzebekistan	ISC1	Franssen et al. 2020	NA	NA
MHOM/IN/2010/BHU1113_7	ERR3550133	Indian Sub-Continent	ISC1	Franssen et al. 2020	NA	NA
MHOM/IN/1978/STL2-78	ERR3550135	Indian Sub-Continent	ISC1	Franssen et al. 2020	NA	NA
MHOM/IN/1954/LRC-L51p	ERR3550136	Indian Sub-Continent	ISC1	Franssen et al. 2020	NA	NA
MHOM/IN/2009/BHU1062_4	ERR3550137	Indian Sub-Continent	ISC1	Franssen et al. 2020	NA	NA
MHOM/IN/1979/STL2-79	ERR3550138	Indian Sub-Continent	ISC1	Franssen et al. 2020	NA	NA
MHOM/ET/2010/GR379	ERR363219	Ethiopia	EA2	Franssen et al. 2020	NA	NA
MHOM/SD/98/LEM3570	ERR363227	Sudan	EA2	Franssen et al. 2020	NA	NA
MHOM/ET/xx/GR373BM	ERR438787	Ethiopia	Unassigned	Franssen et al. 2020	NA	NA
MHOM/ET/xx/GR373SP	ERR438788	Ethiopia	EA2	Franssen et al. 2020	NA	NA
MHOM/ET/xx/AM546	ERR438789	Ethiopia	EA1	Franssen et al. 2020	NA	NA
MHOM/ET/xx/AM548	ERR438790	Ethiopia	EA1	Franssen et al. 2020	NA	NA
MHOM/ET/xx/AM551	ERR438791	Ethiopia	EA1	Franssen et al. 2020	NA	NA
MHOM/ET/xx/AM552	ERR438792	Ethiopia	EA1	Franssen et al. 2020	NA	NA
MHOM/ET/xx/AM554	ERR438794	Ethiopia	EA1	Franssen et al. 2020	NA	NA
MHOM/ET/xx/AM421	ERR438795	Ethiopia	EA1	Franssen et al. 2020	NA	NA
MHOM/ET/xx/AM422	ERR438796	Ethiopia	Unassigned	Franssen et al. 2020	NA	NA
MHOM/BD/2006/BD9	ERR895168	Bangladesh	ISC1	Franssen et al. 2020	NA	NA
MHOM/BD/2006/BD12	ERR895169	Bangladesh	ISC1	Franssen et al. 2020	NA	NA
MHOM/BD/2006/BD14	ERR895170	Bangladesh	ISC1	Franssen et al. 2020	NA	NA
MHOM/BD/2006/BD15	ERR895171	Bangladesh	ISC1	Franssen et al. 2020	NA	NA
MHOM/BD/2006/BD17	ERR895172	Bangladesh	ISC1	Franssen et al. 2020	NA	NA
MHOM/BD/2006/BD21	ERR895173	Bangladesh	ISC1	Franssen et al. 2020	NA	NA
MHOM/BD/2006/BD24	ERR895174	Bangladesh	ISC1	Franssen et al. 2020	NA	NA
MHOM/BD/2006/BD25	ERR895175	Bangladesh	ISC1	Franssen et al. 2020	NA	NA
MHOM/BR/06/MA01A	SRR7970015	Brazil	BM	Carnielli et al. 2018	NA	NA
MHOM/BR/05/MA02A	SRR7970016	Brazil	BM	Carnielli et al. 2018	NA	NA
MHOM/BR/06/MA03A	SRR7970013	Brazil	BM	Carnielli et al. 2018	NA	NA
MHOM/BR/06/MA04A	SRR7970014	Brazil	BM	Carnielli et al. 2018	NA	NA
MHOM/BR/05/MA05A	SRR7970019	Brazil	BM	Carnielli et al. 2018	NA	NA
MHOM/BR/06/MA07A	SRR7970020	Brazil	BM	Carnielli et al. 2018	NA	NA
MHOM/BR/05/MG11A	SRR7970017	Brazil	BM	Carnielli et al. 2018	NA	NA
MHOM/BR/05/MG12A	SRR7970018	Brazil	BM	Carnielli et al. 2018	NA	NA
MHOM/BR/05/MG13A	SRR7970021	Brazil	BM	Carnielli et al. 2018	NA	NA
MHOM/BR/05/MG14A	SRR7970022	Brazil	BM	Carnielli et al. 2018	NA	NA
MHOM/BR/05/MG16A	SRR7970026	Brazil	BM	Carnielli et al. 2018	NA	NA
MHOM/BR/05/MG17A	SRR7970023	Brazil	BM	Carnielli et al. 2018	NA	NA
MHOM/BR/05/MG18A	SRR7970024	Brazil	BM	Carnielli et al. 2018	NA	NA
MHOM/BR/05/MG19A	SRR7970029	Brazil	BM	Carnielli et al. 2018	NA	NA
MHOM/BR/06/PI01A	SRR7970030	Brazil	BM	Carnielli et al. 2018	NA	NA
MHOM/BR/06/PI02A	SRR7970027	Brazil	BM	Carnielli et al. 2018	NA	NA
MHOM/BR/06/PI03A	SRR7970028	Brazil	BM	Carnielli et al. 2018	NA	NA
MHOM/BR/05/PI04A	SRR7970031	Brazil	BM	Carnielli et al. 2018	NA	NA
MHOM/BR/06/PI05A	SRR7970032	Brazil	BM	Carnielli et al. 2018	NA	NA
MHOM/BR/06/PI07A	SRR7970036	Brazil	BM	Carnielli et al. 2018	NA	NA
MHOM/BR/05/PI08A	SRR7970035	Brazil	BM	Carnielli et al. 2018	NA	NA
MHOM/BR/05/PI09A	SRR7970034	Brazil	BM	Carnielli et al. 2018	NA	NA
MHOM/BR/06/PI10A	SRR7970033	Brazil	BM	Carnielli et al. 2018	NA	NA
MHOM/BR/06/PI11A	SRR7970038	Brazil	BM	Carnielli et al. 2018	NA	NA
MHOM/BR/05/PI12A	SRR7970037	Brazil	BM	Carnielli et al. 2018	NA	NA
MCAN/IL/2011/TH5	ERR230189	Israel	Unassigned	Franssen et al. 2020	NA	NA
MCAN/ES/92/BCN_83	ERR230187	Spain	Unassigned	Franssen et al. 2020	NA	NA
MCAN/ES/92/BCN_87	ERR230188	Spain	Unassigned	Franssen et al. 2020	NA	NA
MHOM/MA/67/ITMAP26	ERR524883	Morocco	Unassigned	Franssen et al. 2020	NA	NA
MCAN/IL/2011/NT10	ERR230194	Israel	Unassigned	Franssen et al. 2020	NA	NA
MCAN/IL/2012/NT16	ERR230193	Israel	Unassigned	Franssen et al. 2020	NA	NA
MCAN/IL/2011/TH4	ERR230190	Israel	Unassigned	Franssen et al. 2020	NA	NA
MCAN/UZ/2007/LRC_L1311	ERR205751	Uzebekistan	Unassigned	Franssen et al. 2020	NA	NA
MCAN/UZ/2007/LRC_L1313	ERR205750	Uzebekistan	Unassigned	Franssen et al. 2020	NA	NA
MHOM/KE/85/NLB_323	ERR304753	Kenya	Unassigned	Franssen et al. 2020	NA	NA
MHOM/CN/78/D2	ERR205736	China	Unassigned	Franssen et al. 2020	NA	NA
MCAN/TR/2000/EP50	ERR3550134	Turkey	Unassigned	Franssen et al. 2020	NA	NA
MHOM/ES/1987/Lombardi	ERR3550118	Spain	Unassigned	Franssen et al. 2020	NA	NA
MHOM/FR/62/LRC_L47	ERR205735	France	Unassigned	Franssen et al. 2020	NA	NA
MHOM/FR/1996/LEM3249	ERR3550123	France	Unassigned	Franssen et al. 2020	NA	NA
MHOM/ES/1992/LLM373	ERR3550132	Spain	Unassigned	Franssen et al. 2020	NA	NA
MHOM/PA/78/WR285	ERR205787	Panama	Unassigned	Franssen et al. 2020	NA	NA
MHOM/BR/2003/MAM	ERR205774	Brazil	Unassigned	Franssen et al. 2020	NA	NA
MHOM/TR/xx/EP59	ERR205752	Turkey	Unassigned	Franssen et al. 2020	NA	NA
MHOM/SD/XX/SUDAN1	ERR205726	Sudan	Unassigned	Franssen et al. 2020	NA	NA
MHOM/SD/97/LEM3472	ERR205758	Sudan	Unassigned	Franssen et al. 2020	NA	NA
MHOM/SD/93/GE	ERR205741	Sudan	Unassigned	Franssen et al. 2020	NA	NA
MHOM/ET/2010/AM553	ERR438793	Ethiopia	Unassigned	Zackay et al. 2018	NA	NA
BPK157A1	ERR206308	Nepal	Unassigned	Imamura et al. 2016	NA	NA
MHOM/LK/2002/L60b	ERR205734	Sri Lanka	Unassigned	Franssen et al. 2020	NA	NA
BPK512A1	ERR206270	Nepal	Unassigned	Imamura et al. 2016	NA	NA
MHOM/CY/2006/CH32	ERR205748	Cyprus	Unassigned	Franssen et al. 2020	NA	NA
MHOM/CY/2006/CH34	ERR205781	Cyprus	Unassigned	Franssen et al. 2020	NA	NA

## Sheet: ST2. FST
Supplementary Table 2. FST values. Weir and Cockerham weighted FST estimates for all pairwise combinations of populations.
	EA2	EA1	ISC1	ISC2	Bra-Med
EA2	-	0.3	0.8	0.27	0.41
EA1		-	0.79	0.34	0.62
ISC1			-	0.59	0.9
ISC2				-	0.56
Bra-Med					-

## Sheet: ST3. Betascan outliers
Supplementary Table 3. Genes that are Betascan outliers in > 1 population.
gene	number.outlier.populations	chr	start	end	EA1.num.scores	EA1.max	EA2.num.scores	EA2.max	ISC1.num.scores	ISC1.max	ISC2.num.scores	ISC2.max	BM.num.scores	BM.max	top.EA1	top.EA2	top.ISC1	top.ISC2	top.BM
LdBPK_020660.1	4	2	310493	311857	1	9.08679	5	6.29838	3	3.98288	2	15.1709	1	14.7512	0	1	1	1	1
LdBPK_020670.1	3	2	312645	315458	5	10.4911	2	6.88775	2	-0.628234	7	15.1709	1	16.2542	0	1	0	1	1
LdBPK_020680.1	4	2	317583	320036	2	11.7766	3	2.54921	2	4.13053	1	11.9828	2	4.30105	0	1	1	1	1
LdBPK_030510.1	2	3	194151	200573	0	NA	2	-0.008034	7	0.470327	3	0.421096	11	1.10693	0	0	1	0	1
LdBPK_060880.1	2	6	370990	381747	36	30.2802	1	-0.008034	20	1.20876	3	0.337587	3	0.346529	1	0	1	0	0
LdBPK_061360.1	4	6	525112	527040	6	32.0615	0	NA	5	16.4615	1	11.5516	5	21.5232	1	0	1	1	1
LdBPK_100550.1	2	10	240719	261115	5	0.829861	12	0.566284	9	0.428533	15	4.66012	10	0.578264	0	0	1	1	0
LdBPK_101440.1	2	10	543542	545023	3	9.82353	3	0.685943	2	0.972427	1	2.72078	1	0.296189	0	0	1	1	0
LdBPK_101450.1	2	10	547063	548361	2	18.3053	2	-0.544805	1	0.983726	3	6.69853	2	0.50424	0	0	1	1	0
LdBPK_111210.1	4	11	494071	499401	19	38.3804	6	4.3939	3	0.696172	1	0.058112	24	35.7963	1	1	1	0	1
LdBPK_171590.1	2	17	667879	668610	0	NA	1	3.80464	1	-0.522318	3	7.81133	0	NA	0	1	0	1	0
LdBPK_180280.1	2	18	128678	130792	0	NA	0	NA	1	0.611921	0	NA	4	1.11852	0	0	1	0	1
LdBPK_191110.1	2	19	473894	491179	37	18.3968	5	0.991487	9	0.482759	4	0.10388	12	0.615382	0	1	1	0	0
LdBPK_191670.1	2	19	693236	694918	1	3.74938	2	7.52878	0	NA	0	NA	2	5.44496	0	1	0	0	1
LdBPK_220660.1	2	22	300738	305582	13	5.27653	6	0.502273	4	0.031925	6	5.19054	7	4.18399	0	0	0	1	1
LdBPK_242390.1	2	24	866873	867580	1	3.99789	1	0	0	NA	1	8.63369	2	0.951997	0	0	0	1	1
LdBPK_242400.1	2	24	867992	868483	2	4.10679	0	NA	0	NA	2	10.1136	2	1.02605	0	0	0	1	1
LdBPK_242420.1	2	24	871087	871863	2	4.7285	0	NA	0	NA	2	11.6968	2	0.951997	0	0	0	1	1
LdBPK_251530.1	2	25	571612	572541	1	60.5468	0	NA	1	0.296795	0	NA	2	1.04908	1	0	0	0	1
LdBPK_251540.1	2	25	578682	580802	3	57.2337	1	-0.327916	1	0.425932	0	NA	2	0.904544	1	0	1	0	0
LdBPK_280160.1	2	28	44948	45538	3	36.9785	0	NA	0	NA	0	NA	2	1.08076	1	0	0	0	1
LdBPK_280170.1	2	28	47785	49059	3	49.6115	0	NA	0	NA	0	NA	1	0.985774	1	0	0	0	1
LdBPK_282270.1	2	28	847355	849508	0	NA	1	1.42632	0	NA	0	NA	2	1.02324	0	1	0	0	1
LdBPK_300960.1	2	30	291821	293893	19	56.7841	1	0.637928	0	NA	0	NA	5	1.32578	1	0	0	0	1
LdBPK_310340.1	4	31	90892	91533	1	4.02036	3	4.65641	1	1.12198	2	3.9937	2	2.7441	0	1	1	1	1
LdBPK_310350.1	3	31	98181	99683	6	2.6557	5	0.686957	9	3.57466	8	3.2732	3	6.22037	0	0	1	1	1
LdBPK_311070.1	2	31	419124	419915	7	32.8734	2	0.924987	0	NA	0	NA	0	NA	1	1	0	0	0
LdBPK_311510.1	2	31	695817	700706	25	30.1993	1	0.257852	1	0	3	4.55915	2	0.260685	1	0	0	1	0
LdBPK_311620.1	2	31	769258	769818	0	NA	2	0.947919	0	NA	1	7.16477	0	NA	0	1	0	1	0
LdBPK_311920.1	3	31	930420	932993	11	43.3394	2	0.451519	5	2.82151	6	3.24147	0	NA	1	0	1	1	0
LdBPK_312390.1	2	31	1156688	1159414	1	-2.8269	7	1.54258	0	NA	0	NA	4	1.53176	0	1	0	0	1
LdBPK_312400.1	2	31	1162333	1163382	1	3.69349	2	1.05674	3	0.117891	0	NA	5	1.26073	0	1	0	0	1
LdBPK_313100.1	2	31	1422058	1427919	15	12.3915	1	0	0	NA	12	7.20113	11	1.24698	0	0	0	1	1
LdBPK_313110.1	2	31	1429203	1431959	15	11.5399	0	NA	1	0.061757	3	5.18688	4	0.937729	0	0	0	1	1
LdBPK_321000.1	3	32	360850	363654	6	38.9348	2	1.03068	0	NA	1	10.3905	3	0.684005	1	1	0	1	0
LdBPK_321020.1	2	32	369604	375270	22	39.6209	0	NA	0	NA	6	9.94613	3	0.574644	1	0	0	1	0
LdBPK_322900.1	2	32	1090269	1092914	13	34.6986	2	0.985903	2	0.059874	2	-0.128114	1	0.569589	1	1	0	0	0
LdBPK_341150.1	2	34	493496	494167	3	5.37123	0	NA	0	NA	1	4.19609	2	6.76014	0	0	0	1	1
LdBPK_343310.1	2	34	1388856	1394693	31	4.70857	6	0.985903	1	0	2	-0.025431	12	1.12874	0	1	0	0	1
LdBPK_350980.1	2	35	412125	414503	11	55.4782	1	-0.02729	1	0.061757	1	0	3	1.15708	1	0	0	0	1
LdBPK_360960.1	2	36	338517	340889	10	54.2713	0	NA	0	NA	0	NA	4	1.00927	1	0	0	0	1
LdBPK_364000.1	2	36	1475426	1476559	1	16.4861	1	0.953335	3	0.983933	0	NA	0	NA	0	1	1	0	0

## Sheet: ST4. Candidate genes
Supplementary Table 4. Candidate genes
Genes in bold are shown as figures in the manuscript.
Gene ID	Population	Passes.vetting	Chromosome	Start	End
LdBPK_170210.1	EA1	Y	17	79143	81068
LdBPK_261240.1	EA1	Y	26	423078	428027
LdBPK_262120.1	EA1	Y	26	814125	826424
LdBPK_280190.1	EA1	Y	28	53314	54867
LdBPK_282030.1	EA1	Y	28	752899	754932
LdBPK_300960.1	EA1	Y	30	291821	293893
LdBPK_301540.1	EA1	Y	30	533581	536754
LdBPK_302020.1	EA1	Y	30	729448	730464
LdBPK_311120.1	EA1	Y	31	438210	438839
LdBPK_311710.1	EA1	Y	31	791188	795504
LdBPK_312260.1	EA1	Y	31	1100850	1102613
LdBPK_312550.1	EA1	Y	31	1242582	1244072
LdBPK_312990.1	EA1	Y	31	1380994	1384716
LdBPK_330840.1	EA1	Y	33	268504	273546
LdBPK_350960.1	EA1	Y	35	405174	405923
LdBPK_361900.1	EA1	N	36	728712	731333
LdBPK_363830.1	EA1	Y	36	1423379	1425136
LdBPK_363870.1	EA1	Y	36	1429372	1432305
LdBPK_365550.1	EA1	Y	36	2082695	2084635
LdBPK_366210.1	EA1	Y	36	2311993	2313162
LdBPK_341740.1	EA2	Y	34	747156	750200
LdBPK_161760.1	ISC2	Y	16	687136	694608
LdBPK_291600.1	ISC2	Y	29	702923	704941
LdBPK_311170.1	ISC2	Y	31	455292	457181
LdBPK_310450.1	BM	N	31	146567	148741
LdBPK_311000.1	BM	N	31	375163	378528
LdBPK_111040.1	BM	N	11	428337	430781
LdBPK_201110.1	BM	N	20	478382	484246
LdBPK_290210.1	BM	N	29	69678	74423
LdBPK_313100.1	BM	N	31	1422058	1427919
LdBPK_333040.1	BM	N	33	1230652	1238874
LdBPK_343690.1	BM	N	34	1500713	1514650
LdBPK_353500.1	BM	N	35	1410833	1413355
LdBPK_040590.1	EA1	N	4	243250	252570
LdBPK_050530.1	EA1	N	5	169396	175689
LdBPK_060880.1	EA1	N	6	370990	381747
LdBPK_061270.1	EA1	N	6	499357	501732
LdBPK_070020.1	EA1	N	7	10518	11327
LdBPK_070410.1	EA1	N	7	150114	155714
LdBPK_070880.1	EA1	N	7	365427	367253
LdBPK_070920.1	EA1	N	7	380529	381644
LdBPK_070970.1	EA1	N	7	399386	401572
LdBPK_091371.1	EA1	N	9	523859	524911
LdBPK_091580.1	EA1	N	9	573700	574119
LdBPK_130700.1	EA1	N	13	246729	254678
LdBPK_130730.1	EA1	N	13	263457	266954
LdBPK_131160.1	EA1	N	13	413628	414206
LdBPK_150800.1	EA1	N	15	325562	333601
LdBPK_160340.1	EA1	N	16	114228	115391
LdBPK_282020.1	EA1	N	28	750201	751937
LdBPK_300970.1	EA1	N	30	296496	300701
LdBPK_301900.1	EA1	N	30	685286	687103
LdBPK_312250.1	EA1	N	31	1090491	1092797
LdBPK_312540.1	EA1	N	31	1239142	1240245
LdBPK_322900.1	EA1	N	31	1090269	1092914
LdBPK_322940.1	EA1	N	32	1108912	1112997
LdBPK_330850.1	EA1	N	33	275795	280666
LdBPK_341830.1	EA1	N	34	795478	801354
LdBPK_366200.1	EA1	N	36	2307595	2308614
LdBPK_320010.1	EA1	N	32	1771	2175
LdBPK_320020.1	EA1	N	32	3119	4603
LdBPK_331070.1	EA1	N	33	366882	369773
LdBPK_363080.1	EA1	N	36	1208224	1209870
LdBPK_363090.1	EA1	N	36	1210892	1223431
LdBPK_171020.1	EA1	N	17	417132	424238
LdBPK_211040.1	EA1	N	21	345658	348408
LdBPK_220012.1	EA1	N	22	32273	33004
LdBPK_270640.1	EA1	N	27	249148	250107
LdBPK_281970.1	EA1	N	28	728793	731690
LdBPK_282440.1	EA1	N	28	899732	901543
LdBPK_291060.1	EA1	N	29	381590	386587
LdBPK_291830.1	EA1	N	29	805273	808965
LdBPK_291840.1	EA1	N	29	810168	813458
LdBPK_302040.1	EA1	N	30	735871	739935
LdBPK_302220.1	EA1	N	30	822568	829932
LdBPK_302270.1	EA1	N	30	843592	847431
LdBPK_310520.1	EA1	N	31	177367	179286
LdBPK_311000.1	EA1	N	31	375163	378528
LdBPK_311040.1	EA1	N	31	407576	409894
LdBPK_311070.1	EA1	N	31	419124	419915
LdBPK_311230.1	EA1	N	31	468818	483658
LdBPK_311320.1	EA1	N	31	535983	539066
LdBPK_311330.1	EA1	N	31	541284	545876
LdBPK_311390.1	EA1	N	31	602799	607259
LdBPK_311400.1	EA1	N	31	608459	611080
LdBPK_311510.1	EA1	N	31	695817	700706
LdBPK_311940.1	EA1	N	31	942579	945128
LdBPK_311950.1	EA1	N	31	949698	953576
LdBPK_312080.1	EA1	N	31	1004556	1006058
LdBPK_312110.1	EA1	N	31	1017024	1018091
LdBPK_312140.1	EA1	N	31	1026749	1027900
LdBPK_312170.1	EA1	N	31	1043987	1045066
LdBPK_312180.1	EA1	N	31	1046784	1049075
LdBPK_312200.1	EA1	N	31	1057447	1060596
LdBPK_312220.1	EA1	N	31	1068329	1070806
LdBPK_312230.1	EA1	N	31	1074265	1078038
LdBPK_312300.1	EA1	N	31	1127725	1129065
LdBPK_312720.1	EA1	N	31	1294088	1295725
LdBPK_321370.1	EA1	N	32	515293	516441
LdBPK_322660.1	EA1	N	32	994664	997426
LdBPK_324000.1	EA1	N	32	1492688	1493563
LdBPK_331570.1	EA1	N	33	603214	613542
LdBPK_333160.1	EA1	N	33	1331516	1334677
LdBPK_340480.1	EA1	N	34	159562	161775
LdBPK_341500.1	EA1	N	34	635447	649834
LdBPK_341690.1	EA1	N	34	724932	725564
LdBPK_341830.1	EA1	N	34	795478	801354
LdBPK_343490.1	EA1	N	34	1452411	1453787
LdBPK_360810.1	EA1	N	36	266297	270169
LdBPK_291550.1	EA2	N	29	672032	680008
LdBPK_341750.1	EA2	N	34	753336	754169
LdBPK_341780.1	EA2	N	34	761868	765602
LdBPK_030400.1	ISC1	N	3	135305	140311
LdBPK_040410.1	ISC1	N	4	147591	159950
LdBPK_181660.1	ISC1	N	18	718563	720626
LdBPK_350370.1	ISC1	N	35	93344	94561
LdBPK_071010.1	ISC2	N	7	435320	439741
LdBPK_100590.1	ISC2	N	10	277712	280978
LdBPK_261170.1	ISC2	N	26	386339	391621
LdBPK_310140.1	ISC2	N	31	32503	34980
LdBPK_310150.1	ISC2	N	31	35661	37037
LdBPK_342550.1	ISC2	N	34	1105467	1107488
Candidate gene set and vetting criteria
Gene	Population	Accepted	Rationale
LdBPK_363870.1	EA1	Y/Passenger	Many SNPs, high MAF, high Beta, low NCD2, high π, high Tajima's D. Surrounding region high π. May be passenger of LdBPK_363830.1.
LdBPK_170210.1	EA1	Y	Many SNPs, high MAF, high π, high Beta.
LdBPK_280190.1	EA1	Y	Many SNPs, moderate-high MAF, high π, high Beta.
LdBPK_282030.1	EA1	Y	Many SNPs, high MAF, low NCD2, high Beta, high π, high Tajima's D.
LdBPK_300960.1	EA1	Y	Many SNPs, high MAF, high Beta, high π, high Tajima's D.
LdBPK_301540.1	EA1	Y	Many SNPs, high MAF, low NCD2, high Beta, high π, high Tajima's D.
LdBPK_302020.1	EA1	Y	Supported by all metrics
LdBPK_311120.1	EA1	Y	High MAF, low NCD2, high Beta, high π.
LdBPK_311710.1	EA1	Y	High MAF, low NCD2, high Beta, high π.
LdBPK_312260.1	EA1	Y	Many SNPs, high MAF, low NCD2, high Beta, high π, high Tajima's D.
LdBPK_312550.1	EA1	Y	Many SNPs, high MAF, high Beta, high π, high Tajima's D.
LdBPK_312990.1	EA1	Y	Many SNPs, high MAF, high Beta, high π, low NCD2, high Tajima's D.
LdBPK_330840.1	EA1	Y	Many SNPs, high MAF, high Beta, low NCD2, high π, high Tajima's D.
LdBPK_350960.1	EA1	Y	High Beta, low NCD2, high π. Surrounding region high π.
LdBPK_361900.1	EA1	Y	Low NCD2, high π and Tajima's D. Surrounding region high π.
LdBPK_363830.1	EA1	Y	Many SNPs, high MAF, high Beta, low NCD2, high π, high Tajima's D. Surrounding region high π.
LdBPK_365550.1	EA1	Y	Many SNPs, high Beta, low NCD2, high π, high Tajima's D.
LdBPK_366210.1	EA1	Y	High MAF, high Beta, high π, high Tajima's D. Surrounding region high π.
LdBPK_262120.1	EA1	Y	Low NCD2, high Tajima's D and π
LdBPK_261240.1	EA1	Y	Supported by all metrics
LdBPK_341740.1	EA2	Y	Many SNPs, high MAF, low NCD2, high Beta.
LdBPK_161760.1	ISC2	Y	Many SNPs, high MAF, low NCD2.
LdBPK_291600.1	ISC2	Y	Many SNPs, high MAF, low NCD2, high Beta.
LdBPK_311170.1	ISC2	Y	Many SNPs, high MAF, low NCD2, high Beta.
LdBPK_320010.1	EA1	Passenger	High Beta, but low π and Tajima's D. Not an NCD2 candidate
LdBPK_320020.1	EA1	Passenger	High Beta and π but low Tajima's D. Not an NCD2 candidate
LdBPK_331070.1	EA1	Passenger	High Beta, Tajima's D and π, but surrounding regions are higher. Not an NCD2 candidate
LdBPK_363080.1	EA1	Passenger	High Beta, Tajima's D and π, but surrounding regions are higher. Not an NCD2 candidate
LdBPK_363090.1	EA1	Passenger	High Beta, Tajima's D and π, but surrounding regions are higher. Not an NCD2 candidate
LdBPK_282020.1	EA1	Passenger	Many SNPs, high MAF, low NCD2, high Beta, high π, but likely passenger with LdBPK_282030.1
LdBPK_300970.1	EA1	Passenger	Many SNPs, high MAF, low NCD2, high Beta, high π, high Tajima's D, but likely passenger with LdBPK_282030.1.
LdBPK_301900.1	EA1	Passenger	Many SNPs, high MAF, low NCD2, high Beta, high π, high Tajima's D, but likely passenger with LdBPK_301540.1
LdBPK_312250.1	EA1	Passenger	Many SNPs, high MAF, low NCD2, high Beta, but likely passenger with LdBPK_312260.1
LdBPK_312540.1	EA1	Passenger	Many SNPs, high MAF, high Beta, high π, but likely passenger with LdBPK_312550.1
LdBPK_322940.1	EA1	Passenger	Many SNPs, high MAF, low NCD2, high π, high Tajima's D, but likely passenger with upstream gene(s).
LdBPK_330850.1	EA1	Passenger	Many SNPs, high MAF, high Beta, low NCD2, high π, high Tajima's D, but likely passenger with LdBPK_330840.1
LdBPK_366200.1	EA1	Passenger	Many SNPs, high MAF, high Beta, high π, high Tajima's D. Surrounding region high π. May be passenger of LdBPK_366210.1.
LdBPK_341750.1	EA2	Passenger	Few SNPs. Likely passenger, adjacent to LdBPK_341740.1
LdBPK_341780.1	EA2	Passenger	Few SNPs. Likely passenger, adjacent to LdBPK_341740.1
LdBPK_322900.1	EA1	N	Many SNPs, high MAF, high Beta, high π, high Tajima's D. Identified with 5kb windows (see Results for details)
LdBPK_291550.1	EA2	N	High Beta and low NCD2, but unsupported by other metrics
LdBPK_310450.1	BM	N	Few SNPs, low MAF.
LdBPK_311000.1	BM	N	Few SNPs, low MAF.
LdBPK_341830.1	EA1	N	Low NCD2, high Tajima's D, but relatively weak support from other metrics.
LdBPK_030400.1	ISC1	N	Few SNPs, low MAF.
LdBPK_040410.1	ISC1	N	Few SNPs, low MAF.
LdBPK_181660.1	ISC1	N	Few SNPs, low MAF.
LdBPK_350370.1	ISC1	N	Few SNPs, low MAF.
LdBPK_111040.1	BM	N	Low NCD2, but relatively weak support from other metrics.
LdBPK_201110.1	BM	N	Low NCD2, but relatively weak support from other metrics.
LdBPK_290210.1	BM	N	Low NCD2, but relatively weak support from other metrics.
LdBPK_313100.1	BM	N	Low NCD2, but relatively weak support from other metrics.
LdBPK_333040.1	BM	N	Low NCD2, but relatively weak support from other metrics.
LdBPK_343690.1	BM	N	Low NCD2, but relatively weak support from other metrics.
LdBPK_353500.1	BM	N	High Beta, but relatively weak support from other metrics.
LdBPK_040590.1	EA1	N	Supported by Tajima's D only
LdBPK_050530.1	EA1	N	Supported by Tajima's D only
LdBPK_060880.1	EA1	N	Supported by Tajima's D only
LdBPK_061270.1	EA1	N	Supported by Betascan only
LdBPK_070020.1	EA1	N	Relatively weak support from all metrics.
LdBPK_070410.1	EA1	N	Low NCD2, but relatively weak support from other metrics.
LdBPK_070880.1	EA1	N	Supported by Tajima's D only
LdBPK_070920.1	EA1	N	Supported by Tajima's D and π only; too few SNPs
LdBPK_070970.1	EA1	N	Adjacent to region with significant metrics
LdBPK_091371.1	EA1	N	Relatively weak support from all metrics.
LdBPK_091580.1	EA1	N	Relatively weak support from all metrics.
LdBPK_130700.1	EA1	N	Adjacent to region with significant metrics
LdBPK_130730.1	EA1	N	Adjacent to region with significant metrics
LdBPK_131160.1	EA1	N	Adjacent to region with significant metrics
LdBPK_150800.1	EA1	N	Low NCD2, but relatively weak support from other metrics.
LdBPK_160340.1	EA1	N	Supported by Tajima's D and π only
LdBPK_171020.1	EA1	N	Supported by Tajima's D and π only
LdBPK_211040.1	EA1	N	Supported by Tajima's D and π only; too few SNPs
LdBPK_220012.1	EA1	N	Few SNPs, low MAF.
LdBPK_270640.1	EA1	N	Supported by Tajima's D and π only; too few SNPs
LdBPK_282440.1	EA1	N	Supported by NCD2 only
LdBPK_291060.1	EA1	N	Supported by NCD2 only
LdBPK_291830.1	EA1	N	Low NCD2, but relatively weak support from other metrics.
LdBPK_291840.1	EA1	N	Few SNPs. Likely passenger, adjacent to LdBPK_291830.1
LdBPK_302040.1	EA1	N	Likely passenger, hitchhiking with LdBPK_302020.1
LdBPK_302220.1	EA1	N	Likely passenger, hitchhiking with LdBPK_302020.1
LdBPK_302270.1	EA1	N	Likely passenger, hitchhiking with LdBPK_302020.1
LdBPK_310520.1	EA1	N	Supported by Tajima's D only
LdBPK_311000.1	EA1	N	Supported by Tajima's D only
LdBPK_311040.1	EA1	N	Signatures of BS are not focussed on this ORF
LdBPK_311070.1	EA1	N	Signatures of BS are not focussed on this ORF
LdBPK_311230.1	EA1	N	Signatures of BS are not focussed on this ORF
LdBPK_311320.1	EA1	N	Supported by Tajima's D only
LdBPK_311330.1	EA1	N	Supported by Tajima's D only
LdBPK_311390.1	EA1	N	Supported by Tajima's D only
LdBPK_311400.1	EA1	N	Supported by Tajima's D only
LdBPK_311510.1	EA1	N	Supported by Tajima's D only
LdBPK_311720.1	EA1	N	Likely passenger, hitchhiking with LdBPK_311710.1
LdBPK_311940.1	EA1	N	Supported by Tajima's D only
LdBPK_311950.1	EA1	N	Supported by Tajima's D only
LdBPK_312080.1	EA1	N	Signatures of BS are not focussed on this ORF
LdBPK_312110.1	EA1	N	Signatures of BS are not focussed on this ORF
LdBPK_312140.1	EA1	N	Signatures of BS are not focussed on this ORF
LdBPK_312170.1	EA1	N	Signatures of BS are not focussed on this ORF
LdBPK_312180.1	EA1	N	Signatures of BS are not focussed on this ORF
LdBPK_312200.1	EA1	N	Supported by NCD2 and Tajima's D only
LdBPK_312220.1	EA1	N	Supported by NCD2 and Tajima's D only
LdBPK_312230.1	EA1	N	Supported by NCD2 and Tajima's D only
LdBPK_312300.1	EA1	N	Supported by NCD2 and Tajima's D only
LdBPK_312720.1	EA1	N	Supported by NCD2 and Tajima's D only
LdBPK_321370.1	EA1	N	Supported by Tajima's D only
LdBPK_322660.1	EA1	N	Supported by NCD2 and Tajima's D only
LdBPK_324000.1	EA1	N	Low NCD2 but no support from other metrics
LdBPK_331570.1	EA1	N	Supported by NCD2 and Tajima's D only
LdBPK_333160.1	EA1	N	High π but relatively unsupported by other metrics
LdBPK_340480.1	EA1	N	High π but relatively unsupported by other metrics
LdBPK_341500.1	EA1	N	Signatures of BS are strongest between LdBPK_341500.1 and LdBPK_341690.1
LdBPK_341690.1	EA1	N	Signatures of BS are strongest between LdBPK_341500.1 and LdBPK_341690.1
LdBPK_341830.1	EA1	N	Signatures of BS are not focussed on this ORF
LdBPK_343490.1	EA1	N	Low NCD2 and high Tajima's D, but low MAF and Beta
LdBPK_360810.1	EA1	N	Low NCD2 and high Tajima's D, but low MAF and Beta
LdBPK_071010.1	ISC2	N	Relatively weak support from all metrics.
LdBPK_100590.1	ISC2	N	Relatively weak support from all metrics.
LdBPK_261170.1	ISC2	N	Relatively weak support from all metrics.
LdBPK_310140.1	ISC2	N	Relatively weak support from all metrics.
LdBPK_310150.1	ISC2	N	Relatively weak support from all metrics.
LdBPK_342550.1	ISC2	N	Relatively weak support from all metrics.

## Sheet: ST5. π and Tajima D
Supplementary Table 5. Nucleotide diversity (π) and Tajima's D for each gene
gene	chr	start	end	snps.EA1	pi.EA1	snps.EA2	pi.EA2	snps.ISC1	pi.ISC1	snps.ISC2	pi.ISC2	snps.BM	pi.BM	taj.EA1	taj.EA2	taj.ISC1	taj.ISC2	taj.BM
LdBPK_010010.1	1	3662	4663	0	0	0	0	0	0	0	0	1	4.6218e-07	NA	NA	NA	NA	-0.698439
LdBPK_010020.1	1	5750	7411	2	2.82091e-06	0	0	1	2.85159e-08	0	0	1	4.73767e-08	0.266771	NA	-0.877849	NA	-0.927326
LdBPK_010030.1	1	9003	11024	2	7.05876e-07	0	0	0	0	1	3.29707e-07	1	3.89417e-08	-1.03065	NA	NA	-1.147	-0.927326
LdBPK_010040.1	1	12006	12566	3	3.81626e-06	0	0	0	0	0	0	1	1.40357e-07	-1.20061	NA	NA	NA	-0.927326
LdBPK_010050.1	1	15035	17032	6	1.79192e-06	0	0	0	0	0	0	0	0	-1.63245	NA	NA	NA	NA
LdBPK_010060.1	1	18188	18937	2	2.50527e-06	0	0	2	1.26382e-07	0	0	0	0	-0.850953	NA	-1.19113	NA	NA
LdBPK_010070.1	1	20032	21774	0	0	0	0	0	0	1	1.89922e-06	1	4.51751e-08	NA	NA	NA	0.485434	-0.927326
LdBPK_010080.1	1	22614	23327	0	0	0	0	0	0	0	0	0	0	NA	NA	NA	NA	NA
LdBPK_010100.1	1	26741	27697	0	0	0	0	1	4.84642e-07	0	0	0	0	NA	NA	-0.62798	NA	NA
LdBPK_010110.1	1	28797	29384	0	0	0	0	0	0	1	8.75753e-06	0	0	NA	NA	NA	1.62104	NA
LdBPK_010120.1	1	30592	32565	0	0	0	0	1	2.40088e-08	0	0	3	5.04047e-07	NA	NA	-0.877849	NA	-1.23462
LdBPK_010130.1	1	33853	34947	1	2.22742e-07	0	0	0	0	0	0	1	1.43249e-07	-1.04993	NA	NA	NA	-0.880807
LdBPK_010140.1	1	37224	37472	0	0	0	0	0	0	0	0	0	0	NA	NA	NA	NA	NA
LdBPK_010150.1	1	38409	38759	0	0	0	0	0	0	0	0	0	0	NA	NA	NA	NA	NA
LdBPK_010160.1	1	39627	39869	0	0	0	0	0	0	0	0	0	0	NA	NA	NA	NA	NA
LdBPK_010170.1	1	42058	43431	4	1.36751e-05	0	0	1	3.4493e-08	1	2.40928e-06	1	5.73072e-08	2.74946	NA	-0.877849	0.485434	-0.927326
LdBPK_010180.1	1	44862	47174	4	6.01057e-06	0	0	0	0	0	0	0	0	1.49997	NA	NA	NA	NA
LdBPK_010190.1	1	48630	49253	0	0	0	0	0	0	0	0	0	0	NA	NA	NA	NA	NA
LdBPK_010200.1	1	49945	50856	0	0	0	0	2	1.55652e-07	0	0	2	4.28959e-07	NA	NA	-1.17193	NA	-1.15991
LdBPK_010210.1	1	51729	54425	0	0	0	0	2	1.04851e-07	3	7.41565e-07	1	2.91955e-08	NA	NA	-1.1146	-1.73178	-0.927326
LdBPK_010220.1	1	58133	59137	0	0	0	0	0	0	1	5.12381e-06	0	0	NA	NA	NA	1.62104	NA
LdBPK_010230.1	1	62747	63490	0	0	0	0	3	5.69373e-07	1	8.96057e-07	1	2.1083e-07	NA	NA	-1.31409	-1.147	-0.880807
LdBPK_010240.1	1	63966	66296	0	0	0	0	0	0	0	0	0	0	NA	NA	NA	NA	NA
LdBPK_010250.1	1	67650	70439	1	4.15516e-07	1	1.99124e-07	2	1.342e-07	1	2.38949e-07	1	5.62215e-08	-0.505405	-1.13321	-1.0773	-1.147	-0.880807
LdBPK_010260.1	1	71484	72329	0	0	1	1.85748e-06	0	0	0	0	0	0	NA	-0.512938	NA	NA	NA
LdBPK_010270.1	1	73641	73964	0	0	0	0	0	0	0	0	0	0	NA	NA	NA	NA	NA
LdBPK_010280.1	1	75458	76699	0	0	0	0	0	0	0	0	1	6.11426e-07	NA	NA	NA	NA	-0.522
LdBPK_010290.1	1	77921	78439	0	0	0	0	0	0	1	6.37831e-06	0	0	NA	NA	NA	0.485434	NA
LdBPK_010300.1	1	79349	79528	0	0	0	0	0	0	0	0	0	0	NA	NA	NA	NA	NA
LdBPK_010310.1	1	80078	81241	0	0	0	0	0	0	0	0	0	0	NA	NA	NA	NA	NA
LdBPK_010320.1	1	81601	82032	0	0	0	0	0	0	0	0	0	0	NA	NA	NA	NA	NA
LdBPK_010330.1	1	83004	83927	0	0	0	0	0	0	0	0	1	1.6976e-07	NA	NA	NA	NA	-0.880807
LdBPK_010340.1	1	84362	84994	0	0	0	0	0	0	0	0	0	0	NA	NA	NA	NA	NA
LdBPK_010350.1	1	85574	85867	0	0	0	0	0	0	0	0	0	0	NA	NA	NA	NA	NA
LdBPK_010360.1	1	86989	87750	0	0	0	0	1	1.24097e-07	0	0	2	2.06667e-07	NA	NA	-0.849546	NA	-1.25402
LdBPK_010370.1	1	89402	91645	1	1.41701e-06	0	0	0	0	2	5.94177e-07	2	7.01784e-08	0.696495	NA	NA	-1.50738	-1.25402
LdBPK_010380.1	1	92474	93043	0	0	0	0	0	0	0	0	0	0	NA	NA	NA	NA	NA
LdBPK_010390.1	1	93674	94240	0	0	0	0	0	0	0	0	0	0	NA	NA	NA	NA	NA
LdBPK_010400.1	1	95085	97535	0	0	0	0	0	0	0	0	0	0	NA	NA	NA	NA	NA
LdBPK_010410.1	1	98445	100907	1	7.2375e-07	0	0	1	1.92421e-08	0	0	1	1.26361e-07	-0.134625	NA	-0.877849	NA	-0.788882
LdBPK_010420.1	1	101564	103477	4	5.09723e-07	0	0	2	9.86928e-08	0	0	0	0	-1.80504	NA	-1.15282	NA	NA
LdBPK_010430.1	1	104112	104751	0	0	0	0	0	0	0	0	0	0	NA	NA	NA	NA	NA
LdBPK_010440.1	1	105929	106531	1	4.04482e-07	0	0	0	0	0	0	0	0	-1.04993	NA	NA	NA	NA
LdBPK_010450.1	1	107951	110194	4	4.34764e-07	0	0	0	0	1	2.97089e-07	3	1.74614e-07	-1.80504	NA	NA	-1.147	-1.42493
LdBPK_010460.1	1	111525	113294	0	0	0	0	0	0	0	0	0	0	NA	NA	NA	NA	NA
LdBPK_010470.1	1	116363	117019	0	0	0	0	1	7.2136e-08	0	0	0	0	NA	NA	-0.877849	NA	NA
LdBPK_010480.1	1	119408	123727	5	9.26344e-07	0	0	1	1.09707e-08	0	0	1	7.2043e-08	-1.32538	NA	-0.877849	NA	-0.788882
LdBPK_010490.1	1	128019	130109	0	0	0	0	1	2.26654e-08	3	1.25332e-06	1	3.76567e-08	NA	NA	-0.877849	-1.53889	-0.927326
LdBPK_010500.1	1	130930	132009	0	0	0	0	0	0	0	0	0	0	NA	NA	NA	NA	NA
LdBPK_010510.1	1	134257	136353	0	0	0	0	0	0	0	0	0	0	NA	NA	NA	NA	NA
LdBPK_010520.1	1	137481	139604	0	0	1	1.15834e-06	1	2.23133e-08	1	3.13873e-07	3	2.20671e-07	NA	0.0298017	-0.877849	-1.147	-1.40068
LdBPK_010530.1	1	142903	143142	0	0	0	0	0	0	0	0	0	0	NA	NA	NA	NA	NA
LdBPK_010540.1	1	144066	146213	0	0	1	2.12823e-06	0	0	0	0	1	1.44891e-07	NA	1.31881	NA	NA	-0.788882
LdBPK_010550.1	1	149843	154699	1	7.14193e-07	0	0	2	2.92269e-08	3	1.46252e-06	1	1.5635e-07	0.868451	NA	-1.17193	-0.145796	-0.522
LdBPK_010560.1	1	155702	157744	0	0	0	0	0	0	0	0	1	3.85414e-08	NA	NA	NA	NA	-0.927326
LdBPK_010570.1	1	159239	160345	0	0	1	4.41634e-06	0	0	0	0	3	3.5396e-07	NA	1.51265	NA	NA	-1.42493
LdBPK_010580.1	1	161422	163296	0	0	1	2.96296e-07	1	2.52765e-08	1	3.55556e-07	0	0	NA	-1.13321	-0.877849	-1.147	NA
LdBPK_010590.1	1	163914	164894	0	0	1	5.66316e-07	0	0	0	0	0	0	NA	-1.13321	NA	NA	NA
LdBPK_010600.1	1	165980	169301	0	0	2	1.63891e-06	0	0	1	3.87524e-07	0	0	NA	0.250356	NA	-0.763731	NA
LdBPK_010610.1	1	170301	171575	0	0	0	0	1	3.71713e-08	0	0	1	6.1757e-08	NA	NA	-0.877849	NA	-0.927326
LdBPK_010620.1	1	172651	178107	0	0	1	1.01806e-07	3	2.60546e-08	0	0	2	4.31735e-08	NA	-1.13321	-1.40413	NA	-1.22257
LdBPK_010630.1	1	179084	179815	0	0	0	0	0	0	0	0	0	0	NA	NA	NA	NA	NA
LdBPK_010640.1	1	180454	182241	0	0	0	0	0	0	0	0	2	1.31766e-07	NA	NA	NA	NA	-1.22257
LdBPK_010650.1	1	184007	186712	1	5.07421e-07	1	3.98878e-07	0	0	0	0	1	2.90984e-08	-0.378229	-0.813384	NA	NA	-0.927326
LdBPK_010660.1	1	188303	191632	0	0	0	0	1	2.83969e-08	0	0	1	4.71045e-08	NA	NA	-0.849546	NA	-0.880807
LdBPK_010670.1	1	192591	194075	0	0	0	0	0	0	0	0	0	0	NA	NA	NA	NA	NA
LdBPK_010680.1	1	195283	199929	0	0	0	0	2	3.05477e-08	2	4.20491e-07	2	3.18258e-07	NA	NA	-1.17193	-1.25553	-0.721941
LdBPK_010690.1	1	200922	201824	1	5.33536e-06	1	4.27148e-06	0	0	0	0	1	4.97961e-06	1.67091	0.882679	NA	NA	1.70349
LdBPK_010700.1	1	205955	208366	0	0	1	4.47498e-07	2	5.88536e-08	2	5.52792e-07	1	5.48129e-07	NA	-0.813384	-1.17193	-1.50738	-0.186916
LdBPK_010710.1	1	210395	211093	0	0	0	0	0	0	1	9.53743e-07	1	6.43289e-06	NA	NA	NA	-1.147	1.70349
LdBPK_010720.1	1	213533	215098	0	0	0	0	0	0	0	0	0	0	NA	NA	NA	NA	NA
LdBPK_010730.1	1	217265	218884	0	0	1	6.66275e-07	0	0	0	0	2	3.80771e-07	NA	-0.813384	NA	NA	-1.06906
LdBPK_010740.1	1	220437	224348	2	4.13339e-07	0	0	0	0	3	2.53861e-06	0	0	-0.955178	NA	NA	0.732927	NA
LdBPK_010750.1	1	225907	232932	1	7.2e-07	1	7.31975e-07	3	2.69497e-08	2	1.89771e-07	2	7.09095e-07	1.81421	1.66771	-1.38904	-1.50738	0.688589
LdBPK_010760.1	1	233711	235978	1	1.07541e-07	0	0	0	0	0	0	1	3.47179e-08	-1.04993	NA	NA	NA	-0.927326
LdBPK_010770.1	1	237051	241286	2	2.03444e-06	0	0	1	8.80177e-08	2	3.14762e-07	1	7.34717e-08	1.83015	NA	-0.682561	-1.50738	-0.788882
LdBPK_010780.1	1	242297	242893	0	0	0	0	0	0	1	5.54497e-06	1	2.62743e-07	NA	NA	NA	0.485434	-0.880807
LdBPK_010790.1	1	244214	245425	0	0	0	0	0	0	0	0	0	0	NA	NA	NA	NA	NA
LdBPK_010810.1	1	251380	252972	0	0	0	0	1	8.8829e-08	0	0	0	0	NA	NA	-0.821377	NA	NA
LdBPK_010820.1	1	255493	256965	0	0	0	0	1	3.21747e-08	0	0	0	0	NA	NA	-0.877849	NA	NA
LdBPK_010830.1	1	258418	261471	3	3.27538e-06	0	0	2	4.64816e-08	1	2.18293e-07	2	5.15653e-08	1.22857	NA	-1.17193	-1.147	-1.25402
LdBPK_010840.1	1	262498	266538	1	1.25259e-06	0	0	1	1.17281e-08	0	0	4	6.21759e-07	1.816	NA	-0.877849	NA	-1.06054
LdBPK_010850.1	1	268707	268850	0	0	0	0	0	0	0	0	1	1.08929e-06	NA	NA	NA	NA	-0.880807
LdBPK_013340.1	31	1504598	1506400	9	2.18162e-05	0	0	0	0	4	6.52807e-06	0	0	3.02406	NA	NA	0.425524	NA
LdBPK_013350.1	31	1508023	1508325	0	0	0	0	0	0	0	0	0	0	NA	NA	NA	NA	NA
LdBPK_013360.1	3	337892	340801	4	6.95046e-06	0	0	6	1.30136e-07	0	0	0	0	3.11668	NA	-1.77791	NA	NA
LdBPK_013370.1	3	335616	336803	3	8.72166e-06	0	0	1	7.95973e-08	2	1.12233e-06	1	6.62796e-08	1.33928	NA	-0.849546	-1.50738	-0.927326
LdBPK_020010.1	25	882076	882171	0	0	0	0	0	0	0	0	0	0	NA	NA	NA	NA	NA
LdBPK_020020.1	2	5410	6066	0	0	0	0	0	0	0	0	0	0	NA	NA	NA	NA	NA
LdBPK_020030.1	2	6712	7290	0	0	0	0	0	0	0	0	0	0	NA	NA	NA	NA	NA
LdBPK_020040.1	2	7906	9099	0	0	1	3.23044e-06	0	0	0	0	1	6.59465e-08	NA	0.882679	NA	NA	-0.927326
LdBPK_020050.1	2	11201	14182	0	0	0	0	1	9.42264e-08	2	8.63418e-07	2	7.90067e-08	NA	NA	-0.737682	-1.00369	-1.22257
LdBPK_020060.1	2	15781	16725	0	0	0	0	0	0	1	7.05467e-07	1	8.33229e-08	NA	NA	NA	-1.147	-0.927326
LdBPK_020070.1	2	18045	19109	0	0	0	0	0	0	0	0	0	0	NA	NA	NA	NA	NA
LdBPK_020080.1	2	21788	24541	0	0	0	0	2	3.44178e-08	3	3.78968e-06	0	0	NA	NA	-1.19113	0.890097	NA
LdBPK_020090.1	2	26787	30287	0	0	0	0	1	1.35371e-08	1	1.90422e-07	1	2.24908e-08	NA	NA	-0.877849	-1.147	-0.927326
LdBPK_020100.1	2	32101	46818	0	0	1	3.77467e-08	4	2.89633e-07	5	4.6077e-07	7	5.868e-08	NA	-1.13321	-0.475589	-1.26225	-1.90683
LdBPK_020110.1	2	48377	49096	0	0	0	0	1	6.58241e-08	0	0	0	0	NA	NA	-0.877849	NA	NA
LdBPK_020120.1	2	50004	51839	0	0	0	0	0	0	0	0	0	0	NA	NA	NA	NA	NA
LdBPK_020130.1	2	53994	59903	0	0	2	7.84251e-07	1	8.01918e-09	1	2.17827e-07	1	1.33232e-08	NA	-0.0757793	-0.877849	-0.763731	-0.927326
LdBPK_020140.1	2	68132	70144	0	0	0	0	0	0	0	0	0	0	NA	NA	NA	NA	NA
LdBPK_020150.1	2	74730	76944	0	0	0	0	0	0	0	0	1	1.67261e-06	NA	NA	NA	NA	1.232
LdBPK_020160.1	2	79717	81679	0	0	0	0	0	0	0	0	0	0	NA	NA	NA	NA	NA
LdBPK_020170.1	2	89219	90304	0	0	0	0	0	0	1	1.18541e-06	0	0	NA	NA	NA	-0.763731	NA
LdBPK_020180.1	2	94870	96621	1	2.87365e-06	1	6.16076e-07	0	0	0	0	0	0	1.79988	-0.813384	NA	NA	NA
LdBPK_020190.1	2	100219	102561	1	2.1488e-06	0	0	0	0	1	2.84535e-07	1	3.36066e-08	1.79988	NA	NA	-1.147	-0.927326
LdBPK_020200.1	2	104027	107008	2	3.23127e-06	0	0	0	0	1	2.23564e-07	1	2.64052e-08	2.23507	NA	NA	-1.147	-0.927326
LdBPK_020210.1	2	109214	111922	0	0	0	0	2	3.49896e-08	0	0	0	0	NA	NA	-1.19113	NA	NA
LdBPK_020220.1	2	113615	117055	0	0	1	3.13678e-07	2	8.21808e-08	0	0	0	0	NA	-0.813384	-1.1146	NA	NA
LdBPK_020230.1	2	118545	119369	0	0	0	0	0	0	0	0	2	7.54487e-07	NA	NA	NA	NA	-1.0668
LdBPK_020240.1	2	120890	121084	0	0	0	0	0	0	0	0	0	0	NA	NA	NA	NA	NA
LdBPK_020250.1	2	123163	123672	0	0	0	0	1	1.85415e-07	0	0	0	0	NA	NA	-0.849546	NA	NA
LdBPK_020260.1	2	124557	126149	0	0	0	0	1	2.9751e-08	0	0	5	7.34009e-07	NA	NA	-0.877849	NA	-1.59239
LdBPK_020270.1	2	130944	138941	0	0	3	4.04863e-07	2	1.18513e-08	4	1.08648e-06	5	1.46196e-07	NA	-1.23707	-1.19113	-0.357834	-1.59239
LdBPK_020280.1	2	142770	144842	0	0	0	0	0	0	0	0	2	1.51334e-07	NA	NA	NA	NA	-1.19112
LdBPK_020290.1	2	145945	146919	0	0	0	0	0	0	0	0	0	0	NA	NA	NA	NA	NA
LdBPK_020300.1	2	147597	152216	1	8.60326e-07	2	4.67258e-07	0	0	2	1.21909e-06	1	1.70433e-08	1.16937	-1.07337	NA	0.23687	-0.927326
LdBPK_020310.1	2	153433	156360	0	0	0	0	2	1.60248e-07	4	3.17976e-06	1	2.68921e-08	NA	NA	-1.03871	-0.199993	-0.927326
LdBPK_020320.1	2	157524	160709	0	0	0	0	0	0	1	1.55854e-06	1	4.92335e-08	NA	NA	NA	1.50748	-0.880807
LdBPK_020330.1	2	162459	163604	0	0	0	0	0	0	0	0	1	6.87087e-08	NA	NA	NA	NA	-0.927326
LdBPK_020340.1	2	165182	166771	0	0	0	0	2	5.96143e-08	0	0	0	0	NA	NA	-1.19113	NA	NA
LdBPK_020350.1	2	167840	169213	0	0	0	0	0	0	0	0	4	2.86083e-07	NA	NA	NA	NA	-1.61811
LdBPK_020360.1	2	170525	170983	0	0	0	0	0	0	0	0	0	0	NA	NA	NA	NA	NA
LdBPK_020370.1	2	171561	171713	0	0	0	0	0	0	0	0	0	0	NA	NA	NA	NA	NA
LdBPK_020380.1	2	173846	175684	0	0	0	0	1	2.57713e-08	0	0	0	0	NA	NA	-0.877849	NA	NA
LdBPK_020390.1	2	178332	181391	0	0	0	0	0	0	0	0	0	0	NA	NA	NA	NA	NA
LdBPK_020400.1	2	185270	186382	0	0	0	0	0	0	0	0	3	4.22797e-07	NA	NA	NA	NA	-1.40009
LdBPK_020410.1	2	189853	190206	0	0	0	0	0	0	1	3.6366e-06	0	0	NA	NA	NA	-0.763731	NA
LdBPK_020420.1	2	192782	193615	0	0	0	0	0	0	1	2.2327e-06	0	0	NA	NA	NA	-0.408855	NA
LdBPK_020430.1	2	197757	198632	0	0	0	0	0	0	0	0	0	0	NA	NA	NA	NA	NA
LdBPK_020440.1	2	199948	210699	0	0	0	0	3	1.76105e-08	1	1.19732e-07	2	1.46466e-08	NA	NA	-1.38904	-0.763731	-1.25402
LdBPK_020450.1	2	212286	212960	0	0	0	0	0	0	0	0	0	0	NA	NA	NA	NA	NA
LdBPK_020460.1	2	213825	215954	0	0	0	0	2	4.45008e-08	0	0	2	1.11282e-06	NA	NA	-1.19113	NA	-0.363043
LdBPK_020470.1	2	218031	220880	0	0	1	5.51378e-07	2	3.32585e-08	2	4.67836e-07	4	2.19496e-07	NA	-0.512938	-1.19113	-1.50738	-1.55695
LdBPK_020480.1	2	222234	222746	0	0	0	0	1	9.23847e-08	0	0	0	0	NA	NA	-0.877849	NA	NA
LdBPK_020490.1	2	224363	230692	1	5.47999e-07	1	1.70516e-07	2	1.49742e-08	2	2.10637e-07	2	7.39469e-08	0.868451	-0.813384	-1.19113	-1.50738	-1.12896
LdBPK_020500.1	2	237149	239740	0	0	0	0	0	0	0	0	1	3.03781e-08	NA	NA	NA	NA	-0.927326
LdBPK_020510.1	2	241243	242232	0	0	0	0	0	0	0	0	2	2.27887e-06	NA	NA	NA	NA	-0.409033
LdBPK_020520.1	2	244778	245269	0	0	0	0	0	0	0	0	1	1.60041e-07	NA	NA	NA	NA	-0.927326
LdBPK_020530.1	2	246371	248914	0	0	1	6.177e-07	2	1.65187e-07	1	5.06036e-07	3	9.2854e-08	NA	-0.512938	-1.05864	-0.763731	-1.47403
LdBPK_020540.1	2	253457	256402	0	0	0	0	0	0	0	0	0	0	NA	NA	NA	NA	NA
LdBPK_020550.1	2	269831	281197	0	0	3	8.39244e-07	5	4.13967e-08	2	5.5009e-07	1	7.95109e-08	NA	0.713547	-1.6384	0.488714	-0.436005
LdBPK_020560.1	2	281981	283555	0	0	1	6.85311e-07	0	0	0	0	1	4.99938e-08	NA	-0.813384	NA	NA	-0.927326
LdBPK_020570.1	2	284606	285238	0	0	0	0	0	0	0	0	1	1.31423e-06	NA	NA	NA	NA	-0.478818
LdBPK_020580.1	2	286818	287783	0	0	0	0	0	0	1	1.33267e-06	1	2.52847e-06	NA	NA	NA	-0.763731	0.480287
LdBPK_020590.1	2	288974	290677	0	0	0	0	1	2.7813e-08	0	0	1	4.6209e-08	NA	NA	-0.877849	NA	-0.927326
LdBPK_020600.1	2	291709	293688	0	0	0	0	0	0	1	2.50784e-06	1	3.97678e-08	NA	NA	NA	1.50748	-0.927326
LdBPK_020610.1	2	295182	299426	0	0	1	2.54267e-07	1	1.11645e-08	2	3.14095e-07	3	1.10414e-07	NA	-0.813384	-0.877849	-1.50738	-1.40068
LdBPK_020620.1	2	299952	300899	0	0	0	0	0	0	0	0	0	0	NA	NA	NA	NA	NA
LdBPK_020630.1	2	301806	304538	0	0	0	0	2	1.03223e-07	2	2.1281e-06	0	0	NA	NA	-1.11488	0.311491	NA
LdBPK_020640.1	2	305435	306376	0	0	0	0	0	0	1	7.07714e-07	0	0	NA	NA	NA	-1.147	NA
LdBPK_020650.1	2	308978	309556	0	0	0	0	0	0	0	0	0	0	NA	NA	NA	NA	NA
LdBPK_020660.1	2	310493	311857	0	0	1	3.5816e-06	0	0	0	0	0	0	NA	1.51265	NA	NA	NA
LdBPK_020670.1	2	312645	315458	0	0	1	1.82196e-06	0	0	1	4.57483e-07	0	0	NA	1.65802	NA	-0.763731	NA
LdBPK_020680.1	2	317583	320036	0	0	0	0	0	0	0	0	0	0	NA	NA	NA	NA	NA
LdBPK_020690.1	2	321115	321357	0	0	0	0	0	0	0	0	0	0	NA	NA	NA	NA	NA
LdBPK_020700.1	2	322539	323084	0	0	0	0	0	0	0	0	0	0	NA	NA	NA	NA	NA
LdBPK_020710.1	2	325911	327947	0	0	0	0	0	0	0	0	0	0	NA	NA	NA	NA	NA
LdBPK_021560.1	22	675609	677210	0	0	0	0	0	0	0	0	0	0	NA	NA	NA	NA	NA
LdBPK_030010.1	3	1212	4241	2	2.17637e-06	0	0	0	0	0	0	2	5.19737e-08	1.0251	NA	NA	NA	-1.25402
LdBPK_030020.1	3	5523	6329	0	0	0	0	1	5.87278e-08	1	5.0136e-06	0	0	NA	NA	-0.877849	0.939675	NA
LdBPK_030030.1	3	7059	8282	0	0	0	0	0	0	0	0	0	0	NA	NA	NA	NA	NA
LdBPK_030040.1	3	9217	10362	0	0	0	0	0	0	0	0	1	1.36874e-07	NA	NA	NA	NA	-0.880807
LdBPK_030050.1	3	13345	14517	0	0	0	0	0	0	0	0	1	6.71272e-08	NA	NA	NA	NA	-0.927326
LdBPK_030060.1	3	15368	17869	0	0	0	0	0	0	0	0	0	0	NA	NA	NA	NA	NA
LdBPK_030070.1	3	18596	20482	2	5.10633e-07	0	0	1	2.51157e-08	0	0	0	0	-1.21514	NA	-0.877849	NA	NA
LdBPK_030080.1	3	21739	23442	0	0	0	0	0	0	1	3.91236e-07	1	4.6209e-08	NA	NA	NA	-1.147	-0.927326
LdBPK_030090.1	3	24898	25392	0	0	0	0	0	0	0	0	0	0	NA	NA	NA	NA	NA
LdBPK_030100.1	3	26695	29370	0	0	0	0	1	1.77105e-08	1	2.49128e-07	1	2.94246e-08	NA	NA	-0.877849	-1.147	-0.927326
LdBPK_030110.1	3	30118	32895	0	0	1	3.8854e-07	3	2.01076e-07	0	0	1	1.7477e-06	NA	-0.813384	-1.27091	NA	1.917
LdBPK_030120.1	3	33841	34389	0	0	0	0	0	0	0	0	0	0	NA	NA	NA	NA	NA
LdBPK_030130.1	3	35263	35682	0	0	0	0	0	0	0	0	0	0	NA	NA	NA	NA	NA
LdBPK_030140.1	3	36919	37851	0	0	0	0	0	0	1	7.14541e-07	1	2.51182e-07	NA	NA	NA	-1.147	-0.834659
LdBPK_030150.1	3	38724	40898	0	0	0	0	1	2.17901e-08	1	3.06513e-07	2	1.08321e-07	NA	NA	-0.877849	-1.147	-1.22257
LdBPK_030160.1	3	41881	42459	0	0	0	0	2	1.1199e-06	1	3.21601e-06	2	2.71987e-07	NA	NA	-0.965749	-0.408855	-1.25402
LdBPK_030170.1	3	42749	44932	4	2.88292e-06	0	0	1	4.32974e-08	2	6.10501e-07	0	0	-0.444699	NA	-0.849546	-1.50738	NA
LdBPK_030180.1	3	45834	46466	0	0	0	0	1	7.4871e-08	0	0	0	0	NA	NA	-0.877849	NA	NA
LdBPK_030190.1	3	48026	49708	1	1.44921e-07	0	0	0	0	0	0	1	4.67856e-08	-1.04993	NA	NA	NA	-0.927326
LdBPK_030200.1	3	51489	52628	0	0	0	0	1	4.15731e-08	1	5.84795e-07	0	0	NA	NA	-0.877849	-1.147	NA
LdBPK_030210.1	3	53725	54666	1	4.65416e-06	0	0	0	0	0	0	0	0	1.41298	NA	NA	NA	NA
LdBPK_030220.1	3	55609	57723	3	7.00749e-06	0	0	0	0	0	0	0	0	2.71715	NA	NA	NA	NA
LdBPK_030230.1	3	60887	61351	3	3.1957e-05	0	0	1	2.03358e-07	0	0	0	0	2.72925	NA	-0.849546	NA	NA
LdBPK_030240.1	3	61975	62226	1	3.72808e-06	0	0	0	0	0	0	0	0	-0.636163	NA	NA	NA	NA
LdBPK_030250.1	3	63533	64441	3	5.88315e-06	1	1.18742e-06	0	0	3	2.88305e-06	1	8.66228e-08	-0.209776	-0.813384	NA	-1.53889	-0.927326
LdBPK_030260.1	3	65631	66320	3	1.90618e-05	0	0	0	0	0	0	1	1.14116e-07	2.20173	NA	NA	NA	-0.927326
LdBPK_030270.1	3	72929	75934	6	8.71989e-06	1	3.5907e-07	1	4.70741e-08	4	1.0936e-06	1	3.71173e-07	2.72778	-0.813384	-0.821377	-1.73164	-0.309793
LdBPK_030280.1	3	76726	77172	0	0	0	0	0	0	0	0	1	1.76152e-07	NA	NA	NA	NA	-0.927326
LdBPK_030290.1	3	82311	88544	21	3.44924e-06	2	1.48444e-06	1	7.6024e-09	5	2.06137e-06	3	5.92797e-07	-1.46577	1.78511	-0.877849	0.049627	-0.382547
LdBPK_030300.1	3	89561	92692	7	1.94397e-06	1	3.44625e-07	0	0	0	0	4	1.50247e-07	-1.37233	-0.813384	NA	NA	-1.59772
LdBPK_030310.1	3	93895	95787	0	0	1	2.64131e-06	2	5.00722e-08	3	4.62685e-06	1	4.15954e-08	NA	1.58049	-1.19113	0.368578	-0.927326
LdBPK_030320.1	3	96656	97684	1	4.68205e-07	1	5.39898e-07	0	0	0	0	0	0	-0.908427	-1.13321	NA	NA	NA
LdBPK_030330.1	3	99017	103381	3	1.67631e-07	1	1.27275e-07	2	3.25212e-08	4	6.1092e-07	0	0	-1.63603	-1.13321	-1.17193	-1.88948	NA
LdBPK_030340.1	3	107509	112464	2	1.11308e-06	1	1.12098e-07	3	3.82059e-08	5	1.47969e-06	2	1.98253e-07	0.596218	-1.13321	-1.38904	-1.14299	-0.921816
LdBPK_030350.1	3	116105	117037	0	0	2	8.55748e-06	0	0	0	0	1	1.68122e-07	NA	1.27353	NA	NA	-0.880807
LdBPK_030360.1	3	119450	120145	0	0	0	0	0	0	0	0	0	0	NA	NA	NA	NA	NA
LdBPK_030370.1	3	124579	125658	5	2.29878e-05	2	4.57084e-06	1	4.38827e-08	1	6.17284e-07	0	0	3.24226	0.0457222	-0.877849	-1.147	NA
LdBPK_030380.1	3	126139	127050	0	0	0	0	0	0	0	0	0	0	NA	NA	NA	NA	NA
LdBPK_030390.1	3	130145	132187	0	0	1	5.28324e-07	0	0	0	0	0	0	NA	-0.813384	NA	NA	NA
LdBPK_030400.1	3	135305	140311	2	9.74246e-08	0	0	6	1.41262e-07	2	2.66294e-07	3	9.57857e-07	-1.40442	NA	-1.71063	-1.50738	-0.0353134
LdBPK_030410.1	3	141328	141667	0	0	0	0	0	0	0	0	0	0	NA	NA	NA	NA	NA
LdBPK_030420.1	3	142571	142906	0	0	0	0	0	0	0	0	0	0	NA	NA	NA	NA	NA
LdBPK_030430.1	3	143932	149007	1	6.55499e-07	0	0	3	3.73027e-08	1	1.31337e-07	1	1.55122e-08	0.784264	NA	-1.38904	-1.147	-0.927326
LdBPK_030440.1	3	155275	158448	14	2.12507e-06	0	0	0	0	2	4.2008e-07	6	4.90862e-07	-2.13647	NA	NA	-1.50738	-1.65676
LdBPK_030450.1	3	163303	166176	0	0	1	1.43597e-06	1	1.64904e-08	0	0	0	0	NA	1.04744	-0.877849	NA	NA
LdBPK_030460.1	3	167699	170728	0	0	2	7.12452e-07	0	0	1	7.89044e-07	1	7.29686e-07	NA	-1.07337	NA	-0.0823686	0.342398
LdBPK_030470.1	3	172492	175566	0	0	3	3.34495e-06	0	0	5	2.2054e-06	2	2.50195e-07	NA	0.944476	NA	-1.26225	-1.00766
LdBPK_030480.1	3	176908	178626	1	2.80269e-07	0	0	1	2.75703e-08	0	0	0	0	-0.908427	NA	-0.877849	NA	NA
LdBPK_030490.1	3	181351	189243	3	2.41868e-07	1	1.3675e-07	2	1.2009e-08	3	1.01647e-06	1	4.90911e-08	-1.27225	-0.813384	-1.19113	0.139968	-0.743475
LdBPK_030500.1	3	189761	192532	0	0	0	0	1	1.70972e-08	2	4.81e-07	2	8.49921e-08	NA	NA	-0.877849	-1.50738	-1.22257
LdBPK_030510.1	3	194151	200573	0	0	2	6.12877e-07	5	8.06048e-08	3	5.94129e-07	10	3.88124e-07	NA	-0.357151	-1.62748	-1.1674	-1.92351
LdBPK_030520.1	3	202189	203379	0	0	0	0	0	0	0	0	0	0	NA	NA	NA	NA	NA
LdBPK_030530.1	3	204662	208996	0	0	1	8.89768e-07	2	3.27462e-08	0	0	1	4.25593e-07	NA	0.882679	-1.17193	NA	0.124445
LdBPK_030540.1	3	210451	212598	1	1.13549e-07	0	0	1	1.09272e-07	1	3.10366e-07	1	3.53534e-07	-1.04993	NA	-0.765445	-1.147	-0.522
LdBPK_030550.1	3	215342	216340	0	0	2	4.94145e-06	0	0	0	0	0	0	NA	0.0457222	NA	NA	NA
LdBPK_030560.1	3	216817	217353	1	2.94385e-06	0	0	0	0	0	0	0	0	-0.254636	NA	NA	NA	NA
LdBPK_030570.1	3	219220	223257	3	1.98878e-06	1	2.67302e-07	0	0	2	3.30196e-07	1	1.94998e-08	0.61918	-0.813384	NA	-1.50738	-0.927326
LdBPK_030580.1	3	223907	225124	0	0	0	0	0	0	0	0	0	0	NA	NA	NA	NA	NA
LdBPK_030590.1	3	226909	227958	0	0	0	0	0	0	0	0	0	0	NA	NA	NA	NA	NA
LdBPK_030600.1	3	228818	230845	0	0	0	0	2	6.99975e-08	1	3.28731e-07	0	0	NA	NA	-1.17193	-1.147	NA
LdBPK_030610.1	3	232458	233435	1	7.29694e-07	0	0	1	2.39995e-07	2	2.63263e-06	0	0	-0.770504	NA	-0.765445	-1.00369	NA
LdBPK_030620.1	3	234177	236000	1	2.04705e-06	1	1.34886e-06	0	0	4	3.81881e-06	1	1.51927e-06	1.02608	0.0298017	NA	-0.796281	0.676
LdBPK_030630.1	3	238437	241106	1	1.48865e-06	0	0	0	0	2	4.99376e-07	1	2.94907e-08	1.16937	NA	NA	-1.50738	-0.927326
LdBPK_030640.1	3	242690	245086	1	1.01753e-07	0	0	0	0	0	0	0	0	-1.04993	NA	NA	NA	NA
LdBPK_030650.1	3	246086	247786	0	0	0	0	1	2.78621e-08	0	0	1	4.62905e-08	NA	NA	-0.877849	NA	-0.927326
LdBPK_030660.1	3	258493	259353	0	0	0	0	0	0	0	0	0	0	NA	NA	NA	NA	NA
LdBPK_030670.1	3	261978	268607	0	0	1	1.628e-07	4	6.39613e-08	3	4.88896e-07	3	4.74115e-08	NA	-0.813384	-1.50209	-1.346	-1.44939
LdBPK_030680.1	3	269424	278087	6	2.97326e-06	2	6.52215e-07	3	1.64104e-08	5	8.80908e-07	3	3.6281e-08	2.64076	0.333489	-1.40413	-1.07839	-1.44939
LdBPK_030690.1	3	278993	279682	0	0	0	0	1	4.07222e-07	1	2.69865e-06	0	0	NA	NA	-0.737682	-0.408855	NA
LdBPK_030700.1	3	280243	283563	0	0	1	1.37652e-06	2	4.27446e-08	1	2.00743e-07	1	4.72321e-08	NA	1.31881	-1.17193	-1.147	-0.880807
LdBPK_030710.1	3	284993	286207	0	0	1	4.57247e-07	1	3.90069e-08	2	1.09739e-06	0	0	NA	-1.13321	-0.877849	-1.50738	NA
LdBPK_030720.1	3	287123	287377	0	0	0	0	0	0	0	0	0	0	NA	NA	NA	NA	NA
LdBPK_030730.1	3	288105	290255	1	1.00791e-06	0	0	1	2.20332e-08	2	1.84891e-06	2	1.0953e-07	0.0946494	NA	-0.877849	-0.434712	-1.22257
LdBPK_030740.1	3	291529	292482	0	0	0	0	0	0	0	0	0	0	NA	NA	NA	NA	NA
LdBPK_030750.1	3	293724	295370	3	7.34411e-06	0	0	0	0	0	0	0	0	1.87517	NA	NA	NA	NA
LdBPK_030760.1	3	296147	305629	1	2.66726e-07	7	1.69225e-06	7	4.4932e-08	7	1.20724e-06	5	2.49132e-07	0.309594	-0.139792	-1.86787	-1.04027	-1.32136
LdBPK_030780.1	3	307164	308471	0	0	0	0	2	7.24669e-08	0	0	0	0	NA	NA	-1.19113	NA	NA
LdBPK_030790.1	3	309332	316513	0	0	0	0	1	6.59891e-09	3	6.04961e-07	2	2.19271e-08	NA	NA	-0.877849	-1.00309	-1.25402
LdBPK_030800.1	3	317807	321088	5	3.71576e-07	0	0	4	8.65051e-08	2	4.06256e-07	1	2.39915e-08	-1.93563	NA	-1.53957	-1.50738	-0.927326
LdBPK_030810.1	3	321889	330588	22	6.44107e-07	1	5.61941e-07	4	3.26333e-08	3	2.29885e-07	1	1.80296e-08	-2.6262	1.51265	-1.53957	-1.73178	-0.880807
LdBPK_030820.1	31	332223	332492	0	0	0	0	0	0	0	0	0	0	NA	NA	NA	NA	NA
LdBPK_030830.1	3	341652	348620	9	5.8663e-06	3	3.14317e-07	1	6.8006e-09	2	2.80388e-07	0	0	3.24427	-1.56135	-0.877849	-1.25553	NA
LdBPK_030840.1	3	349641	354269	1	8.82722e-07	3	2.11915e-06	1	1.00195e-07	3	5.66146e-07	3	1.01523e-07	1.23565	0.797075	-0.62798	-1.53889	-1.40029
LdBPK_030850.1	3	354976	357819	1	3.30336e-07	1	1.35624e-06	3	6.65782e-08	2	4.68823e-07	1	5.5154e-08	-0.636163	0.882679	-1.38904	-1.50738	-0.880807
LdBPK_030860.1	3	360278	366283	1	6.00123e-07	0	0	3	2.44059e-07	1	1.11e-07	2	2.62205e-08	0.949055	NA	-0.980656	-1.147	-1.25402
LdBPK_030870.1	3	367042	369261	0	0	1	4.862e-07	0	0	0	0	0	0	NA	-0.813384	NA	NA	NA
LdBPK_030880.1	3	371300	372442	0	0	0	0	0	0	0	0	0	0	NA	NA	NA	NA	NA
LdBPK_030890.1	3	373607	374287	0	0	0	0	0	0	0	0	0	0	NA	NA	NA	NA	NA
LdBPK_030900.1	3	375116	375772	0	0	0	0	0	0	0	0	0	0	NA	NA	NA	NA	NA
LdBPK_030910.1	3	376837	378930	0	0	1	5.15456e-07	0	0	0	0	2	7.52055e-08	NA	-0.813384	NA	NA	-1.25402
LdBPK_030920.1	3	379528	380514	0	0	0	0	0	0	0	0	0	0	NA	NA	NA	NA	NA
LdBPK_030930.1	3	381994	383901	1	1.58606e-06	1	2.91172e-07	1	4.95606e-08	0	0	1	4.12684e-08	0.605143	-1.13321	-0.849546	NA	-0.927326
LdBPK_030940.1	3	384529	384843	0	0	0	0	0	0	0	0	0	0	NA	NA	NA	NA	NA
LdBPK_030950.1	3	385389	386366	0	0	0	0	0	0	0	0	1	1.60386e-07	NA	NA	NA	NA	-0.880807
LdBPK_030960.1	3	387108	388349	1	3.87909e-07	0	0	0	0	0	0	3	2.5309e-07	-0.908427	NA	NA	NA	-1.44939
LdBPK_030970.1	3	332464	333216	2	1.29323e-05	0	0	0	0	0	0	2	3.11887e-06	2.2758	NA	NA	NA	-0.371815
LdBPK_03tRNA1	3	261126	261198	0	0	0	0	0	0	0	0	0	0	NA	NA	NA	NA	NA
LdBPK_040010.1	4	8198	11269	2	8.93933e-07	1	1.4881e-06	0	0	0	0	1	2.56316e-08	-0.505932	1.31881	NA	NA	-0.927326
LdBPK_040030.1	4	16286	18460	2	1.2626e-06	1	4.9626e-07	1	2.17901e-08	0	0	0	0	-0.505932	-0.813384	-0.877849	NA	NA
LdBPK_040031.1	4	19452	19673	0	0	0	0	1	2.29254e-06	1	8.3877e-06	1	1.05564e-06	NA	NA	-0.600893	-0.408855	-0.834659
LdBPK_040040.1	4	20177	21496	2	4.29316e-06	0	0	0	0	0	0	0	0	0.656117	NA	NA	NA	NA
LdBPK_040050.1	4	25529	26032	1	6.88261e-06	0	0	0	0	0	0	0	0	0.868451	NA	NA	NA	NA
LdBPK_040060.1	4	27179	28768	4	8.72663e-06	0	0	0	0	1	4.19287e-07	2	9.90442e-08	1.49304	NA	NA	-1.147	-1.25402
LdBPK_040070.1	4	30880	31668	2	8.61362e-06	0	0	0	0	0	0	0	0	1.10536	NA	NA	NA	NA
LdBPK_040080.1	4	32615	33352	2	1.01187e-05	1	6.62451e-06	0	0	0	0	0	0	1.37251	1.51265	NA	NA	NA
LdBPK_040090.1	4	34038	34514	2	1.65202e-05	0	0	0	0	0	0	0	0	1.53664	NA	NA	NA	NA
LdBPK_040100.1	4	35614	41232	9	7.07423e-06	2	1.00566e-06	0	0	5	1.35828e-06	2	9.68738e-08	3.08318	0.333489	NA	-1.07839	-1.09826
LdBPK_040110.1	4	43256	44989	3	7.29516e-06	0	0	0	0	0	0	0	0	2.04636	NA	NA	NA	NA
LdBPK_040120.1	4	46093	47136	1	3.32264e-06	0	0	0	0	0	0	1	7.54216e-08	0.868451	NA	NA	NA	-0.927326
LdBPK_040130.1	4	47900	48802	4	2.01676e-05	0	0	0	0	0	0	0	0	2.60164	NA	NA	NA	NA
LdBPK_040140.1	4	49768	50244	1	9.54475e-06	0	0	0	0	0	0	0	0	1.51329	NA	NA	NA	NA
LdBPK_040150.1	4	51206	52510	7	2.44214e-05	0	0	1	3.63168e-08	0	0	0	0	3.06475	NA	-0.877849	NA	NA
LdBPK_040160.1	4	53006	54583	0	0	0	0	0	0	0	0	0	0	NA	NA	NA	NA	NA
LdBPK_040170.1	4	57483	59378	1	2.40129e-06	0	0	0	0	0	0	0	0	1.51329	NA	NA	NA	NA
LdBPK_040180.1	4	60774	62483	3	7.43276e-06	0	0	0	0	0	0	0	0	2.06497	NA	NA	NA	NA
LdBPK_040190.1	4	63975	64523	1	6.56528e-06	0	0	0	0	0	0	0	0	0.949055	NA	NA	NA	NA
LdBPK_040200.1	4	66572	67429	1	5.72749e-06	0	0	1	5.5237e-08	0	0	1	4.17326e-06	1.72823	NA	-0.877849	NA	1.15805
LdBPK_040210.1	4	70452	71516	4	1.40237e-05	0	0	1	4.45008e-08	0	0	0	0	1.76403	NA	-0.877849	NA	NA
LdBPK_040220.1	4	73344	74120	0	0	0	0	0	0	1	1.65683e-06	0	0	NA	NA	NA	-0.763731	NA
LdBPK_040230.1	4	75501	76373	0	0	1	5.6001e-06	0	0	0	0	0	0	NA	1.51265	NA	NA	NA
LdBPK_040240.1	4	78379	82785	15	5.09783e-06	0	0	1	1.07541e-08	3	5.94665e-07	1	3.55929e-08	-0.723586	NA	-0.877849	-1.53889	-0.880807
LdBPK_040250.1	4	83452	84258	0	0	0	0	0	0	0	0	0	0	NA	NA	NA	NA	NA
LdBPK_040260.1	4	84896	86338	3	5.59659e-06	0	0	1	3.28436e-08	0	0	0	0	0.633135	NA	-0.877849	NA	NA
LdBPK_040270.1	4	87229	92787	6	4.47907e-06	0	0	1	8.52552e-09	2	2.39851e-07	2	4.23814e-08	2.47485	NA	-0.877849	-1.50738	-1.22257
LdBPK_040280.1	4	94212	95558	2	5.7272e-06	0	0	1	1.39735e-07	2	9.89854e-07	0	0	1.47075	NA	-0.793344	-1.50738	NA
LdBPK_040290.1	4	97149	97958	0	0	0	0	0	0	1	8.23045e-07	0	0	NA	NA	NA	-1.147	NA
LdBPK_040300.1	4	98681	100474	0	0	0	0	1	2.64177e-08	0	0	0	0	NA	NA	-0.877849	NA	NA
LdBPK_040310.1	4	102582	103934	0	0	0	0	0	0	0	0	0	0	NA	NA	NA	NA	NA
LdBPK_040320.1	4	105520	108084	0	0	0	0	0	0	6	3.71939e-06	1	6.11532e-08	NA	NA	NA	-1.05607	-0.880807
LdBPK_040330.1	4	108720	109274	0	0	0	0	1	1.70381e-07	0	0	0	0	NA	NA	-0.849546	NA	NA
LdBPK_040340.1	4	111256	117669	6	2.47595e-06	1	6.43434e-07	1	7.38905e-09	3	9.82047e-07	1	1.22763e-08	0.737367	1.04744	-0.877849	-0.395839	-0.927326
LdBPK_040350.1	4	118710	119282	0	0	0	0	0	0	0	0	0	0	NA	NA	NA	NA	NA
LdBPK_040360.1	4	120350	121411	0	0	0	0	0	0	1	6.27746e-07	0	0	NA	NA	NA	-1.147	NA
LdBPK_040370.1	4	132459	133187	0	0	0	0	1	1.29714e-07	0	0	1	1.08011e-07	NA	NA	-0.849546	NA	-0.927326
LdBPK_040380.1	4	136986	138008	0	0	0	0	0	0	0	0	1	1.53331e-07	NA	NA	NA	NA	-0.880807
LdBPK_040390.1	4	139499	142864	0	0	1	1.22608e-06	0	0	2	3.96118e-07	1	2.33928e-08	NA	1.04744	NA	-1.50738	-0.927326
LdBPK_040400.1	4	145193	146278	0	0	0	0	0	0	0	0	0	0	NA	NA	NA	NA	NA
LdBPK_040410.1	4	147591	159950	4	4.76033e-07	2	1.74655e-07	6	5.71337e-08	7	9.98772e-07	7	1.56847e-07	-0.55017	-1.07337	-1.71086	-0.890354	-1.71323
LdBPK_040420.1	4	163515	166925	0	0	0	0	1	1.38943e-08	2	5.72859e-07	0	0	NA	NA	-0.877849	-1.25553	NA
LdBPK_040430.1	4	171805	174372	0	0	1	7.91178e-07	0	0	0	0	1	6.10817e-08	NA	-0.231877	NA	NA	-0.880807
LdBPK_040440.1	4	178510	179949	0	0	0	0	1	6.56678e-08	0	0	0	0	NA	NA	-0.849546	NA	NA
LdBPK_040450.1	4	183589	183798	0	0	1	2.6455e-06	1	2.25683e-07	1	3.1746e-06	0	0	NA	-1.13321	-0.877849	-1.147	NA
LdBPK_040470.1	4	185952	186524	0	0	0	0	0	0	0	0	0	0	NA	NA	NA	NA	NA
LdBPK_040480.1	4	188219	189190	0	0	0	0	0	0	0	0	0	0	NA	NA	NA	NA	NA
LdBPK_040490.1	4	190130	199150	0	0	3	6.96787e-07	1	3.11477e-08	2	2.16608e-07	4	5.22332e-08	NA	-0.293699	-0.737682	-1.25553	-1.59756
LdBPK_040500.1	4	202536	207278	0	0	0	0	1	1.99371e-08	0	0	3	8.27442e-08	NA	NA	-0.849546	NA	-1.42474
LdBPK_040510.1	4	208716	211919	0	0	0	0	1	1.47919e-08	0	0	2	7.35325e-08	NA	NA	-0.877849	NA	-1.22257
LdBPK_040520.1	4	213721	214764	0	0	0	0	0	0	0	0	1	1.50247e-07	NA	NA	NA	NA	-0.880807
LdBPK_040530.1	4	217418	219196	0	0	0	0	0	0	0	0	0	0	NA	NA	NA	NA	NA
LdBPK_040540.1	4	220133	224785	0	0	0	0	0	0	1	1.43277e-07	1	1.69224e-08	NA	NA	NA	-1.147	-0.927326
LdBPK_040550.1	4	231718	232647	3	1.60853e-05	0	0	1	5.09606e-08	0	0	0	0	2.75995	NA	-0.877849	NA	NA
LdBPK_040560.1	4	233313	238019	4	4.2701e-06	0	0	0	0	2	8.44914e-07	1	1.67283e-08	3.08435	NA	NA	-0.434712	-0.927326
LdBPK_040570.1	4	240031	240933	0	0	1	4.27148e-06	0	0	0	0	0	0	NA	0.882679	NA	NA	NA
LdBPK_040580.1	4	241678	242481	0	0	0	0	0	0	1	4.11734e-06	0	0	NA	NA	NA	0.485434	NA
LdBPK_040590.1	4	243250	252570	14	6.95557e-06	1	4.42762e-07	3	2.93939e-07	10	1.26275e-06	3	2.53428e-08	3.66822	1.04744	-0.573064	-1.6903	-1.47403
LdBPK_040600.1	4	254565	255068	1	9.55918e-06	0	0	0	0	0	0	0	0	1.67091	NA	NA	NA	NA
LdBPK_040610.1	4	255905	259774	15	1.75533e-05	0	0	2	3.66809e-08	3	5.16796e-07	1	2.03463e-08	3.56698	NA	-1.17193	-1.73178	-0.927326
LdBPK_040620.1	4	263024	264040	3	7.19476e-07	0	0	0	0	0	0	2	2.36648e-06	-1.63603	NA	NA	NA	-0.348381
LdBPK_040630.1	4	264723	265325	1	4.04482e-07	0	0	0	0	0	0	0	0	-1.04993	NA	NA	NA	NA
LdBPK_040640.1	4	266664	267650	1	2.00438e-06	1	1.09358e-06	0	0	0	0	0	0	-0.0181966	-0.813384	NA	NA	NA
LdBPK_040650.1	4	269439	273227	0	0	2	2.2957e-06	0	0	1	1.75948e-07	2	4.15625e-08	NA	1.56129	NA	-1.147	-1.25402
LdBPK_040660.1	4	274298	274450	0	0	0	0	0	0	0	0	0	0	NA	NA	NA	NA	NA
LdBPK_040670.1	4	277674	277781	0	0	0	0	0	0	0	0	0	0	NA	NA	NA	NA	NA
LdBPK_040680.1	4	279063	279509	0	0	0	0	0	0	0	0	0	0	NA	NA	NA	NA	NA
LdBPK_040690.1	4	281466	283634	0	0	1	4.97633e-07	1	1.08214e-07	1	3.07361e-07	0	0	NA	-0.813384	-0.765445	-1.147	NA
LdBPK_040700.1	4	284728	287592	0	0	0	0	1	3.30058e-08	1	4.49339e-07	0	0	NA	NA	-0.849546	-0.763731	NA
LdBPK_040700.1	4	284728	287592	0	0	0	0	1	3.30058e-08	1	4.49339e-07	0	0	NA	NA	-0.849546	-1.147	NA
LdBPK_040700.1	4	284728	287592	0	0	0	0	1	3.30058e-08	1	2.32693e-07	0	0	NA	NA	-0.849546	-0.763731	NA
LdBPK_040700.1	4	284728	287592	0	0	0	0	1	3.30058e-08	1	2.32693e-07	0	0	NA	NA	-0.849546	-1.147	NA
LdBPK_040710.1	4	289013	291397	0	0	0	0	1	1.98714e-08	0	0	0	0	NA	NA	-0.877849	NA	NA
LdBPK_040720.1	4	295274	297409	2	6.56925e-07	0	0	0	0	0	0	3	1.47162e-07	-1.04023	NA	NA	NA	-1.44939
LdBPK_040730.1	4	298397	300307	0	0	0	0	2	9.89656e-08	1	2.1172e-06	0	0	NA	NA	-1.15273	0.939675	NA
LdBPK_040740.1	4	301331	303757	1	1.53845e-06	0	0	2	3.90551e-08	0	0	1	3.24434e-08	1.02608	NA	-1.19113	NA	-0.927326
LdBPK_040750.1	4	305087	305728	0	0	0	0	0	0	0	0	0	0	NA	NA	NA	NA	NA
LdBPK_040760.1	4	307826	308377	0	0	1	3.6807e-06	1	8.58575e-08	0	0	0	0	NA	-0.231877	-0.877849	NA	NA
LdBPK_040770.1	4	309785	310303	0	0	0	0	0	0	0	0	0	0	NA	NA	NA	NA	NA
LdBPK_040780.1	4	312641	314371	0	0	0	0	0	0	1	3.85134e-07	0	0	NA	NA	NA	-1.147	NA
LdBPK_040790.1	4	315385	318789	10	2.33198e-06	1	3.16994e-07	1	2.77714e-08	1	5.46863e-07	3	9.23166e-08	-1.59225	-0.813384	-0.849546	-0.408855	-1.44939
LdBPK_040800.1	4	320397	321476	1	1.07342e-06	0	0	1	4.38827e-08	0	0	1	7.29076e-08	-0.505405	NA	-0.877849	NA	-0.927326
LdBPK_040810.1	4	322473	323789	0	0	0	0	0	0	1	5.06201e-07	0	0	NA	NA	NA	-1.147	NA
LdBPK_040820.1	4	325190	326371	1	1.50812e-06	0	0	0	0	1	2.80063e-06	0	0	-0.134625	NA	NA	0.485434	NA
LdBPK_040830.1	4	327350	331540	0	0	3	9.99875e-07	1	1.13084e-08	1	1.59071e-07	1	3.74273e-08	NA	-0.942267	-0.877849	-1.147	-0.880807
LdBPK_040840.1	4	332789	334870	1	5.56815e-07	0	0	1	2.27634e-08	1	3.20205e-07	0	0	-0.505405	NA	-0.877849	-1.147	NA
LdBPK_040850.1	4	336876	338066	0	0	0	0	1	3.45943e-06	0	0	0	0	NA	NA	1.56605	NA	NA
LdBPK_040860.1	4	339564	339632	0	0	0	0	0	0	0	0	0	0	NA	NA	NA	NA	NA
LdBPK_040870.1	4	343275	346829	9	7.73241e-06	1	3.03619e-07	1	2.65996e-08	0	0	0	0	1.33864	-0.813384	-0.849546	NA	NA
LdBPK_040880.1	4	348793	349314	0	0	0	0	0	0	0	0	0	0	NA	NA	NA	NA	NA
LdBPK_040890.1	4	351182	355009	0	0	0	0	0	0	0	0	2	4.11391e-08	NA	NA	NA	NA	-1.25402
LdBPK_040900.1	4	356401	362025	1	4.33604e-08	1	1.91887e-07	2	1.6851e-08	0	0	4	6.98806e-08	-1.04993	-0.813384	-1.19113	NA	-1.61811
LdBPK_040910.1	4	364207	364950	1	6.79935e-06	1	6.8271e-06	1	6.37008e-08	1	8.96057e-07	1	5.82294e-06	1.81421	1.62895	-0.877849	-1.147	1.60564
LdBPK_040920.1	4	366518	368305	1	2.78884e-06	0	0	2	7.93931e-08	0	0	1	4.40381e-08	1.77122	NA	-1.17193	NA	-0.927326
LdBPK_040930.1	4	370189	370635	0	0	0	0	0	0	0	0	0	0	NA	NA	NA	NA	NA
LdBPK_040940.1	4	372589	374070	0	0	0	0	0	0	2	8.99685e-07	1	5.1241e-07	NA	NA	NA	-1.50738	-0.522
LdBPK_040950.1	4	375562	376024	0	0	0	0	0	0	0	0	0	0	NA	NA	NA	NA	NA
LdBPK_040960.1	4	376923	377552	0	0	0	0	0	0	0	0	0	0	NA	NA	NA	NA	NA
LdBPK_040970.1	4	378442	379908	1	1.66259e-07	1	7.35764e-07	1	3.23063e-08	2	9.08884e-07	0	0	-1.04993	-0.813384	-0.877849	-1.50738	NA
LdBPK_040980.1	4	380969	382414	0	0	1	7.46449e-07	0	0	1	4.61042e-07	1	1.08477e-07	NA	-0.813384	NA	-1.147	-0.880807
LdBPK_040990.1	4	382764	386489	0	0	2	2.37712e-06	0	0	1	1.78923e-07	1	2.11326e-08	NA	1.62524	NA	-1.147	-0.927326
LdBPK_041000.1	4	387164	388018	0	0	1	1.26242e-06	0	0	0	0	1	9.20938e-08	NA	-0.813384	NA	NA	-0.927326
LdBPK_041010.1	4	388972	392508	0	0	2	1.47197e-06	1	2.6735e-08	0	0	2	1.53193e-07	NA	0.154434	-0.849546	NA	-1.09926
LdBPK_041020.1	4	394097	394765	0	0	0	0	0	0	0	0	0	0	NA	NA	NA	NA	NA
LdBPK_041030.1	4	396183	396767	0	0	1	8.11287e-06	0	0	0	0	0	0	NA	1.42542	NA	NA	NA
LdBPK_041040.1	4	398333	399259	0	0	1	4.45198e-06	0	0	0	0	0	0	NA	1.04744	NA	NA	NA
LdBPK_041050.1	4	405703	406773	0	0	0	0	0	0	1	6.22471e-07	0	0	NA	NA	NA	-1.147	NA
LdBPK_041060.1	4	407935	409392	0	0	1	3.81039e-07	0	0	0	0	0	0	NA	-1.13321	NA	NA	NA
LdBPK_041070.1	4	409859	410248	0	0	0	0	0	0	0	0	0	0	NA	NA	NA	NA	NA
LdBPK_041080.1	4	411010	413640	0	0	1	4.10249e-07	1	1.80134e-08	0	0	1	2.32798e-07	NA	-0.813384	-0.877849	NA	-0.609478
LdBPK_041090.1	4	414110	414337	0	0	1	4.73406e-06	0	0	0	0	1	3.45352e-07	NA	-0.813384	NA	NA	-0.927326
LdBPK_041100.1	4	414465	418385	1	6.22041e-08	1	1.21041e-06	0	0	3	3.09562e-06	2	4.01633e-08	-1.04993	1.42542	NA	1.41876	-1.25402
LdBPK_041110.1	4	420421	420750	0	0	0	0	0	0	0	0	0	0	NA	NA	NA	NA	NA
LdBPK_041120.1	4	421360	424233	1	8.18268e-07	1	1.93304e-07	1	1.64904e-08	2	1.85572e-06	3	1.09373e-07	0.203913	-1.13321	-0.877849	0.115612	-1.44939
LdBPK_041130.1	4	426161	428350	1	2.26179e-06	1	2.34834e-06	1	2.16408e-08	0	0	1	3.59544e-08	1.75152	1.66771	-0.877849	NA	-0.927326
LdBPK_041140.1	4	429354	430286	0	0	2	5.63126e-06	0	0	0	0	0	0	NA	0.173619	NA	NA	NA
LdBPK_041150.1	4	431110	432012	0	0	0	0	0	0	0	0	1	2.59527e-07	NA	NA	NA	NA	-0.834659
LdBPK_041160.1	4	432715	433221	0	0	1	7.01293e-06	0	0	0	0	0	0	NA	0.698535	NA	NA	NA
LdBPK_041170.1	4	435420	436475	0	0	0	0	0	0	1	6.31313e-07	0	0	NA	NA	NA	-1.147	NA
LdBPK_041180.1	4	438442	438837	0	0	0	0	0	0	0	0	0	0	NA	NA	NA	NA	NA
LdBPK_041190.1	4	447684	448619	0	0	0	0	0	0	1	7.12251e-07	1	8.41241e-08	NA	NA	NA	-1.147	-0.927326
LdBPK_041200.1	4	451534	458721	0	0	5	7.46394e-07	3	5.90274e-08	1	1.79098e-07	5	6.56397e-08	NA	-1.44749	-1.31387	-0.763731	-1.75082
LdBPK_041210.1	4	460008	461579	0	0	0	0	0	0	0	0	0	0	NA	NA	NA	NA	NA
LdBPK_041220.1	4	462419	462982	0	0	0	0	1	8.40308e-08	0	0	0	0	NA	NA	-0.877849	NA	NA
LdBPK_041230.1	4	467751	468857	0	0	0	0	1	4.28124e-08	2	1.20446e-06	1	7.11293e-08	NA	NA	-0.877849	-1.50738	-0.927326
LdBPK_041240.1	4	469852	473037	0	0	1	1.11599e-06	1	1.48755e-08	0	0	1	2.47144e-08	NA	0.698535	-0.877849	NA	-0.927326
LdBPK_041250.1	4	474221	475351	0	0	1	2.849e-06	0	0	0	0	2	1.3924e-07	NA	0.495008	NA	NA	-1.25402
LdBPK_044260.1	34	1664928	1665266	0	0	0	0	0	0	0	0	1	2.32272e-07	NA	NA	NA	NA	-0.927326
LdBPK_044270.1	34	1699945	1700634	0	0	0	0	0	0	0	0	0	0	NA	NA	NA	NA	NA
LdBPK_044280.1	34	1701163	1701285	0	0	0	0	0	0	0	0	0	0	NA	NA	NA	NA	NA
LdBPK_044281.1	34	1701922	1702218	0	0	0	0	0	0	0	0	0	0	NA	NA	NA	NA	NA
LdBPK_044290.1	34	1703183	1704208	0	0	0	0	0	0	0	0	0	0	NA	NA	NA	NA	NA
LdBPK_044300.1	34	1705979	1706752	0	0	0	0	0	0	0	0	0	0	NA	NA	NA	NA	NA
LdBPK_044310.1	34	1711035	1712228	0	0	0	0	0	0	2	3.94694e-06	0	0	NA	NA	NA	-0.136231	NA
LdBPK_044320.1	34	1713666	1715306	1	7.06453e-07	0	0	1	1.43032e-07	0	0	0	0	-0.505405	NA	-0.765445	NA	NA
LdBPK_044330.1	34	1716921	1719152	0	0	1	4.83587e-07	0	0	0	0	0	0	NA	-0.813384	NA	NA	NA
LdBPK_044340.1	34	1727574	1728152	0	0	0	0	0	0	0	0	0	0	NA	NA	NA	NA	NA
LdBPK_044360.1	34	1735923	1736858	0	0	0	0	0	0	0	0	0	0	NA	NA	NA	NA	NA
LdBPK_05_snoRNA6	19	452140	452213	0	0	0	0	0	0	0	0	0	0	NA	NA	NA	NA	NA
LdBPK_050010.1	5	4393	7140	0	0	2	1.24188e-06	1	1.72465e-08	0	0	1	2.86536e-08	NA	-0.56818	-0.877849	NA	-0.927326
LdBPK_050020.1	5	7599	8018	0	0	0	0	0	0	0	0	0	0	NA	NA	NA	NA	NA
LdBPK_050030.1	5	8527	9114	0	0	0	0	0	0	0	0	0	0	NA	NA	NA	NA	NA
LdBPK_050040.1	5	10220	11965	0	0	0	0	0	0	0	0	1	4.50975e-08	NA	NA	NA	NA	-0.927326
LdBPK_050050.1	5	13165	15666	1	4.63345e-07	2	3.1911e-06	0	0	1	1.6171e-06	0	0	-0.505405	1.27353	NA	0.939675	NA
LdBPK_050060.1	5	16894	19395	1	1.67526e-06	0	0	0	0	2	2.10406e-06	0	0	1.29834	NA	NA	0.0876298	NA
LdBPK_050070.1	5	21521	21796	0	0	0	0	0	0	0	0	0	0	NA	NA	NA	NA	NA
LdBPK_050080.1	5	22675	23280	0	0	0	0	0	0	0	0	0	0	NA	NA	NA	NA	NA
LdBPK_050090.1	5	24603	25142	0	0	0	0	0	0	0	0	0	0	NA	NA	NA	NA	NA
LdBPK_050100.1	5	26954	28867	0	0	0	0	0	0	0	0	0	0	NA	NA	NA	NA	NA
LdBPK_050110.1	5	32506	32877	0	0	0	0	0	0	0	0	0	0	NA	NA	NA	NA	NA
LdBPK_050120.1	5	33880	34896	0	0	1	5.46269e-07	0	0	0	0	0	0	NA	-1.13321	NA	NA	NA
LdBPK_050130.1	5	36535	37833	0	0	0	0	0	0	0	0	0	0	NA	NA	NA	NA	NA
LdBPK_050140.1	5	40959	42995	1	4.61206e-07	0	0	0	0	0	0	2	7.73099e-08	-0.636163	NA	NA	NA	-1.25402
LdBPK_050150.1	5	45042	46367	0	0	0	0	0	0	0	0	2	1.18763e-07	NA	NA	NA	NA	-1.25402
LdBPK_050160.1	5	47440	48981	0	0	1	6.99977e-07	0	0	1	4.32339e-07	1	5.10637e-08	NA	-0.813384	NA	-1.147	-0.927326
LdBPK_050170.1	5	49508	51787	1	1.18465e-06	3	2.95182e-06	2	4.15731e-08	1	2.92398e-07	3	1.7213e-07	0.411693	-0.156124	-1.19113	-1.147	-1.42474
LdBPK_050180.1	5	53222	54655	0	0	0	0	0	0	1	4.649e-07	0	0	NA	NA	NA	-1.147	NA
LdBPK_050190.1	5	56206	57291	0	0	0	0	1	4.36403e-08	1	6.13874e-07	0	0	NA	NA	-0.877849	-1.147	NA
LdBPK_050200.1	5	58180	60540	0	0	2	2.39339e-06	0	0	1	2.82366e-07	2	6.67007e-08	NA	0.333489	NA	-1.147	-1.25402
LdBPK_050210.1	5	61306	65793	0	0	1	1.23787e-07	0	0	0	0	1	1.75446e-08	NA	-1.13321	NA	NA	-0.927326
LdBPK_050220.1	5	67374	69380	0	0	1	1.77158e-06	0	0	3	9.96512e-07	0	0	NA	0.698535	NA	-1.73178	NA
LdBPK_050230.1	5	73666	75567	0	0	0	0	1	2.49176e-08	0	0	2	8.27972e-08	NA	NA	-0.877849	NA	-1.25402
LdBPK_050240.1	5	76969	79059	1	4.49295e-07	1	5.16196e-07	0	0	1	3.18827e-07	2	7.07291e-07	-0.636163	-0.813384	NA	-1.147	-0.721941
LdBPK_050250.1	5	80844	81137	0	0	0	0	0	0	0	0	1	2.67824e-07	NA	NA	NA	NA	-0.927326
LdBPK_050260.1	5	81826	82986	0	0	0	0	0	0	0	0	0	0	NA	NA	NA	NA	NA
LdBPK_050270.1	5	83731	83877	0	0	0	0	0	0	0	0	1	5.35647e-07	NA	NA	NA	NA	-0.927326
LdBPK_050280.1	5	85536	86210	0	0	0	0	0	0	0	0	1	2.32382e-07	NA	NA	NA	NA	-0.880807
LdBPK_050290.1	5	88005	88526	0	0	0	0	0	0	0	0	0	0	NA	NA	NA	NA	NA
LdBPK_050300.1	5	90064	91521	0	0	0	0	0	0	1	4.57247e-07	1	6.1989e-07	NA	NA	NA	-1.147	-0.436005
LdBPK_050310.1	5	92087	94402	0	0	1	8.77265e-07	1	2.04635e-08	0	0	0	0	NA	-0.231877	-0.877849	NA	NA
LdBPK_050320.1	5	95108	95650	0	0	0	0	0	0	0	0	0	0	NA	NA	NA	NA	NA
LdBPK_050330.1	5	97040	100024	0	0	0	0	1	1.58772e-08	2	6.54614e-07	1	2.63786e-08	NA	NA	-0.877849	-1.25553	-0.927326
LdBPK_050340.1	5	100821	101936	0	0	0	0	0	0	0	0	1	7.05557e-08	NA	NA	NA	NA	-0.927326
LdBPK_050350.1	5	103406	104881	0	0	0	0	0	0	0	0	0	0	NA	NA	NA	NA	NA
LdBPK_050360.1	5	105837	107714	0	0	0	0	0	0	0	0	1	8.35239e-08	NA	NA	NA	NA	-0.880807
LdBPK_050370.1	5	108528	109514	0	0	0	0	1	1.43368e-07	1	3.35395e-06	1	7.97773e-08	NA	NA	-0.821377	0.485434	-0.927326
LdBPK_050380.1	5	111206	111388	0	0	0	0	0	0	0	0	1	4.30274e-07	NA	NA	NA	NA	-0.927326
LdBPK_050390.1	5	122795	125164	0	0	0	0	0	0	0	0	1	3.32237e-08	NA	NA	NA	NA	-0.927326
LdBPK_050400.1	5	127213	130845	0	0	0	0	0	0	0	0	0	0	NA	NA	NA	NA	NA
LdBPK_050410.1	5	131864	134626	0	0	2	5.91719e-07	1	1.71529e-08	1	2.41284e-07	2	5.69961e-08	NA	-1.2844	-0.877849	-1.147	-1.25402
LdBPK_050420.1	5	135601	135936	0	0	0	0	0	0	0	0	1	2.34346e-07	NA	NA	NA	NA	-0.927326
LdBPK_050430.1	5	138603	140630	0	0	0	0	0	0	1	3.28731e-07	0	0	NA	NA	NA	-1.147	NA
LdBPK_050440.1	5	141177	143738	0	0	2	2.03214e-06	0	0	1	2.60213e-07	2	6.14677e-08	NA	0.154434	NA	-1.147	-1.25402
LdBPK_050450.1	5	145041	145631	0	0	0	0	0	0	0	0	0	0	NA	NA	NA	NA	NA
LdBPK_050460.1	5	146502	148385	0	0	0	0	1	2.51557e-08	0	0	0	0	NA	NA	-0.877849	NA	NA
LdBPK_050470.1	5	149886	150614	0	0	0	0	0	0	0	0	0	0	NA	NA	NA	NA	NA
LdBPK_050480.1	5	151630	153354	0	0	0	0	0	0	2	7.72947e-07	0	0	NA	NA	NA	-1.50738	NA
LdBPK_050490.1	5	156607	157422	1	6.07025e-06	0	0	0	0	0	0	0	0	1.75152	NA	NA	NA	NA
LdBPK_050500.1	5	158667	159248	4	3.3464e-05	1	3.49097e-06	0	0	0	0	0	0	2.92499	-0.231877	NA	NA	NA
LdBPK_050510.1	5	162796	164520	0	0	0	0	0	0	0	0	0	0	NA	NA	NA	NA	NA
LdBPK_050520.1	5	167564	168586	0	0	0	0	0	0	0	0	0	0	NA	NA	NA	NA	NA
LdBPK_050530.1	5	169396	175689	22	1.64555e-05	0	0	1	2.99051e-08	3	3.17763e-07	2	4.98436e-08	4.04048	NA	-0.793344	-1.73178	-1.19112
LdBPK_050540.1	5	176244	176648	1	1.20223e-05	0	0	0	0	0	0	0	0	1.70136	NA	NA	NA	NA
LdBPK_050550.1	5	178060	179007	0	0	0	0	0	0	1	7.03235e-07	0	0	NA	NA	NA	-1.147	NA
LdBPK_050560.1	5	180346	181605	0	0	0	0	0	0	0	0	0	0	NA	NA	NA	NA	NA
LdBPK_050570.1	5	184099	185331	0	0	0	0	1	3.84374e-08	0	0	0	0	NA	NA	-0.877849	NA	NA
LdBPK_050580.1	5	186462	188801	0	0	0	0	1	2.02536e-08	1	2.849e-07	1	3.36496e-08	NA	NA	-0.877849	-1.147	-0.927326
LdBPK_050590.1	5	191318	194338	0	0	1	1.51322e-06	0	0	2	1.86434e-06	1	5.19225e-08	NA	1.31881	NA	0.23687	-0.880807
LdBPK_050600.1	5	195009	197729	0	0	0	0	0	0	2	3.64977e-06	3	1.15523e-07	NA	NA	NA	1.98112	-1.44939
LdBPK_050610.1	5	198489	201434	0	0	0	0	1	1.60874e-08	4	5.28283e-06	0	0	NA	NA	-0.877849	1.39011	NA
LdBPK_050620.1	5	203823	205115	0	0	0	0	0	0	1	3.84031e-06	0	0	NA	NA	NA	1.50748	NA
LdBPK_050630.1	5	206497	209706	0	0	0	0	2	7.34006e-08	2	4.15369e-07	1	2.45296e-08	NA	NA	-1.1338	-1.50738	-0.927326
LdBPK_050640.1	5	210603	216350	18	1.19366e-05	2	9.83089e-07	2	2.46964e-08	1	1.15982e-07	4	6.83852e-08	2.62597	0.333489	-1.17193	-1.147	-1.61811
LdBPK_050650.1	5	217926	220529	0	0	0	0	1	1.82002e-08	2	2.20704e-06	2	9.04754e-08	NA	NA	-0.877849	0.283508	-1.22257
LdBPK_050660.1	5	223151	224122	0	0	0	0	1	4.30489e-07	2	2.01031e-06	0	0	NA	NA	-0.655203	-1.25553	NA
LdBPK_050670.1	5	225279	232826	14	4.76565e-06	0	0	3	5.60331e-08	2	2.5888e-07	0	0	0.784082	NA	-1.31431	-1.25553	NA
LdBPK_050680.1	5	234816	235856	0	0	0	0	0	0	0	0	0	0	NA	NA	NA	NA	NA
LdBPK_050690.1	5	237189	245192	7	2.38589e-06	2	5.3743e-07	3	1.77636e-08	7	2.13399e-06	3	2.95128e-08	0.86642	-0.21007	-1.40413	-0.0984786	-1.47403
LdBPK_050700.1	5	247802	252979	2	1.16887e-06	1	2.08452e-07	3	2.01384e-07	4	1.99784e-06	2	3.04133e-08	0.80946	-0.813384	-1.116	0.0630749	-1.25402
LdBPK_050710.1	5	256259	260446	13	1.4955e-06	1	4.85135e-07	1	2.25792e-08	1	1.59185e-07	2	3.76027e-08	-2.10839	-0.231877	-0.849546	-1.147	-1.25402
LdBPK_050720.1	5	262729	266835	16	1.819e-06	0	0	0	0	2	1.14747e-06	1	5.70619e-08	-2.20586	NA	NA	-0.136231	-0.834659
LdBPK_050730.1	5	268919	270748	0	0	0	0	2	1.28998e-07	1	3.64299e-07	0	0	NA	NA	-1.13362	-1.147	NA
LdBPK_050740.1	5	272644	273738	0	0	0	0	0	0	0	0	0	0	NA	NA	NA	NA	NA
LdBPK_050750.1	5	274943	277414	0	0	1	4.36636e-07	0	0	0	0	0	0	NA	-0.813384	NA	NA	NA
LdBPK_050760.1	5	278484	283013	1	1.11671e-06	0	0	0	0	0	0	0	0	1.81421	NA	NA	NA	NA
LdBPK_050770.1	5	284819	288961	1	5.8871e-08	0	0	3	9.06999e-08	3	4.82742e-07	1	1.90056e-08	-1.04993	NA	-1.3294	-1.73178	-0.927326
LdBPK_050780.1	5	290245	290688	0	0	0	0	0	0	0	0	0	0	NA	NA	NA	NA	NA
LdBPK_050790.1	5	292862	294025	0	0	0	0	0	0	0	0	0	0	NA	NA	NA	NA	NA
LdBPK_050800.1	5	294438	295955	0	0	0	0	1	3.12209e-08	2	3.71027e-06	0	0	NA	NA	-0.877849	0.23687	NA
LdBPK_050810.1	5	296758	297249	0	0	0	0	0	0	0	0	0	0	NA	NA	NA	NA	NA
LdBPK_050820.1	5	298211	301036	0	0	1	1.14021e-06	0	0	1	2.35905e-07	3	1.93938e-07	NA	0.495008	NA	-1.147	-1.37564
LdBPK_050830.1	5	302107	303027	0	0	0	0	0	0	0	0	1	8.54942e-08	NA	NA	NA	NA	-0.927326
LdBPK_050840.1	5	305991	310265	1	5.70532e-08	1	1.1436e-06	0	0	1	1.55945e-07	0	0	-1.04993	1.51265	NA	-1.147	NA
LdBPK_050850.1	5	311613	313616	0	0	0	0	0	0	1	6.42393e-07	0	0	NA	NA	NA	-0.763731	NA
LdBPK_050860.1	5	314708	315175	0	0	0	0	0	0	0	0	0	0	NA	NA	NA	NA	NA
LdBPK_050870.1	5	316097	321913	2	1.28842e-06	1	8.73193e-07	0	0	0	0	3	8.25495e-07	1.3833	1.62895	NA	NA	-0.0334476
LdBPK_050880.1	5	322864	323481	0	0	0	0	0	0	0	0	0	0	NA	NA	NA	NA	NA
LdBPK_050890.1	5	324709	326832	4	6.78783e-06	1	5.08176e-07	1	2.0119e-06	1	3.13873e-07	0	0	1.63162	-0.813384	1.65792	-1.147	NA
LdBPK_050900.1	5	332651	333511	0	0	1	3.74242e-06	0	0	0	0	1	9.1452e-08	NA	0.495008	NA	NA	-0.927326
LdBPK_050910.1	5	335304	338612	4	5.20967e-06	0	0	0	0	0	0	3	7.13873e-08	2.35298	NA	NA	NA	-1.47403
LdBPK_050920.1	5	339118	342384	1	1.54935e-06	1	1.70051e-07	0	0	1	2.04061e-07	2	4.82033e-08	1.816	-1.13321	NA	-1.147	-1.25402
LdBPK_050930.1	5	344449	345843	2	1.59299e-06	0	0	1	3.39737e-08	0	0	1	1.67995e-07	-0.714382	NA	-0.877849	NA	-0.834659
LdBPK_050940.1	5	346836	350789	0	0	0	0	2	4.77739e-08	2	3.37211e-07	1	3.96707e-08	NA	NA	-1.15282	-1.50738	-0.880807
LdBPK_050950.1	5	352844	355567	0	0	0	0	0	0	0	0	0	0	NA	NA	NA	NA	NA
LdBPK_050960.1	5	356842	358881	0	0	0	0	0	0	1	3.26797e-07	1	7.68911e-08	NA	NA	NA	-1.147	-0.880807
LdBPK_050970.1	5	368443	369555	0	0	0	0	0	0	0	0	0	0	NA	NA	NA	NA	NA
LdBPK_050980.1	5	370965	372410	2	6.06393e-06	0	0	0	0	0	0	0	0	1.89005	NA	NA	NA	NA
LdBPK_050990.1	5	373107	373376	1	1.62379e-05	0	0	0	0	0	0	0	0	1.41298	NA	NA	NA	NA
LdBPK_051000.1	5	375183	375494	2	2.91849e-05	0	0	1	1.51902e-07	0	0	0	0	2.02422	NA	-0.877849	NA	NA
LdBPK_051010.1	5	376365	378209	2	2.97687e-06	0	0	0	0	0	0	0	0	0.586634	NA	NA	NA	NA
LdBPK_051020.1	5	379161	381920	5	8.11699e-06	0	0	0	0	0	0	1	2.8529e-08	2.71061	NA	NA	NA	-0.927326
LdBPK_051030.1	5	382443	382880	2	2.07892e-05	0	0	0	0	0	0	0	0	2.02422	NA	NA	NA	NA
LdBPK_051040.1	5	383375	384448	4	1.69566e-05	0	0	0	0	0	0	0	0	2.60164	NA	NA	NA	NA
LdBPK_051050.1	5	385904	387235	2	6.8361e-06	0	0	0	0	0	0	0	0	2.02422	NA	NA	NA	NA
LdBPK_051060.1	5	388176	389612	3	9.5049e-06	1	7.51124e-07	0	0	0	0	0	0	2.35803	-0.813384	NA	NA	NA
LdBPK_051070.1	5	390410	391963	1	1.51332e-06	0	0	0	0	0	0	0	0	0.203913	NA	NA	NA	NA
LdBPK_051080.1	5	393316	395496	0	0	0	0	1	8.6301e-08	0	0	1	3.61028e-08	NA	NA	-0.793344	NA	-0.927326
LdBPK_051090.1	5	399211	400935	2	5.58589e-07	1	1.65631e-06	0	0	0	0	0	0	-1.21514	0.272096	NA	NA	NA
LdBPK_051100.1	5	403247	403984	1	4.88392e-06	0	0	0	0	0	0	0	0	0.949055	NA	NA	NA	NA
LdBPK_051110.1	5	407928	411659	3	3.65258e-06	0	0	0	0	2	1.50916e-06	1	2.42176e-07	2.34966	NA	NA	0.23687	-0.436005
LdBPK_051120.1	5	414840	415178	0	0	0	0	0	0	0	0	0	0	NA	NA	NA	NA	NA
LdBPK_051130.1	5	418260	419786	1	1.16738e-06	0	0	0	0	0	0	1	5.15653e-08	-0.134625	NA	NA	NA	-0.927326
LdBPK_051140.1	5	420582	421655	0	0	0	0	0	0	0	0	0	0	NA	NA	NA	NA	NA
LdBPK_051150.1	5	422396	425146	0	0	0	0	0	0	2	4.84672e-07	1	5.70185e-08	NA	NA	NA	-1.50738	-0.880807
LdBPK_051160.1	5	427525	428274	0	0	0	0	0	0	0	0	0	0	NA	NA	NA	NA	NA
LdBPK_051170.1	5	428849	430225	0	0	0	0	1	3.44178e-08	1	4.84144e-07	0	0	NA	NA	-0.877849	-1.147	NA
LdBPK_051180.1	5	432115	437994	0	0	2	7.88252e-07	1	3.99176e-08	3	1.07123e-06	3	3.87445e-07	NA	-0.0757793	-0.765445	-0.395839	-0.829747
LdBPK_051190.1	5	438393	438800	0	0	0	0	0	0	0	0	0	0	NA	NA	NA	NA	NA
LdBPK_051200.1	5	439764	440954	0	0	0	0	0	0	0	0	0	0	NA	NA	NA	NA	NA
LdBPK_051210.1	5	443323	444177	0	0	0	0	0	0	0	0	0	0	NA	NA	NA	NA	NA
LdBPK_052580.1	25	895912	896001	0	0	0	0	0	0	0	0	0	0	NA	NA	NA	NA	NA
LdBPK_055450.1	35	2112030	2113553	0	0	0	0	0	0	0	0	0	0	NA	NA	NA	NA	NA
LdBPK_05rRNA2	5	361214	361294	2	3.39032e-05	0	0	0	0	0	0	0	0	-0.505932	NA	NA	NA	NA
LdBPK_05snoRNA1	5	451094	451349	0	0	0	0	0	0	0	0	0	0	NA	NA	NA	NA	NA
LdBPK_05snoRNA2	5	451401	451467	0	0	0	0	0	0	0	0	0	0	NA	NA	NA	NA	NA
LdBPK_05snoRNA3	5	451501	451554	0	0	0	0	0	0	0	0	0	0	NA	NA	NA	NA	NA
LdBPK_05snoRNA4	5	451620	451694	0	0	0	0	0	0	0	0	0	0	NA	NA	NA	NA	NA
LdBPK_05snRNA1	5	360715	360971	0	0	0	0	0	0	0	0	0	0	NA	NA	NA	NA	NA
LdBPK_05tRNA1	5	361082	361153	0	0	0	0	0	0	0	0	0	0	NA	NA	NA	NA	NA
LdBPK_060010.1	6	1131	1433	0	0	0	0	0	0	0	0	0	0	NA	NA	NA	NA	NA
LdBPK_060020.1	6	4034	5641	1	1.4625e-06	1	2.84293e-06	0	0	1	4.14594e-07	0	0	0.203913	1.31881	NA	-1.147	NA
LdBPK_060030.1	6	11320	13347	0	0	0	0	0	0	0	0	1	3.88265e-08	NA	NA	NA	NA	-0.927326
LdBPK_060040.1	6	14205	15080	0	0	0	0	0	0	0	0	0	0	NA	NA	NA	NA	NA
LdBPK_060050.1	6	21855	23300	0	0	0	0	0	0	0	0	1	5.44538e-08	NA	NA	NA	NA	-0.927326
LdBPK_060060.1	6	27388	28356	0	0	0	0	0	0	0	0	0	0	NA	NA	NA	NA	NA
LdBPK_060070.1	6	30025	31392	0	0	0	0	0	0	0	0	4	1.90307e-06	NA	NA	NA	NA	-1.03663
LdBPK_060080.1	6	35984	36377	0	0	0	0	0	0	0	0	0	0	NA	NA	NA	NA	NA
LdBPK_060090.1	6	42258	42698	0	0	0	0	0	0	1	1.51172e-06	0	0	NA	NA	NA	-1.147	NA
LdBPK_060100.1	6	44108	44215	0	0	0	0	0	0	0	0	0	0	NA	NA	NA	NA	NA
LdBPK_060110.1	6	46563	48368	0	0	0	0	0	0	0	0	0	0	NA	NA	NA	NA	NA
LdBPK_060120.1	6	49854	50417	0	0	1	1.91377e-06	0	0	0	0	0	0	NA	-0.813384	NA	NA	NA
LdBPK_060130.1	6	51365	51925	0	0	0	0	0	0	0	0	1	2.35666e-06	NA	NA	NA	NA	-0.186916
LdBPK_060140.1	6	53462	54205	0	0	0	0	0	0	0	0	1	8.23243e-07	NA	NA	NA	NA	-0.609478
LdBPK_060150.1	6	55037	55366	0	0	0	0	0	0	0	0	0	0	NA	NA	NA	NA	NA
LdBPK_060160.1	6	55967	57331	0	0	0	0	0	0	0	0	0	0	NA	NA	NA	NA	NA
LdBPK_060170.1	6	58680	59105	0	0	0	0	1	1.11252e-07	0	0	0	0	NA	NA	-0.877849	NA	NA
LdBPK_060180.1	6	59596	61584	0	0	0	0	0	0	1	1.66433e-06	1	3.95878e-08	NA	NA	NA	0.485434	-0.927326
LdBPK_060190.1	6	63162	64925	0	0	1	1.15178e-06	1	2.6867e-08	1	2.46305e-06	0	0	NA	-0.231877	-0.877849	1.12421	NA
LdBPK_060200.1	6	66972	68462	0	0	0	0	0	0	2	8.94254e-07	2	6.10763e-07	NA	NA	NA	-1.50738	-0.950764
LdBPK_060210.1	6	71038	73041	0	0	0	0	2	1.40773e-07	2	9.75061e-07	0	0	NA	NA	-1.11488	-1.25553	NA
LdBPK_060220.1	6	73933	74793	0	0	0	0	0	0	0	0	0	0	NA	NA	NA	NA	NA
LdBPK_060230.1	6	75484	76125	0	0	0	0	0	0	0	0	0	0	NA	NA	NA	NA	NA
LdBPK_060240.1	6	77218	79761	0	0	2	2.22122e-06	0	0	0	0	1	3.09513e-08	NA	0.333489	NA	NA	-0.927326
LdBPK_060250.1	6	81669	82505	0	0	0	0	0	0	0	0	0	0	NA	NA	NA	NA	NA
LdBPK_060260.1	6	84299	88798	0	0	0	0	1	2.10137e-08	0	0	1	1.74978e-08	NA	NA	-0.849546	NA	-0.927326
LdBPK_060270.1	6	91164	92102	0	0	0	0	1	5.04722e-08	0	0	0	0	NA	NA	-0.877849	NA	NA
LdBPK_060280.1	6	92808	95375	0	0	0	0	0	0	0	0	2	9.17438e-08	NA	NA	NA	NA	-1.22257
LdBPK_060290.1	6	97538	98290	0	0	0	0	1	1.2558e-07	0	0	0	0	NA	NA	-0.849546	NA	NA
LdBPK_060300.1	6	100566	101075	0	0	0	0	0	0	0	0	1	1.54392e-07	NA	NA	NA	NA	-0.927326
LdBPK_060310.1	6	104934	106967	0	0	0	0	0	0	0	0	0	0	NA	NA	NA	NA	NA
LdBPK_060320.1	6	107909	110983	0	0	0	0	0	0	0	0	1	2.56066e-08	NA	NA	NA	NA	-0.927326
LdBPK_060330.1	6	112445	115999	2	7.08952e-07	1	8.03697e-07	1	1.33315e-08	0	0	0	0	-0.595781	0.272096	-0.877849	NA	NA
LdBPK_060340.1	6	116735	119452	3	5.54701e-06	1	3.97117e-07	2	1.55109e-07	1	6.85088e-07	0	0	2.79623	-0.813384	-1.05809	-0.408855	NA
LdBPK_060350.1	6	120205	121428	0	0	0	0	1	5.61487e-07	0	0	1	6.43302e-08	NA	NA	-0.493893	NA	-0.927326
LdBPK_060360.1	6	122010	123365	1	2.55814e-06	0	0	0	0	0	0	0	0	0.868451	NA	NA	NA	NA
LdBPK_060370.1	6	129705	131159	0	0	0	0	0	0	0	0	1	5.41169e-08	NA	NA	NA	NA	-0.927326
LdBPK_060380.1	6	131970	133175	0	0	0	0	0	0	0	0	0	0	NA	NA	NA	NA	NA
LdBPK_060390.1	6	134125	136848	1	1.41603e-06	0	0	1	1.73984e-08	1	2.44738e-07	1	5.75837e-08	1.09952	NA	-0.877849	-1.147	-0.880807
LdBPK_060400.1	6	137231	137632	0	0	0	0	0	0	0	0	1	3.90194e-07	NA	NA	NA	NA	-0.880807
LdBPK_060410.1	6	140610	141347	0	0	1	2.75304e-06	0	0	0	0	0	0	NA	-0.231877	NA	NA	NA
LdBPK_060420.1	6	143165	143731	0	0	0	0	0	0	0	0	0	0	NA	NA	NA	NA	NA
LdBPK_060440.1	6	147386	149104	0	0	0	0	0	0	0	0	0	0	NA	NA	NA	NA	NA
LdBPK_060450.1	6	150681	152756	0	0	0	0	0	0	0	0	1	7.55577e-08	NA	NA	NA	NA	-0.880807
LdBPK_060460.1	6	153990	156968	0	0	1	6.82023e-07	1	1.59092e-08	1	2.23789e-07	0	0	NA	-0.231877	-0.877849	-1.147	NA
LdBPK_060470.1	6	158939	160312	2	1.32806e-06	1	7.85564e-07	0	0	0	0	2	3.70957e-06	-0.872517	-0.813384	NA	NA	0.73483
LdBPK_060480.1	6	162693	166523	0	0	0	0	1	1.2371e-08	0	0	2	6.14978e-08	NA	NA	-0.877849	NA	-1.22257
LdBPK_060490.1	6	167815	171285	5	2.78819e-06	1	3.10967e-07	1	1.36541e-08	0	0	0	0	-0.0804385	-0.813384	-0.877849	NA	NA
LdBPK_060500.1	6	172314	173291	0	0	0	0	0	0	0	0	0	0	NA	NA	NA	NA	NA
LdBPK_060510.1	6	174448	175908	0	0	1	7.38785e-07	1	3.2439e-08	0	0	0	0	NA	-0.813384	-0.877849	NA	NA
LdBPK_060520.1	6	177071	178708	0	0	0	0	1	5.77299e-08	0	0	2	1.43833e-07	NA	NA	-0.849546	NA	-1.22257
LdBPK_060530.1	6	179449	181434	0	0	0	0	0	0	0	0	0	0	NA	NA	NA	NA	NA
LdBPK_060540.1	6	184378	190023	1	2.79995e-07	4	1.07957e-06	2	1.67883e-08	1	1.18078e-07	1	2.77821e-08	-0.254636	-0.901659	-1.19113	-1.147	-0.880807
LdBPK_060550.1	6	190706	191587	0	0	1	1.22377e-06	0	0	0	0	1	8.92746e-08	NA	-0.813384	NA	NA	-0.927326
LdBPK_060560.1	6	192689	193084	0	0	1	1.40292e-06	0	0	1	6.03739e-06	1	9.78475e-07	NA	-1.13321	NA	-0.0823686	-0.743475
LdBPK_060570.1	6	196470	201701	0	0	2	4.12601e-07	1	9.05836e-09	1	1.27421e-07	5	3.14795e-07	NA	-1.07337	-0.877849	-1.147	-1.48388
LdBPK_060580.1	6	203558	204364	0	0	0	0	0	0	0	0	0	0	NA	NA	NA	NA	NA
LdBPK_060590.1	6	205751	206188	0	0	0	0	0	0	0	0	0	0	NA	NA	NA	NA	NA
LdBPK_060610.1	6	207847	212373	5	1.63295e-06	2	6.87235e-07	1	1.0469e-08	2	2.94529e-07	2	5.20429e-08	-0.581717	-0.689682	-0.877849	-1.50738	-1.22257
LdBPK_060620.1	6	213246	217346	0	0	0	0	2	3.46147e-08	3	4.87686e-07	1	7.58903e-08	NA	NA	-1.17193	-1.73178	-0.788882
LdBPK_060630.1	6	218575	219495	0	0	1	5.30824e-06	0	0	0	0	0	0	NA	1.51265	NA	NA	NA
LdBPK_060640.1	6	221220	224252	0	0	0	0	1	1.56259e-08	0	0	0	0	NA	NA	-0.877849	NA	NA
LdBPK_060650.1	6	225887	231619	1	4.25436e-08	1	6.20191e-07	1	8.26677e-09	0	0	5	1.09225e-07	-1.04993	0.698535	-0.877849	NA	-1.71575
LdBPK_060660.1	6	234045	243497	4	1.29072e-06	2	2.28365e-07	3	8.273e-08	1	1.36185e-07	3	2.49889e-08	1.065	-1.07337	-1.19942	-0.763731	-1.47403
LdBPK_060670.1	6	245026	248049	1	3.10673e-07	0	0	0	0	0	0	1	2.02544e-07	-0.636163	NA	NA	NA	-0.609478
LdBPK_060680.1	6	250403	252442	0	0	0	0	0	0	1	3.26797e-07	1	7.68911e-08	NA	NA	NA	-1.147	-0.880807
LdBPK_060690.1	6	254982	258893	1	1.82423e-07	0	0	2	2.42297e-08	2	3.40832e-07	0	0	-0.770504	NA	-1.19113	-1.50738	NA
LdBPK_060700.1	6	260482	261213	0	0	0	0	0	0	0	0	0	0	NA	NA	NA	NA	NA
LdBPK_060710.1	6	261955	263178	0	0	1	8.81834e-07	0	0	1	2.70453e-06	1	1.91465e-07	NA	-0.813384	NA	0.485434	-0.834659
LdBPK_060720.1	6	264311	272206	0	0	3	7.55858e-07	1	6.0022e-09	0	0	2	1.99443e-08	NA	-0.391967	-0.877849	NA	-1.25402
LdBPK_060730.1	6	274101	276320	0	0	1	1.287e-06	0	0	0	0	2	3.77537e-07	NA	0.272096	NA	NA	-0.979962
LdBPK_060740.1	6	283306	283827	1	8.22007e-06	0	0	0	0	0	0	0	0	1.35745	NA	NA	NA	NA
LdBPK_060750.1	6	286876	292164	5	4.55457e-07	3	2.71903e-06	2	1.79215e-08	1	1.26048e-07	2	2.97751e-08	-1.67475	2.21213	-1.19113	-1.147	-1.25402
LdBPK_060760.1	6	293379	294395	0	0	0	0	1	4.66011e-08	0	0	0	0	NA	NA	-0.877849	NA	NA
LdBPK_060770.1	6	296647	299448	0	0	1	3.85212e-07	1	1.69141e-08	1	1.83777e-06	1	2.81014e-08	NA	-0.813384	-0.877849	1.62104	-0.927326
LdBPK_060780.1	6	300208	302313	0	0	0	0	0	0	0	0	1	3.73885e-08	NA	NA	NA	NA	-0.927326
LdBPK_060790.1	6	303416	306970	2	1.47889e-06	4	1.35289e-06	3	3.05325e-07	1	1.4485e-06	1	2.21491e-08	0.493191	-1.22814	-1.10235	1.62104	-0.927326
LdBPK_060800.1	6	311064	317042	4	2.33629e-06	1	8.57499e-07	4	2.09651e-07	5	8.68942e-07	2	7.8288e-08	1.51691	1.65802	-1.28029	-1.60513	-1.12896
LdBPK_060810.1	6	322571	332602	67	7.05451e-06	3	6.26566e-07	3	8.2657e-08	3	3.71226e-07	4	3.13956e-08	-1.566	-0.293699	-1.18433	-1.19598	-1.63866
LdBPK_060820.1	6	336256	339480	1	6.13432e-07	0	0	5	2.45148e-07	1	5.77386e-07	1	2.44156e-08	-0.0181966	NA	-1.56435	-0.408855	-0.927326
LdBPK_060830.1	6	340786	345606	0	0	0	0	3	5.87968e-08	2	2.76568e-07	3	8.12764e-08	NA	NA	-1.35893	-1.50738	-1.42493
LdBPK_060840.1	6	347400	358178	2	6.7324e-08	4	5.99343e-07	0	0	2	1.81281e-07	3	2.19149e-08	-1.30978	-0.808954	NA	-1.25553	-1.47403
LdBPK_060850.1	6	358899	360137	0	0	0	0	0	0	0	0	1	1.266e-07	NA	NA	NA	NA	-0.880807
LdBPK_060860.1	6	362525	366682	8	6.43362e-06	0	0	1	4.52676e-08	0	0	0	0	1.66289	NA	-0.793344	NA	NA
LdBPK_060870.1	6	368118	368816	2	1.36212e-05	0	0	0	0	1	2.6639e-06	0	0	2.18954	NA	NA	-0.408855	NA
LdBPK_060880.1	6	370990	381747	39	1.79568e-05	1	2.65583e-07	9	5.28021e-08	0	0	3	3.64804e-08	4.67444	0.272096	-2.00382	NA	-1.42474
LdBPK_060890.1	6	382839	384401	0	0	0	0	0	0	0	0	0	0	NA	NA	NA	NA	NA
LdBPK_060900.1	6	386131	387447	2	7.46269e-06	0	0	1	3.59859e-08	0	0	0	0	2.31174	NA	-0.877849	NA	NA
LdBPK_060910.1	6	389008	390258	1	3.85118e-07	0	0	0	0	0	0	0	0	-0.908427	NA	NA	NA	NA
LdBPK_060920.1	6	393589	395925	6	1.26166e-05	2	1.89498e-06	1	6.05497e-08	0	0	1	3.36928e-08	3.35838	-0.158912	-0.821377	NA	-0.927326
LdBPK_060930.1	6	397076	402613	6	3.90176e-06	3	6.62092e-07	4	3.42314e-08	0	0	3	4.26545e-08	1.84077	-1.10441	-1.56479	NA	-1.47403
LdBPK_060940.1	6	403805	404200	1	1.22955e-05	0	0	0	0	0	0	0	0	1.70136	NA	NA	NA	NA
LdBPK_060950.1	6	404890	406239	1	3.60668e-06	1	7.9953e-07	0	0	0	0	0	0	1.70136	-0.813384	NA	NA	NA
LdBPK_060960.1	6	408293	410485	2	4.57232e-06	1	2.53331e-07	0	0	0	0	0	0	2.39081	-1.13321	NA	NA	NA
LdBPK_060970.1	6	412148	413914	0	0	0	0	1	2.68214e-08	0	0	0	0	NA	NA	-0.877849	NA	NA
LdBPK_060980.1	6	415019	417031	0	0	0	0	0	0	0	0	1	2.67317e-07	NA	NA	NA	NA	-0.653773
LdBPK_060990.1	6	418445	419116	0	0	0	0	0	0	0	0	0	0	NA	NA	NA	NA	NA
LdBPK_061000.1	6	420404	425374	0	0	2	3.28892e-07	0	0	1	1.34111e-07	1	1.58399e-08	NA	-1.2844	NA	-1.147	-0.927326
LdBPK_061010.1	6	426444	429533	0	0	1	1.47943e-06	0	0	1	7.73723e-07	1	2.54823e-08	NA	1.31881	NA	-0.0823686	-0.927326
LdBPK_061020.1	6	431878	435516	1	1.39014e-06	0	0	2	2.60475e-08	1	1.41507e-06	4	1.44957e-06	1.81421	NA	-1.19113	1.62104	-0.333816
LdBPK_061030.1	6	436418	436885	0	0	0	0	0	0	1	3.97878e-06	0	0	NA	NA	NA	-0.408855	NA
LdBPK_061040.1	6	437431	438936	0	0	0	0	1	3.14697e-08	0	0	1	5.22843e-08	NA	NA	-0.877849	NA	-0.927326
LdBPK_061050.1	6	439849	442152	0	0	1	6.82044e-07	0	0	0	0	0	0	NA	-0.512938	NA	NA	NA
LdBPK_061060.1	6	442802	443494	0	0	1	2.26757e-06	0	0	0	0	0	0	NA	-0.512938	NA	NA	NA
LdBPK_061070.1	6	444764	447439	1	6.66142e-07	1	2.07607e-07	3	7.0758e-08	2	9.44968e-07	1	2.94246e-08	-0.134625	-1.13321	-1.38904	-1.02235	-0.927326
LdBPK_061080.1	6	447892	450066	1	9.96792e-07	0	0	0	0	0	0	0	0	0.0946494	NA	NA	NA	NA
LdBPK_061090.1	6	451097	451498	0	0	0	0	0	0	0	0	0	0	NA	NA	NA	NA	NA
LdBPK_061100.1	6	453618	454652	0	0	0	0	0	0	0	0	0	0	NA	NA	NA	NA	NA
LdBPK_061110.1	6	456024	456869	0	0	1	4.20278e-06	0	0	0	0	0	0	NA	0.698535	NA	NA	NA
LdBPK_061120.1	6	458623	459297	0	0	1	2.32804e-06	1	7.02124e-08	0	0	0	0	NA	-0.512938	-0.877849	NA	NA
LdBPK_061130.1	6	461706	463493	0	0	0	0	1	5.28868e-08	0	0	0	0	NA	NA	-0.849546	NA	NA
LdBPK_061140.1	6	464633	465541	0	0	0	0	0	0	0	0	0	0	NA	NA	NA	NA	NA
LdBPK_061150.1	6	468690	472013	0	0	2	9.07302e-07	1	1.42579e-08	0	0	1	2.36884e-08	NA	-0.728051	-0.877849	NA	-0.927326
LdBPK_061160.1	6	474628	475449	1	5.3336e-06	0	0	1	1.15038e-07	0	0	0	0	1.41298	NA	-0.849546	NA	NA
LdBPK_061170.1	6	476273	477262	1	4.9182e-06	0	0	0	0	0	0	0	0	1.70136	NA	NA	NA	NA
LdBPK_061180.1	6	477687	479945	2	2.23936e-06	0	0	1	2.09798e-08	0	0	1	2.71134e-07	0.414124	NA	-0.877849	NA	-0.609478
LdBPK_061190.1	6	480391	481956	3	3.3111e-06	0	0	1	3.0264e-08	0	0	1	4.84924e-07	-0.260015	NA	-0.877849	NA	-0.522
LdBPK_061200.1	6	482511	485792	5	6.13605e-06	1	3.28874e-07	1	1.44404e-08	0	0	8	3.34743e-07	2.21395	-0.813384	-0.877849	NA	-1.96172
LdBPK_061210.1	6	486454	486861	0	0	0	0	0	0	0	0	0	0	NA	NA	NA	NA	NA
LdBPK_061220.1	6	487991	489358	0	0	0	0	0	0	0	0	0	0	NA	NA	NA	NA	NA
LdBPK_061240.1	6	490354	490797	0	0	1	2.431e-06	0	0	0	0	0	0	NA	-0.813384	NA	NA	NA
LdBPK_061250.1	6	494093	495277	4	1.30203e-05	0	0	0	0	1	5.62588e-07	0	0	1.89029	NA	NA	-1.147	NA
LdBPK_061260.1	6	495866	497632	6	1.3931e-05	0	0	0	0	0	0	2	1.77541e-07	2.42031	NA	NA	NA	-1.19112
LdBPK_061270.1	6	499357	501732	9	1.86143e-05	0	0	1	1.99467e-08	1	7.83699e-07	4	2.6407e-07	3.72025	NA	-0.877849	-0.408855	-1.55646
LdBPK_061280.1	6	502814	503695	4	1.69914e-05	0	0	0	0	0	0	1	1.77843e-07	1.77712	NA	NA	NA	-0.880807
LdBPK_061290.1	6	504311	505795	0	0	0	0	0	0	0	0	0	0	NA	NA	NA	NA	NA
LdBPK_061300.1	6	507181	507552	0	0	0	0	0	0	0	0	0	0	NA	NA	NA	NA	NA
LdBPK_061310.1	6	508252	508968	0	0	0	0	1	6.60995e-08	0	0	0	0	NA	NA	-0.877849	NA	NA
LdBPK_061320.1	6	511761	513722	0	0	0	0	0	0	0	0	1	4.01326e-08	NA	NA	NA	NA	-0.927326
LdBPK_061330.1	6	515448	516353	0	0	0	0	1	1.04373e-07	0	0	1	8.69097e-08	NA	NA	-0.849546	NA	-0.927326
LdBPK_061340.1	6	517379	518074	0	0	0	0	1	2.03311e-07	0	0	0	0	NA	NA	-0.821377	NA	NA
LdBPK_061350.1	6	519989	520153	0	0	0	0	0	0	0	0	0	0	NA	NA	NA	NA	NA
LdBPK_061360.1	6	525112	527040	0	0	0	0	0	0	0	0	0	0	NA	NA	NA	NA	NA
LdBPK_070010.1	7	3143	5320	7	1.56488e-05	1	1.31182e-06	0	0	0	0	1	3.61525e-08	3.44564	0.272096	NA	NA	-0.927326
LdBPK_070020.1	7	10518	11327	6	3.60036e-05	0	0	0	0	0	0	0	0	3.2963	NA	NA	NA	NA
LdBPK_070030.1	7	11912	12811	5	2.70501e-05	2	2.39859e-06	0	0	0	0	0	0	3.13659	-1.07337	NA	NA	NA
LdBPK_070040.1	7	15046	15732	4	2.83494e-05	0	0	0	0	0	0	1	4.53022e-07	2.92499	NA	NA	NA	-0.788882
LdBPK_070050.1	7	16338	17282	3	1.49442e-05	0	0	0	0	1	1.36228e-06	1	8.33229e-08	2.50131	NA	NA	-0.763731	-0.927326
LdBPK_070060.1	7	17877	20762	4	6.60552e-06	2	1.98e-06	0	0	0	0	1	2.72835e-08	2.81951	0.359068	NA	NA	-0.927326
LdBPK_070070.1	7	26197	28029	4	9.0285e-06	0	0	0	0	0	0	2	8.5914e-08	2.17668	NA	NA	NA	-1.25402
LdBPK_070080.1	7	28987	31773	3	5.20548e-06	1	1.64027e-06	1	1.70052e-08	4	1.17953e-06	0	0	2.6204	1.31881	-0.877849	-1.73164	NA
LdBPK_070090.1	7	32621	43420	1	2.25836e-08	2	3.64491e-07	7	5.68599e-08	5	3.66113e-07	9	4.26437e-07	-1.04993	-0.357151	-1.83326	-1.87346	-1.51854
LdBPK_070095.1	35	1333169	1333987	0	0	0	0	0	0	0	0	0	0	NA	NA	NA	NA	NA
LdBPK_070100.1	7	45049	47817	0	0	2	1.67386e-06	0	0	2	1.43626e-06	2	5.68726e-08	NA	-0.0757793	NA	-0.434712	-1.25402
LdBPK_070110.1	7	52409	52570	0	0	0	0	0	0	0	0	0	0	NA	NA	NA	NA	NA
LdBPK_070120.1	7	54133	56103	0	0	0	0	0	0	0	0	0	0	NA	NA	NA	NA	NA
LdBPK_070130.1	7	56968	58602	0	0	1	6.60162e-07	0	0	0	0	0	0	NA	-0.813384	NA	NA	NA
LdBPK_070140.1	7	61831	64173	0	0	1	1.76141e-06	0	0	0	0	0	0	NA	1.04744	NA	NA	NA
LdBPK_070150.1	7	64684	66243	0	0	3	3.2153e-06	0	0	0	0	0	0	NA	-0.68677	NA	NA	NA
LdBPK_070160.1	7	67067	67567	0	0	0	0	0	0	0	0	0	0	NA	NA	NA	NA	NA
LdBPK_070170.1	7	68082	68555	0	0	0	0	0	0	0	0	0	0	NA	NA	NA	NA	NA
LdBPK_070180.1	7	69616	70089	1	1.98202e-06	0	0	0	0	0	0	0	0	-0.636163	NA	NA	NA	NA
LdBPK_070190.1	7	71090	71419	0	0	0	0	0	0	0	0	0	0	NA	NA	NA	NA	NA
LdBPK_070200.1	7	73656	75194	0	0	0	0	1	3.07949e-08	0	0	1	5.11632e-08	NA	NA	-0.877849	NA	-0.927326
LdBPK_070210.1	7	76587	77363	0	0	0	0	0	0	1	6.39063e-06	0	0	NA	NA	NA	1.50748	NA
LdBPK_070220.1	7	78451	79029	1	8.32094e-06	0	0	0	0	0	0	0	0	1.67091	NA	NA	NA	NA
LdBPK_070230.1	7	80004	81878	0	0	0	0	0	0	0	0	0	0	NA	NA	NA	NA	NA
LdBPK_070240.1	7	83440	87198	3	1.95216e-06	0	0	0	0	1	1.77352e-07	2	4.18942e-08	0.405196	NA	NA	-1.147	-1.25402
LdBPK_070250.1	7	89609	92707	2	2.90717e-06	0	0	1	1.52931e-08	3	2.03254e-06	1	2.54082e-08	1.98588	NA	-0.877849	-0.395839	-0.927326
LdBPK_070260.1	7	95759	96796	0	0	0	0	0	0	0	0	0	0	NA	NA	NA	NA	NA
LdBPK_070270.1	7	98250	104915	0	0	2	8.47704e-07	6	7.79704e-08	5	1.23805e-06	5	9.39374e-08	NA	0.333489	-1.74903	-0.944219	-1.71575
LdBPK_070280.1	7	105684	107525	0	0	0	0	1	2.57293e-08	1	3.61925e-07	0	0	NA	NA	-0.877849	-1.147	NA
LdBPK_070300.1	7	108075	109133	0	0	0	0	1	4.47529e-08	0	0	1	7.43533e-08	NA	NA	-0.877849	NA	-0.927326
LdBPK_070310.1	7	109956	111809	0	0	0	0	0	0	0	0	0	0	NA	NA	NA	NA	NA
LdBPK_070320.1	7	116106	118652	2	1.70241e-06	0	0	0	0	0	0	1	3.09149e-08	0.126606	NA	NA	NA	-0.927326
LdBPK_070330.1	7	123968	127162	0	0	0	0	1	1.48336e-08	0	0	1	4.90948e-08	NA	NA	-0.877849	NA	-0.880807
LdBPK_070340.1	7	127938	134294	25	1.29e-05	1	4.49448e-07	2	1.49106e-08	2	4.80961e-07	2	6.13444e-08	1.93296	0.272096	-1.19113	-0.807813	-1.16041
LdBPK_070350.1	7	136527	137708	2	3.14106e-06	0	0	0	0	0	0	0	0	-0.121377	NA	NA	NA	NA
LdBPK_070360.1	7	138916	141183	2	2.93414e-06	0	0	1	2.08965e-08	0	0	1	1.2906e-06	1.04906	NA	-0.877849	NA	0.768852
LdBPK_070370.1	7	141726	142487	4	1.74662e-05	0	0	1	6.2196e-08	1	8.74891e-07	0	0	1.34831	NA	-0.877849	-1.147	NA
LdBPK_070380.1	7	143430	145337	2	2.77757e-06	1	1.06486e-06	0	0	2	6.98812e-07	1	4.12684e-08	0.509963	-0.231877	NA	-1.50738	-0.927326
LdBPK_070390.1	7	146012	146371	0	0	0	0	0	0	0	0	0	0	NA	NA	NA	NA	NA
LdBPK_070400.1	7	147028	148851	1	2.64135e-06	2	3.62016e-06	0	0	0	0	0	0	1.67091	0.717178	NA	NA	NA
LdBPK_070410.1	7	150114	155714	11	9.65114e-06	2	5.55456e-07	2	1.69232e-08	2	2.38053e-07	3	5.61218e-08	3.88409	-0.689682	-1.19113	-1.50738	-1.44939
LdBPK_070420.1	7	158392	159492	2	9.18931e-06	0	0	1	4.30457e-08	1	6.0551e-07	0	0	2.42674	NA	-0.877849	-1.147	NA
LdBPK_070430.1	7	161756	162949	3	7.20253e-06	0	0	0	0	0	0	1	1.31372e-07	0.795019	NA	NA	NA	-0.880807
LdBPK_070440.1	7	163500	182300	12	1.53224e-06	3	3.54591e-07	4	8.01443e-08	4	1.41836e-07	6	5.81366e-08	0.532769	-0.175777	-1.21256	-1.88948	-1.75004
LdBPK_070450.1	7	185583	186347	0	0	0	0	0	0	1	6.49087e-06	0	0	NA	NA	NA	1.50748	NA
LdBPK_070460.1	7	187808	190354	2	3.40482e-06	1	4.23779e-07	1	1.86075e-08	0	0	2	1.4855e-06	1.85171	-0.813384	-0.877849	NA	0.206006
LdBPK_070470.1	7	191613	194042	0	0	0	0	0	0	0	0	0	0	NA	NA	NA	NA	NA
LdBPK_070480.1	7	195544	198681	0	0	1	3.43966e-07	0	0	2	4.24899e-07	1	2.50925e-08	NA	-0.813384	NA	-1.50738	-0.927326
LdBPK_070490.1	7	199883	202390	0	0	0	0	2	3.77938e-08	4	2.11736e-06	0	0	NA	NA	-1.19113	-1.21719	NA
LdBPK_070500.1	7	203509	205854	0	0	0	0	0	0	1	2.84172e-07	0	0	NA	NA	NA	-1.147	NA
LdBPK_070520.1	7	213261	213740	0	0	0	0	1	1.0603e-06	1	3.87931e-06	0	0	NA	NA	-0.600893	-0.408855	NA
LdBPK_070530.1	7	214014	228563	7	1.22039e-06	2	3.18551e-07	0	0	3	3.19153e-07	6	3.78391e-08	0.635808	-0.0757793	NA	-0.910213	-1.85888
LdBPK_070540.1	7	230437	231291	0	0	0	0	0	0	0	0	0	0	NA	NA	NA	NA	NA
LdBPK_070550.1	7	233272	234318	0	0	0	0	0	0	0	0	0	0	NA	NA	NA	NA	NA
LdBPK_070570.1	7	235533	236243	0	0	0	0	0	0	0	0	1	2.20616e-07	NA	NA	NA	NA	-0.880807
LdBPK_070580.1	7	239237	240331	0	0	0	0	1	6.67832e-07	0	0	0	0	NA	NA	-0.467481	NA	NA
LdBPK_070590.1	7	242252	245557	8	4.3136e-06	0	0	2	3.13986e-07	1	2.01654e-07	1	2.38173e-08	-0.281906	NA	-0.807135	-1.147	-0.927326
LdBPK_070600.1	7	251654	257368	8	5.85052e-06	3	1.09986e-06	0	0	4	4.66608e-07	1	1.37778e-08	2.70373	-0.293699	NA	-1.88948	-0.927326
LdBPK_070610.1	7	258699	259376	0	0	0	0	0	0	0	0	0	0	NA	NA	NA	NA	NA
LdBPK_070620.1	7	261102	262499	0	0	0	0	0	0	1	4.76872e-07	0	0	NA	NA	NA	-1.147	NA
LdBPK_070630.1	7	263483	267595	0	0	0	0	3	4.60365e-08	5	1.10108e-06	1	1.91442e-08	NA	NA	-1.38904	-1.74923	-0.927326
LdBPK_070640.1	7	268179	273521	9	7.06939e-06	3	1.75575e-06	1	8.87018e-09	3	1.21332e-06	3	5.88318e-08	2.80171	0.664413	-0.877849	-0.338686	-1.44939
LdBPK_070660.1	7	274906	276633	1	2.53717e-06	0	0	0	0	0	0	0	0	1.41298	NA	NA	NA	NA
LdBPK_070670.1	7	278005	278592	0	0	0	0	0	0	0	0	0	0	NA	NA	NA	NA	NA
LdBPK_070680.1	7	279412	280161	0	0	0	0	1	4.97124e-07	0	0	0	0	NA	NA	-0.682561	NA	NA
LdBPK_070690.1	7	281207	282880	0	0	0	0	0	0	1	3.98248e-07	0	0	NA	NA	NA	-1.147	NA
LdBPK_070700.1	7	285603	288413	0	0	0	0	0	0	0	0	0	0	NA	NA	NA	NA	NA
LdBPK_070710.1	7	291351	292358	0	0	0	0	0	0	0	0	0	0	NA	NA	NA	NA	NA
LdBPK_070720.1	7	293461	294444	0	0	0	0	0	0	0	0	2	2.39429e-07	NA	NA	NA	NA	-1.22257
LdBPK_070740.1	7	300466	302025	0	0	0	0	0	0	1	4.2735e-07	0	0	NA	NA	NA	-1.147	NA
LdBPK_070750.1	7	303289	303795	0	0	0	0	0	0	1	1.31492e-06	0	0	NA	NA	NA	-1.147	NA
LdBPK_070770.1	7	307472	313015	13	1.05379e-05	0	0	2	2.90713e-07	5	9.12242e-07	1	5.61374e-08	3.431	NA	-0.573592	-1.63494	-0.788882
LdBPK_070780.1	7	315013	317763	0	0	0	0	0	0	0	0	0	0	NA	NA	NA	NA	NA
LdBPK_070790.1	7	318694	319257	0	0	0	0	0	0	0	0	0	0	NA	NA	NA	NA	NA
LdBPK_070800.1	7	320658	322403	3	4.69262e-06	0	0	0	0	0	0	1	4.50975e-08	0.66942	NA	NA	NA	-0.927326
LdBPK_070810.1	7	324528	328313	0	0	2	8.21741e-07	0	0	1	1.76087e-07	0	0	NA	-0.689682	NA	-1.147	NA
LdBPK_070820.1	7	329343	331736	0	0	0	0	0	0	1	2.78474e-07	1	1.30002e-07	NA	NA	NA	-1.147	-0.788882
LdBPK_070830.1	7	335074	346497	18	4.26578e-06	4	1.05876e-06	3	1.24457e-08	5	3.46115e-07	0	0	1.01732	0.62193	-1.40413	-1.87346	NA
LdBPK_070840.1	7	347754	348206	0	0	0	0	0	0	0	0	0	0	NA	NA	NA	NA	NA
LdBPK_070850.1	7	350925	351017	0	0	0	0	0	0	0	0	0	0	NA	NA	NA	NA	NA
LdBPK_070860.1	7	356147	357028	2	7.21035e-06	0	0	0	0	1	7.55858e-07	1	8.92746e-08	0.931655	NA	NA	-1.147	-0.927326
LdBPK_070870.1	7	358262	362194	18	1.38499e-05	3	1.61838e-06	0	0	5	1.32098e-06	2	5.99029e-08	1.48174	-0.269132	NA	-1.60513	-1.22257
LdBPK_070880.1	7	365427	367253	8	2.20471e-05	1	5.90785e-07	1	2.59405e-08	0	0	0	0	3.76943	-0.813384	-0.877849	NA	NA
LdBPK_070890.1	7	369987	371684	1	1.95955e-06	0	0	1	2.79113e-08	1	3.92619e-07	1	4.63723e-08	0.784264	NA	-0.877849	-1.147	-0.927326
LdBPK_070900.1	7	372614	373591	0	0	1	1.10365e-06	0	0	1	6.81663e-07	0	0	NA	-0.813384	NA	-1.147	NA
LdBPK_070910.1	7	375429	377132	1	2.0357e-06	0	0	0	0	0	0	5	3.22733e-07	0.868451	NA	NA	NA	-1.73307
LdBPK_070920.1	7	380529	381644	6	2.64203e-05	0	0	0	0	0	0	3	2.11667e-07	3.35838	NA	NA	NA	-1.47403
LdBPK_070930.1	7	382537	384330	1	2.73923e-06	1	6.01653e-07	1	5.27099e-08	0	0	0	0	1.72823	-0.813384	-0.849546	NA	NA
LdBPK_070940.1	7	385915	386139	0	0	0	0	0	0	0	0	0	0	NA	NA	NA	NA	NA
LdBPK_070950.1	7	389607	392960	0	0	1	6.05768e-07	0	0	1	1.98768e-07	2	4.6953e-08	NA	-0.231877	NA	-1.147	-1.25402
LdBPK_070970.1	7	399386	401572	16	3.14056e-05	0	0	0	0	1	3.04832e-07	6	2.51741e-07	3.2671	NA	NA	-1.147	-1.85888
LdBPK_070980.1	7	404916	406232	1	3.1026e-06	0	0	0	0	0	0	1	5.97875e-08	1.23565	NA	NA	NA	-0.927326
LdBPK_070990.1	7	413161	413517	0	0	0	0	0	0	0	0	0	0	NA	NA	NA	NA	NA
LdBPK_071000.1	7	425221	425769	1	8.95115e-06	1	8.32683e-06	0	0	0	0	0	0	1.72823	1.31881	NA	NA	NA
LdBPK_071010.1	7	435320	439741	2	2.23146e-06	1	5.56381e-07	1	1.07176e-08	8	9.31601e-06	2	5.32786e-08	2.32731	0.0298017	-0.877849	3.1594	-1.22257
LdBPK_071020.1	7	440951	442078	4	1.0579e-05	0	0	0	0	2	3.52572e-06	0	0	0.996482	NA	NA	-0.434712	NA
LdBPK_071030.1	7	446636	447526	0	0	0	0	0	0	0	0	0	0	NA	NA	NA	NA	NA
LdBPK_071040.1	7	473078	478561	1	4.44753e-08	0	0	4	6.03716e-08	2	7.25203e-07	3	4.30745e-08	-1.04993	NA	-1.52695	-0.434712	-1.47403
LdBPK_071050.1	7	458741	462811	1	1.0296e-06	1	6.04352e-07	2	8.08836e-08	4	1.95383e-06	5	1.73158e-07	1.29834	0.0298017	-1.09567	-0.544905	-1.69787
LdBPK_071060.1	7	468431	470338	2	2.55663e-07	0	0	0	0	2	6.98812e-07	0	0	-1.40442	NA	NA	-1.50738	NA
LdBPK_071070.1	7	481591	489309	3	1.86465e-07	5	1.05285e-06	2	3.65473e-08	3	8.9643e-07	3	4.07227e-08	-1.41739	-0.850126	-1.11488	-0.202948	-1.44939
LdBPK_071080.1	7	490043	491047	0	0	2	6.19127e-06	0	0	1	3.29388e-06	1	4.99448e-06	NA	0.563702	NA	0.485434	2.01485
LdBPK_071090.1	7	493005	500351	1	3.31976e-08	2	2.22529e-07	1	6.45071e-09	3	2.7222e-07	3	4.27846e-08	-1.04993	-1.2844	-0.877849	-1.73178	-1.44939
LdBPK_071100.1	7	502739	510118	1	3.30491e-08	1	6.19435e-07	4	1.1419e-07	5	7.03984e-07	2	2.13388e-08	-1.04993	1.31881	-1.39014	-1.60513	-1.25402
LdBPK_071150.1	7	535281	536375	1	2.61791e-06	0	0	0	0	0	0	1	7.19088e-08	0.510209	NA	NA	NA	-0.927326
LdBPK_071160.1	7	537894	538382	0	0	0	0	0	0	0	0	0	0	NA	NA	NA	NA	NA
LdBPK_071170.1	7	539773	543432	0	0	3	1.40515e-06	1	1.0187e-07	0	0	3	1.69559e-07	NA	-0.647463	-0.682561	NA	-1.35276
LdBPK_071180.1	7	544419	544766	0	0	0	0	1	1.36188e-07	1	1.91571e-06	0	0	NA	NA	-0.877849	-1.147	NA
LdBPK_071190.1	7	513354	513965	0	0	0	0	0	0	0	0	1	1.2866e-07	NA	NA	NA	NA	-0.927326
LdBPK_071200.1	7	515170	516144	0	0	1	1.10704e-06	1	4.86086e-08	1	1.32037e-06	0	0	NA	-0.813384	-0.877849	-0.763731	NA
LdBPK_071210.1	7	517141	520875	0	0	0	0	3	2.12096e-07	1	1.78492e-07	3	1.2549e-07	NA	NA	-1.19617	-1.147	-1.40068
LdBPK_071220.1	7	522759	523109	0	0	0	0	0	0	2	1.36228e-05	1	2.24331e-07	NA	NA	NA	-0.108248	-0.927326
LdBPK_071230.1	7	523993	525537	1	3.11833e-07	0	0	0	0	0	0	1	1.01526e-07	-0.908427	NA	NA	NA	-0.880807
LdBPK_071240.1	7	526090	527442	0	0	1	1.50166e-06	0	0	0	0	1	5.81967e-08	NA	-0.231877	NA	NA	-0.927326
LdBPK_071250.1	7	528964	531483	0	0	0	0	0	0	0	0	1	3.12461e-08	NA	NA	NA	NA	-0.927326
LdBPK_071260.1	7	568317	569570	0	0	0	0	0	0	0	0	0	0	NA	NA	NA	NA	NA
LdBPK_071270.1	7	571127	572041	0	0	0	0	0	0	1	2.6129e-06	1	4.23471e-07	NA	NA	NA	-0.0823686	-0.743475
LdBPK_071280.1	7	572388	572825	0	0	0	0	0	0	0	0	0	0	NA	NA	NA	NA	NA
LdBPK_071290.1	7	575230	576318	0	0	0	0	0	0	0	0	1	7.2305e-08	NA	NA	NA	NA	-0.927326
LdBPK_071300.1	7	578714	579751	0	0	0	0	0	0	0	0	0	0	NA	NA	NA	NA	NA
LdBPK_071310.1	7	582001	583731	0	0	1	1.86148e-06	0	0	0	0	1	4.54882e-08	NA	0.495008	NA	NA	-0.927326
LdBPK_071320.1	7	584580	585110	0	0	0	0	0	0	0	0	0	0	NA	NA	NA	NA	NA
LdBPK_071330.1	7	588375	596003	1	6.31515e-07	2	2.14303e-07	3	4.93735e-08	4	4.30903e-07	6	1.12635e-07	1.67091	-1.2844	-1.32911	-1.73164	-1.79693
LdBPK_071340.1	7	596793	598268	0	0	0	0	0	0	0	0	0	0	NA	NA	NA	NA	NA
LdBPK_072480.1	27	1003133	1004104	0	0	0	0	0	0	0	0	0	0	NA	NA	NA	NA	NA
LdBPK_072500.1	27	1011630	1013207	0	0	0	0	0	0	0	0	0	0	NA	NA	NA	NA	NA
LdBPK_073400.1	31	1531123	1531287	0	0	0	0	0	0	0	0	0	0	NA	NA	NA	NA	NA
LdBPK_07tRNA1	7	380004	380065	0	0	0	0	0	0	0	0	0	0	NA	NA	NA	NA	NA
LdBPK_080010.1	8	3126	6722	2	2.01747e-07	2	6.00147e-07	0	0	2	5.43237e-07	1	2.18905e-08	-1.30978	-1.07337	NA	-1.25553	-0.927326
LdBPK_080020.1	8	7730	8551	0	0	0	0	0	0	0	0	0	0	NA	NA	NA	NA	NA
LdBPK_080030.1	8	9584	10231	0	0	0	0	0	0	1	5.10856e-06	0	0	NA	NA	NA	0.485434	NA
LdBPK_080040.1	8	11985	12674	0	0	0	0	0	0	0	0	1	1.14116e-07	NA	NA	NA	NA	-0.927326
LdBPK_080050.1	8	13751	13978	0	0	0	0	0	0	0	0	0	0	NA	NA	NA	NA	NA
LdBPK_080060.1	8	15540	16097	0	0	0	0	0	0	0	0	1	5.57753e-07	NA	NA	NA	NA	-0.788882
LdBPK_080070.1	8	16706	18595	2	3.8396e-07	0	0	0	0	1	6.81141e-07	0	0	-1.30978	NA	NA	-0.763731	NA
LdBPK_080080.1	8	20033	22090	2	1.73236e-06	1	9.87243e-07	1	6.87583e-08	1	6.25538e-07	2	3.35876e-07	-0.180079	-0.231877	-0.821377	-0.763731	-1.03911
LdBPK_080090.1	8	23333	26734	0	0	1	1.34375e-06	0	0	2	2.4867e-06	0	0	NA	1.31881	NA	1.38416	NA
LdBPK_080100.1	8	28648	30003	0	0	0	0	0	0	0	0	0	0	NA	NA	NA	NA	NA
LdBPK_080110.1	8	31039	32970	0	0	1	2.36616e-06	0	0	2	3.0104e-06	1	4.07558e-08	NA	1.31881	NA	0.311491	-0.927326
LdBPK_080120.1	8	35982	36794	0	0	1	5.62291e-06	0	0	1	5.65523e-06	1	9.68514e-08	NA	1.31881	NA	1.28036	-0.927326
LdBPK_080130.1	8	38195	41647	0	0	1	5.884e-07	0	0	2	3.86138e-07	3	9.10334e-08	NA	-0.231877	NA	-1.50738	-1.44939
LdBPK_080140.1	8	45307	47064	0	0	0	0	0	0	0	0	1	4.47896e-08	NA	NA	NA	NA	-0.927326
LdBPK_080150.1	8	47966	51748	0	0	2	4.32176e-07	1	1.2528e-08	0	0	0	0	NA	-1.2844	-0.877849	NA	NA
LdBPK_080160.1	8	52815	54314	1	1.1884e-06	1	7.19577e-07	0	0	1	4.44444e-07	0	0	-0.134625	-0.813384	NA	-1.147	NA
LdBPK_080170.1	8	55514	56215	0	0	0	0	1	2.68123e-07	0	0	0	0	NA	NA	-0.793344	NA	NA
LdBPK_080180.1	8	62242	64176	0	0	0	0	0	0	0	0	0	0	NA	NA	NA	NA	NA
LdBPK_080190.1	8	70166	71050	0	0	0	0	0	0	0	0	0	0	NA	NA	NA	NA	NA
LdBPK_080200.1	8	72884	74947	1	2.33422e-07	0	0	0	0	1	1.60385e-06	1	7.5997e-08	-0.908427	NA	NA	0.485434	-0.880807
LdBPK_080210.1	8	76369	78330	1	1.5424e-06	0	0	0	0	0	0	1	1.27362e-06	0.605143	NA	NA	NA	0.513832
LdBPK_080220.1	8	80129	81634	1	2.00943e-06	0	0	0	0	1	4.42674e-07	1	5.22843e-08	0.605143	NA	NA	-1.147	-0.927326
LdBPK_080230.1	8	82197	85484	0	0	1	3.28274e-07	0	0	2	5.94289e-07	1	4.77062e-08	NA	-0.813384	NA	-1.25553	-0.880807
LdBPK_080240.1	8	86511	88079	0	0	0	0	0	0	0	0	0	0	NA	NA	NA	NA	NA
LdBPK_080250.1	8	89436	90224	0	0	0	0	0	0	0	0	1	1.98806e-07	NA	NA	NA	NA	-0.880807
LdBPK_080260.1	8	91098	91214	0	0	0	0	0	0	0	0	1	6.72993e-07	NA	NA	NA	NA	-0.927326
LdBPK_080270.1	8	93231	94547	0	0	0	0	0	0	1	5.06201e-07	0	0	NA	NA	NA	-1.147	NA
LdBPK_080280.1	8	95897	98398	0	0	2	6.53445e-07	0	0	0	0	0	0	NA	-1.2844	NA	NA	NA
LdBPK_080290.1	8	101578	102720	1	2.50797e-06	0	0	0	0	0	0	1	6.8889e-08	0.510209	NA	NA	NA	-0.927326
LdBPK_080300.1	8	103456	104148	0	0	0	0	0	0	0	0	0	0	NA	NA	NA	NA	NA
LdBPK_080310.1	8	106050	106808	0	0	0	0	0	0	0	0	0	0	NA	NA	NA	NA	NA
LdBPK_080320.1	8	107889	108818	0	0	1	5.97372e-07	0	0	0	0	1	4.16641e-07	NA	-1.13321	NA	NA	-0.743475
LdBPK_080330.1	8	109683	110360	0	0	0	0	1	6.99017e-08	0	0	0	0	NA	NA	-0.877849	NA	NA
LdBPK_080340.1	8	111509	111796	0	0	0	0	0	0	0	0	1	5.44645e-07	NA	NA	NA	NA	-0.880807
LdBPK_080350.1	8	113142	127472	7	1.73785e-06	6	1.02342e-06	0	0	4	1.86077e-07	4	2.74285e-08	1.86608	0.0373177	NA	-1.88948	-1.61811
LdBPK_080360.1	8	128741	132979	3	1.20545e-06	1	1.21322e-06	0	0	1	1.5727e-07	3	2.0095e-07	-0.283274	1.66771	NA	-1.147	-1.27979
LdBPK_080370.1	8	136249	137979	1	1.35858e-06	0	0	0	0	1	3.85134e-07	1	9.06169e-08	0.203913	NA	NA	-1.147	-0.880807
LdBPK_080380.1	8	139430	140092	0	0	1	1.628e-06	0	0	0	0	0	0	NA	-0.813384	NA	NA	NA
LdBPK_080390.1	8	141198	146930	1	8.74507e-07	2	2.85177e-07	0	0	0	0	3	6.84556e-08	1.78734	-1.2844	NA	NA	-1.42474
LdBPK_080400.1	8	148729	154386	1	1.26129e-07	2	6.95742e-07	0	0	2	9.95437e-07	3	6.9363e-08	-0.770504	-0.357151	NA	0.23687	-1.42474
LdBPK_080410.1	8	155351	158917	1	5.54617e-07	1	3.02597e-07	0	0	1	5.22027e-07	2	4.41492e-08	-0.0181966	-0.813384	NA	-0.408855	-1.25402
LdBPK_080420.1	8	160258	164469	1	5.58334e-07	2	5.12519e-07	0	0	0	0	4	1.11722e-07	0.203913	-1.07337	NA	NA	-1.59772
LdBPK_080430.1	8	167170	173124	0	0	1	9.32923e-08	0	0	1	1.11951e-07	6	1.44821e-07	NA	-1.13321	NA	-1.147	-1.79631
LdBPK_080440.1	8	174516	177293	1	4.17311e-07	0	0	0	0	1	2.39981e-07	2	1.40377e-07	-0.505405	NA	NA	-1.147	-1.16041
LdBPK_080450.1	8	178579	185769	1	5.52733e-07	2	6.44545e-07	0	0	5	5.49857e-07	3	3.28495e-08	1.16937	-0.0757793	NA	-1.87346	-1.47403
LdBPK_080460.1	8	186579	187121	0	0	0	0	0	0	0	0	0	0	NA	NA	NA	NA	NA
LdBPK_080470.1	8	188157	189044	1	2.00743e-06	0	0	0	0	1	7.50751e-07	0	0	-0.134625	NA	NA	-1.147	NA
LdBPK_080480.1	8	191988	192341	0	0	0	0	0	0	0	0	0	0	NA	NA	NA	NA	NA
LdBPK_080490.1	8	194942	195790	0	0	0	0	0	0	0	0	1	9.27446e-08	NA	NA	NA	NA	-0.927326
LdBPK_080500.1	8	196967	198217	0	0	0	0	0	0	0	0	0	0	NA	NA	NA	NA	NA
LdBPK_080510.1	8	199017	200117	0	0	0	0	0	0	0	0	0	0	NA	NA	NA	NA	NA
LdBPK_080520.1	8	200804	203326	1	1.19944e-06	1	2.01322e-06	0	0	0	0	0	0	0.605143	1.62895	NA	NA	NA
LdBPK_080530.1	8	205489	212475	1	6.89541e-08	0	0	0	0	2	1.90831e-07	2	4.48999e-08	-0.908427	NA	NA	-1.50738	-1.19112
LdBPK_080540.1	8	213000	219338	2	6.23224e-07	2	8.58881e-07	1	7.47647e-09	2	2.10338e-07	1	1.24215e-08	-0.0267364	0.250356	-0.877849	-1.50738	-0.927326
LdBPK_080550.1	8	219916	220974	0	0	0	0	0	0	0	0	0	0	NA	NA	NA	NA	NA
LdBPK_080560.1	8	223483	224949	0	0	0	0	0	0	0	0	1	1.06924e-07	NA	NA	NA	NA	-0.880807
LdBPK_080570.1	8	226751	227788	0	0	0	0	1	4.56583e-08	0	0	1	7.58576e-08	NA	NA	-0.877849	NA	-0.927326
LdBPK_080580.1	8	229800	230513	0	0	0	0	0	0	0	0	1	1.06357e-06	NA	NA	NA	NA	-0.522
LdBPK_080590.1	8	231752	232291	1	1.32156e-06	0	0	0	0	1	1.23457e-06	0	0	-0.770504	NA	NA	-1.147	NA
LdBPK_080600.1	8	235098	235601	0	0	1	7.05467e-06	0	0	0	0	0	0	NA	0.698535	NA	NA	NA
LdBPK_080610.1	8	237689	239239	1	2.05014e-06	1	3.58192e-07	0	0	2	8.5966e-07	0	0	0.696495	-1.13321	NA	-1.50738	NA
LdBPK_080620.1	8	245252	245683	0	0	0	0	1	2.29316e-06	0	0	0	0	NA	NA	-0.311845	NA	NA
LdBPK_080630.1	8	252006	260657	0	0	2	1.28422e-07	1	5.47774e-09	8	8.26332e-07	12	6.19502e-07	NA	-1.49543	-0.877849	-1.9623	-1.7218
LdBPK_080640.1	8	263876	270697	0	0	2	3.16437e-07	0	0	2	2.8643e-07	2	3.4535e-08	NA	-1.07337	NA	-1.25553	-1.22257
LdBPK_080650.1	8	272922	273824	0	0	0	0	0	0	1	7.3828e-07	1	8.71984e-08	NA	NA	NA	-1.147	-0.927326
LdBPK_080660.1	8	279483	280373	0	0	0	0	0	0	0	0	0	0	NA	NA	NA	NA	NA
LdBPK_080670.1	8	282948	287027	0	0	2	4.00716e-07	0	0	1	1.63399e-07	0	0	NA	-1.2844	NA	-1.147	NA
LdBPK_080710.1	8	309435	310046	0	0	0	0	0	0	0	0	0	0	NA	NA	NA	NA	NA
LdBPK_080720.1	8	313953	314561	0	0	0	0	0	0	0	0	0	0	NA	NA	NA	NA	NA
LdBPK_080730.1	8	319409	320938	0	0	1	7.05467e-07	0	0	1	4.3573e-07	0	0	NA	-0.813384	NA	-1.147	NA
LdBPK_080740.1	8	322219	324126	1	1.27831e-07	0	0	0	0	0	0	0	0	-1.04993	NA	NA	NA	NA
LdBPK_080750.1	8	325360	326352	0	0	0	0	0	0	0	0	0	0	NA	NA	NA	NA	NA
LdBPK_080760.1	8	326771	327502	0	0	0	0	0	0	0	0	0	0	NA	NA	NA	NA	NA
LdBPK_080780.1	8	338970	339551	0	0	0	0	0	0	0	0	0	0	NA	NA	NA	NA	NA
LdBPK_080790.1	8	340014	340298	0	0	0	0	0	0	0	0	0	0	NA	NA	NA	NA	NA
LdBPK_080800.1	8	345600	346472	0	0	0	0	0	0	0	0	1	9.01949e-08	NA	NA	NA	NA	-0.927326
LdBPK_080810.1	8	350077	351336	0	0	0	0	0	0	1	1.47783e-06	0	0	NA	NA	NA	-0.408855	NA
LdBPK_080820.1	8	353026	354558	0	0	0	0	0	0	1	8.39763e-07	1	5.13634e-08	NA	NA	NA	-0.763731	-0.927326
LdBPK_080830.1	8	355982	357112	0	0	1	9.54346e-07	0	0	0	0	1	6.96199e-08	NA	-0.813384	NA	NA	-0.927326
LdBPK_080840.1	8	358620	363062	1	5.48959e-08	1	1.02891e-06	0	0	1	1.50049e-07	1	1.77223e-08	-1.04993	1.31881	NA	-1.147	-0.927326
LdBPK_080850.1	8	365150	371515	9	5.77679e-06	3	1.60575e-06	0	0	1	1.04723e-07	1	1.23689e-08	2.6599	0.924823	NA	-1.147	-0.927326
LdBPK_080860.1	8	372810	373424	0	0	0	0	0	0	0	0	0	0	NA	NA	NA	NA	NA
LdBPK_080870.1	8	377762	379621	0	0	0	0	0	0	1	3.58423e-07	0	0	NA	NA	NA	-1.147	NA
LdBPK_080880.1	8	382154	382957	0	0	1	1.34249e-06	0	0	0	0	0	0	NA	-0.813384	NA	NA	NA
LdBPK_080890.1	8	383757	384197	0	0	0	0	0	0	0	0	1	1.78549e-07	NA	NA	NA	NA	-0.927326
LdBPK_080900.1	8	385675	387372	0	0	3	2.95399e-06	0	0	1	3.92619e-07	1	9.2378e-08	NA	-0.68677	NA	-1.147	-0.880807
LdBPK_080910.1	8	389147	391648	0	0	1	1.82711e-06	1	7.52288e-08	0	0	0	0	NA	1.31881	-0.793344	NA	NA
LdBPK_080920.1	8	397994	400309	1	1.05312e-07	0	0	0	0	1	1.24074e-06	0	0	-1.04993	NA	NA	0.215728	NA
LdBPK_080930.1	8	401462	402442	0	0	0	0	0	0	0	0	0	0	NA	NA	NA	NA	NA
LdBPK_080940.1	8	403161	410534	1	5.06349e-07	4	1.30015e-06	0	0	1	1.7458e-07	1	1.06781e-08	1.02608	-0.0149143	NA	-0.763731	-0.927326
LdBPK_080950.1	8	414544	414705	0	0	0	0	0	0	0	0	0	0	NA	NA	NA	NA	NA
LdBPK_080960.1	8	416310	417344	0	0	0	0	0	0	0	0	0	0	NA	NA	NA	NA	NA
LdBPK_081000.1	8	418465	420294	0	0	1	1.11024e-06	0	0	0	0	0	0	NA	-0.231877	NA	NA	NA
LdBPK_081001.1	8	432032	433123	0	0	0	0	0	0	0	0	0	0	NA	NA	NA	NA	NA
LdBPK_081010.1	8	434645	435742	0	0	0	0	0	0	0	0	0	0	NA	NA	NA	NA	NA
LdBPK_081020.1	8	436749	438389	0	0	0	0	0	0	0	0	0	0	NA	NA	NA	NA	NA
LdBPK_081030.1	8	440085	442694	0	0	0	0	0	0	0	0	2	9.02674e-08	NA	NA	NA	NA	-1.22257
LdBPK_081040.1	8	444461	445576	0	0	0	0	0	0	0	0	0	0	NA	NA	NA	NA	NA
LdBPK_081050.1	8	447123	449963	0	0	0	0	1	4.9808e-08	1	4.53135e-07	1	2.1559e-07	NA	NA	-0.821377	-0.763731	-0.609478
LdBPK_081060.1	8	450898	454332	0	0	1	3.14226e-07	0	0	0	0	0	0	NA	-0.813384	NA	NA	NA
LdBPK_081070.1	8	455236	456516	0	0	0	0	0	0	1	5.20427e-07	1	6.14677e-08	NA	NA	NA	-1.147	-0.927326
LdBPK_081080.1	8	457918	459246	0	0	0	0	0	0	0	0	0	0	NA	NA	NA	NA	NA
LdBPK_081090.1	8	460433	461686	0	0	0	0	0	0	0	0	0	0	NA	NA	NA	NA	NA
LdBPK_081100.1	8	462459	466202	0	0	1	2.88292e-07	0	0	3	5.34188e-07	1	2.1031e-08	NA	-0.813384	NA	-1.73178	-0.927326
LdBPK_081110.1	8	467412	467999	0	0	0	0	0	0	0	0	0	0	NA	NA	NA	NA	NA
LdBPK_081120.1	8	470755	471939	0	0	1	9.10857e-07	0	0	1	2.01756e-06	0	0	NA	-0.813384	NA	-0.0823686	NA
LdBPK_081130.1	8	473750	475270	0	0	0	0	0	0	0	0	0	0	NA	NA	NA	NA	NA
LdBPK_081160.1	8	476697	478118	0	0	0	0	0	0	0	0	0	0	NA	NA	NA	NA	NA
LdBPK_081190.1	8	479389	479688	0	0	0	0	0	0	0	0	0	0	NA	NA	NA	NA	NA
LdBPK_081191.1	8	481240	482538	0	0	0	0	0	0	0	0	0	0	NA	NA	NA	NA	NA
LdBPK_081220.1	8	482948	483808	0	0	0	0	0	0	0	0	0	0	NA	NA	NA	NA	NA
LdBPK_081250.1	8	487852	490416	0	0	0	0	0	0	0	0	0	0	NA	NA	NA	NA	NA
LdBPK_081290.1	8	496854	497294	0	0	0	0	0	0	0	0	0	0	NA	NA	NA	NA	NA
LdBPK_081300.1	8	500099	501991	0	0	0	0	0	0	2	7.04349e-07	2	8.31909e-08	NA	NA	NA	-1.50738	-1.25402
LdBPK_081310.1	17	503422	503463	0	0	0	0	0	0	0	0	0	0	NA	NA	NA	NA	NA
LdBPK_090010.1	9	7491	7925	6	1.59902e-05	1	2.4813e-06	0	0	0	0	0	0	-0.982126	-0.813384	NA	NA	NA
LdBPK_090020.1	9	8490	9611	0	0	0	0	0	0	0	0	2	2.0998e-07	NA	NA	NA	NA	-1.22257
LdBPK_090030.1	9	10252	10575	1	3.57805e-06	0	0	0	0	0	0	0	0	-0.505405	NA	NA	NA	NA
LdBPK_090040.1	9	11797	13656	5	3.11637e-06	1	5.80304e-07	0	0	0	0	1	4.23334e-08	-0.931753	-0.813384	NA	NA	-0.927326
LdBPK_090050.1	9	14101	15063	0	0	0	0	0	0	0	0	1	8.17655e-08	NA	NA	NA	NA	-0.927326
LdBPK_090060.1	9	15768	16517	1	1.54572e-06	0	0	0	0	0	0	0	0	-0.505405	NA	NA	NA	NA
LdBPK_090070.1	9	18283	19059	1	1.49201e-06	0	0	0	0	0	0	0	0	-0.505405	NA	NA	NA	NA
LdBPK_090080.1	9	19717	20112	0	0	0	0	0	0	0	0	0	0	NA	NA	NA	NA	NA
LdBPK_090090.1	9	21950	25891	5	1.47043e-06	1	5.1541e-07	2	2.40453e-08	1	1.69119e-07	4	2.89199e-07	-0.931753	-0.231877	-1.19113	-1.147	-1.42161
LdBPK_090100.1	9	27282	28019	2	3.14171e-06	1	1.46255e-06	0	0	0	0	1	1.06694e-07	-0.676046	-0.813384	NA	NA	-0.927326
LdBPK_090110.1	9	39073	39972	1	1.2881e-06	0	0	0	0	0	0	0	0	-0.505405	NA	NA	NA	NA
LdBPK_090120.1	9	52272	54020	0	0	0	0	1	2.70974e-08	0	0	0	0	NA	NA	-0.877849	NA	NA
LdBPK_090130.1	9	56463	57128	0	0	0	0	0	0	0	0	0	0	NA	NA	NA	NA	NA
LdBPK_090140.1	9	58193	60328	1	4.3983e-07	0	0	1	2.21879e-08	0	0	0	0	-0.636163	NA	-0.877849	NA	NA
LdBPK_090150.1	9	61264	64518	1	2.88626e-07	0	0	0	0	2	1.78682e-06	1	2.41905e-08	-0.636163	NA	NA	0.311491	-0.927326
LdBPK_090160.1	9	66591	68165	2	1.19299e-06	0	0	0	0	0	0	1	4.99938e-08	-0.850953	NA	NA	NA	-0.927326
LdBPK_090170.1	9	69465	69839	0	0	0	0	0	0	0	0	0	0	NA	NA	NA	NA	NA
LdBPK_090180.1	9	71060	71464	0	0	0	0	0	0	0	0	0	0	NA	NA	NA	NA	NA
LdBPK_090190.1	9	72520	72552	0	0	0	0	0	0	0	0	0	0	NA	NA	NA	NA	NA
LdBPK_090200.1	9	74109	74477	0	0	0	0	0	0	0	0	0	0	NA	NA	NA	NA	NA
LdBPK_090210.1	9	75510	75872	0	0	0	0	0	0	1	9.11941e-06	0	0	NA	NA	NA	0.485434	NA
LdBPK_090220.1	9	77072	78583	0	0	0	0	0	0	1	2.18938e-06	0	0	NA	NA	NA	0.485434	NA
LdBPK_090230.1	9	79085	80002	2	3.88365e-06	0	0	0	0	0	0	1	8.57736e-08	-0.180079	NA	NA	NA	-0.927326
LdBPK_090240.1	9	82337	84685	0	0	3	3.31786e-06	0	0	2	2.00623e-06	2	6.70414e-08	NA	0.173073	NA	-0.136231	-1.25402
LdBPK_090250.1	9	85523	89404	5	6.14639e-06	0	0	1	1.22085e-08	2	3.43466e-07	1	2.02834e-08	3.03026	NA	-0.877849	-1.50738	-0.927326
LdBPK_090260.1	9	90297	91007	0	0	0	0	0	0	0	0	0	0	NA	NA	NA	NA	NA
LdBPK_090270.1	9	91852	94497	2	1.49533e-06	3	1.5837e-06	0	0	2	5.03905e-07	1	2.97582e-08	-0.0243404	-0.942267	NA	-1.50738	-0.927326
LdBPK_090280.1	9	95989	98748	2	1.86887e-06	1	5.69358e-07	1	1.71715e-08	0	0	0	0	0.453657	-0.512938	-0.877849	NA	NA
LdBPK_090290.1	9	101296	103848	0	0	0	0	1	3.70394e-08	0	0	1	3.08422e-08	NA	NA	-0.849546	NA	-0.927326
LdBPK_090300.1	9	106157	109138	2	8.08828e-07	2	2.66147e-06	1	3.17108e-08	2	4.47127e-07	1	2.64052e-08	-0.638909	1.25434	-0.849546	-1.50738	-0.927326
LdBPK_090310.1	9	110430	111185	0	0	0	0	0	0	0	0	0	0	NA	NA	NA	NA	NA
LdBPK_090320.1	9	111975	114602	4	3.57945e-06	0	0	1	1.06919e-07	4	2.25686e-06	1	2.9962e-08	0.350568	NA	-0.737682	-1.05935	-0.927326
LdBPK_090330.1	9	115835	118633	3	2.9197e-06	0	0	0	0	1	1.18269e-06	0	0	0.662907	NA	NA	0.485434	NA
LdBPK_090340.1	9	119344	119976	0	0	0	0	0	0	0	0	0	0	NA	NA	NA	NA	NA
LdBPK_090350.1	9	121194	121457	0	0	0	0	0	0	0	0	0	0	NA	NA	NA	NA	NA
LdBPK_090360.1	9	122891	123418	0	0	0	0	0	0	0	0	1	1.49129e-07	NA	NA	NA	NA	-0.927326
LdBPK_090370.1	9	124087	125475	1	1.75596e-07	0	0	1	3.41205e-08	3	5.11407e-06	1	5.66884e-08	-1.04993	NA	-0.877849	-0.145796	-0.927326
LdBPK_090380.1	9	139562	141073	0	0	0	0	0	0	0	0	1	1.54995e-07	NA	NA	NA	NA	-0.834659
LdBPK_090390.1	9	142806	145655	0	0	1	3.78725e-07	0	0	2	4.67836e-07	0	0	NA	-0.813384	NA	-1.50738	NA
LdBPK_090400.1	9	146689	149376	1	9.07375e-08	1	1.32275e-06	0	0	1	1.5052e-06	2	1.1671e-07	-1.04993	0.698535	NA	0.939675	-1.19112
LdBPK_090410.1	9	149740	150558	1	2.97805e-07	0	0	0	0	0	0	0	0	-1.04993	NA	NA	NA	NA
LdBPK_090420.1	9	152909	154774	0	0	0	0	0	0	0	0	1	8.4061e-08	NA	NA	NA	NA	-0.880807
LdBPK_090430.1	9	135899	138340	2	1.93098e-06	0	0	0	0	0	0	0	0	0.277553	NA	NA	NA	NA
LdBPK_090440.1	9	127383	133283	11	7.85366e-06	3	1.49558e-06	2	2.40561e-08	3	3.38926e-07	2	2.66871e-08	2.94685	0.492444	-1.17193	-1.73178	-1.25402
LdBPK_090450.1	9	134421	135011	0	0	0	0	0	0	0	0	0	0	NA	NA	NA	NA	NA
LdBPK_090455.1	9	170650	170946	0	0	0	0	0	0	0	0	0	0	NA	NA	NA	NA	NA
LdBPK_090460.1	9	173573	174172	1	6.8102e-06	0	0	0	0	0	0	0	0	1.23565	NA	NA	NA	NA
LdBPK_090470.1	9	177830	180844	3	3.45158e-06	0	0	1	3.13637e-08	2	1.92905e-06	2	7.8142e-08	1.35324	NA	-0.849546	0.311491	-1.22257
LdBPK_090480.1	9	182935	184338	0	0	1	1.44711e-06	1	1.00787e-07	0	0	0	0	NA	-0.231877	-0.821377	NA	NA
LdBPK_090490.1	9	185655	187562	0	0	0	0	0	0	0	0	1	8.22106e-08	NA	NA	NA	NA	-0.880807
LdBPK_090500.1	9	188776	191580	1	8.69527e-08	0	0	0	0	1	2.37671e-07	0	0	-1.04993	NA	NA	-1.147	NA
LdBPK_090501.1	9	192673	201930	4	1.14064e-06	1	3.08613e-07	2	1.53332e-08	5	4.8917e-07	3	1.56151e-07	0.645425	0.272096	-1.17193	-1.74923	-1.09243
LdBPK_090520.1	9	202929	204887	0	0	0	0	3	1.44466e-07	2	2.40564e-06	0	0	NA	NA	-1.35907	-0.136231	NA
LdBPK_090530.1	9	207441	209675	1	1.55205e-06	0	0	0	0	2	2.10857e-06	0	0	0.868451	NA	NA	-0.136231	NA
LdBPK_090540.1	9	210593	211828	0	0	0	0	0	0	0	0	0	0	NA	NA	NA	NA	NA
LdBPK_090550.1	9	213108	217625	0	0	0	0	2	3.14199e-08	0	0	0	0	NA	NA	-1.17193	NA	NA
LdBPK_090560.1	9	218433	219680	0	0	0	0	1	3.79755e-08	1	5.34188e-07	1	1.25687e-07	NA	NA	-0.877849	-1.147	-0.880807
LdBPK_090570.1	9	220579	222891	0	0	0	0	0	0	0	0	0	0	NA	NA	NA	NA	NA
LdBPK_090580.1	9	227334	230327	0	0	1	3.60509e-07	0	0	2	4.45335e-07	0	0	NA	-0.813384	NA	-1.50738	NA
LdBPK_090590.1	9	232491	235817	2	2.97765e-06	0	0	0	0	7	7.08242e-06	2	4.7334e-08	2.34289	NA	NA	0.985546	-1.25402
LdBPK_090600.1	9	237646	239421	0	0	0	0	2	7.99296e-08	0	0	1	4.43357e-08	NA	NA	-1.17193	NA	-0.927326
LdBPK_090610.1	9	240430	241218	0	0	0	0	0	0	0	0	1	1.98806e-07	NA	NA	NA	NA	-0.880807
LdBPK_090620.1	9	242144	243613	0	0	0	0	0	0	0	0	0	0	NA	NA	NA	NA	NA
LdBPK_090630.1	9	246951	247808	0	0	0	0	1	1.10212e-07	2	1.20033e-05	0	0	NA	NA	-0.849546	2.13036	NA
LdBPK_090640.1	9	250281	253271	1	2.38596e-07	0	0	0	0	1	1.72164e-06	1	2.63257e-08	-0.770504	NA	NA	1.62104	-0.927326
LdBPK_090650.1	9	254223	255230	0	0	0	0	0	0	2	1.02171e-05	0	0	NA	NA	NA	2.13036	NA
LdBPK_090660.1	9	256017	258929	2	8.91041e-07	1	1.90716e-07	1	1.62696e-08	7	8.66508e-06	2	5.40612e-08	-0.565831	-1.13321	-0.877849	1.26616	-1.25402
LdBPK_090670.1	9	259987	262263	2	2.06561e-06	0	0	0	0	3	4.0081e-06	0	0	0.272761	NA	NA	0.482884	NA
LdBPK_090680.1	9	263754	267233	0	0	1	1.59642e-07	1	1.36188e-08	0	0	0	0	NA	-1.13321	-0.877849	NA	NA
LdBPK_090690.1	9	268467	269969	0	0	0	0	0	0	1	3.4261e-06	0	0	NA	NA	NA	1.62104	NA
LdBPK_090700.1	9	270974	272896	3	5.62299e-06	1	1.05655e-06	0	0	0	0	0	0	1.47884	-0.231877	NA	NA	NA
LdBPK_090710.1	9	273554	274612	2	6.6791e-06	0	0	0	0	0	0	1	7.43533e-08	1.21558	NA	NA	NA	-0.927326
LdBPK_090720.1	9	275326	275742	0	0	0	0	0	0	0	0	0	0	NA	NA	NA	NA	NA
LdBPK_090730.1	9	276278	277390	2	6.47679e-06	0	0	1	4.25816e-08	0	0	0	0	1.26949	NA	-0.877849	NA	NA
LdBPK_090740.1	9	277683	278603	2	2.04012e-06	0	0	0	0	0	0	0	0	-0.850953	NA	NA	NA	NA
LdBPK_090750.1	9	285299	286846	3	5.59045e-06	0	0	0	0	0	0	1	1.01329e-07	0.811766	NA	NA	NA	-0.880807
LdBPK_090760.1	9	288226	289776	3	6.6979e-06	0	0	0	0	0	0	0	0	1.34766	NA	NA	NA	NA
LdBPK_090770.1	9	291313	292323	1	4.97985e-06	1	5.49511e-07	0	0	0	0	1	7.78834e-08	1.79988	-1.13321	NA	NA	-0.927326
LdBPK_090780.1	9	292988	294883	3	4.00215e-06	1	5.69285e-07	0	0	0	0	1	4.15296e-08	0.482416	-0.813384	NA	NA	-0.927326
LdBPK_090790.1	9	295608	302294	7	3.77034e-06	3	1.91796e-06	1	1.41411e-08	4	1.96985e-06	2	5.8317e-08	1.91894	1.73062	-0.849546	0.782128	-1.16041
LdBPK_090800.1	9	303963	306959	0	0	0	0	0	0	1	2.22445e-07	1	2.6273e-08	NA	NA	NA	-1.147	-0.927326
LdBPK_090810.1	9	308022	324401	2	1.27394e-07	6	6.62829e-07	6	2.02398e-08	12	2.01816e-06	4	2.39975e-08	-0.768291	-0.682079	-1.78757	0.298083	-1.61811
LdBPK_090820.1	9	326225	328420	1	1.11067e-07	0	0	1	2.15817e-08	0	0	0	0	-1.04993	NA	-0.877849	NA	NA
LdBPK_090830.1	9	329820	330611	1	1.73369e-06	0	0	0	0	0	0	0	0	-0.378229	NA	NA	NA	NA
LdBPK_090840.1	9	331046	334789	1	1.21604e-06	1	1.36939e-06	1	1.26585e-08	1	1.78063e-07	0	0	1.51329	1.65802	-0.877849	-1.147	NA
LdBPK_090850.1	9	335914	339786	3	2.34018e-06	1	1.29099e-06	0	0	3	2.54636e-06	0	0	0.938295	1.58049	NA	0.711495	NA
LdBPK_090860.1	9	340879	341523	0	0	0	0	0	0	0	0	0	0	NA	NA	NA	NA	NA
LdBPK_090870.1	9	342034	343626	3	2.58584e-06	0	0	0	0	0	0	0	0	-0.589365	NA	NA	NA	NA
LdBPK_090880.1	9	344662	346992	5	3.85597e-06	0	0	0	0	0	0	0	0	-0.231681	NA	NA	NA	NA
LdBPK_090890.1	9	347661	348857	1	1.96466e-06	0	0	0	0	0	0	0	0	0.203913	NA	NA	NA	NA
LdBPK_090900.1	9	349751	350560	0	0	0	0	0	0	0	0	1	1.93652e-07	NA	NA	NA	NA	-0.880807
LdBPK_090910.1	9	351703	352023	0	0	0	0	0	0	0	0	0	0	NA	NA	NA	NA	NA
LdBPK_090920.1	9	352871	354442	1	1.55154e-07	0	0	1	6.01537e-08	0	0	1	5.00892e-08	-1.04993	NA	-0.849546	NA	-0.927326
LdBPK_090930.1	9	355414	356886	0	0	0	0	0	0	1	2.24735e-06	0	0	NA	NA	NA	0.485434	NA
LdBPK_090940.1	9	358415	366001	6	1.85979e-06	0	0	2	4.34002e-08	0	0	3	4.14312e-08	0.396253	NA	-1.09567	NA	-1.44939
LdBPK_090950.1	31	369224	369463	1	1.19442e-05	1	2.31481e-06	1	1.97472e-07	0	0	0	0	0.510209	-1.13321	-0.877849	NA	NA
LdBPK_090960.1	9	370617	371177	0	0	0	0	0	0	0	0	0	0	NA	NA	NA	NA	NA
LdBPK_090970.1	9	372847	373296	0	0	0	0	0	0	0	0	0	0	NA	NA	NA	NA	NA
LdBPK_090980.1	9	374667	375116	0	0	0	0	0	0	0	0	0	0	NA	NA	NA	NA	NA
LdBPK_090990.1	9	376085	379771	1	1.93556e-07	1	1.18391e-06	0	0	0	0	0	0	-0.770504	1.19282	NA	NA	NA
LdBPK_091000.1	9	380212	381999	0	0	0	0	0	0	0	0	1	4.40381e-08	NA	NA	NA	NA	-0.927326
LdBPK_091010.1	9	382819	384669	0	0	0	0	0	0	1	1.78841e-06	0	0	NA	NA	NA	0.485434	NA
LdBPK_091020.1	9	386487	387839	0	0	0	0	0	0	0	0	0	0	NA	NA	NA	NA	NA
LdBPK_091030.1	9	390891	391181	0	0	0	0	0	0	0	0	0	0	NA	NA	NA	NA	NA
LdBPK_091040.1	9	393924	396917	0	0	0	0	0	0	2	1.32833e-06	2	5.25986e-08	NA	NA	NA	-0.434712	-1.25402
LdBPK_091050.1	9	399074	415159	0	0	4	2.68399e-07	3	3.21708e-08	6	6.15942e-07	11	9.69703e-08	NA	-1.35309	-1.28405	-0.986769	-2.12055
LdBPK_091060.1	9	415643	416581	0	0	0	0	0	0	0	0	1	8.38553e-08	NA	NA	NA	NA	-0.927326
LdBPK_091070.1	9	420223	422070	0	0	0	0	0	0	0	0	1	4.26083e-08	NA	NA	NA	NA	-0.927326
LdBPK_091080.1	9	431459	433246	0	0	0	0	0	0	1	3.72856e-07	3	1.32114e-07	NA	NA	NA	-1.147	-1.47403
LdBPK_091090.1	9	434360	435301	2	5.1784e-07	1	4.8529e-06	0	0	0	0	1	3.30388e-07	-1.40442	1.31881	NA	NA	-0.788882
LdBPK_091100.1	9	437232	439292	0	0	1	2.69556e-07	1	2.29953e-08	0	0	0	0	NA	-1.13321	-0.877849	NA	NA
LdBPK_091110.1	9	442321	443073	0	0	0	0	0	0	0	0	0	0	NA	NA	NA	NA	NA
LdBPK_091120.1	9	444259	445152	1	2.72822e-07	0	0	1	5.30127e-08	0	0	0	0	-1.04993	NA	-0.877849	NA	NA
LdBPK_091130.1	9	447763	448602	0	0	0	0	0	0	0	0	0	0	NA	NA	NA	NA	NA
LdBPK_091140.1	9	452959	453159	0	0	0	0	0	0	0	0	0	0	NA	NA	NA	NA	NA
LdBPK_091160.1	9	454006	454773	2	4.64218e-06	0	0	0	0	0	0	2	2.05052e-07	-0.180079	NA	NA	NA	-1.25402
LdBPK_091170.1	9	457848	459224	8	9.41173e-06	1	7.83853e-07	1	2.70765e-07	1	3.7396e-06	0	0	-0.484449	-0.813384	-0.682561	1.62104	NA
LdBPK_091180.1	9	460222	460950	2	8.05449e-06	0	0	0	0	1	7.06368e-06	0	0	0.737581	NA	NA	1.62104	NA
LdBPK_091190.1	9	461925	462383	1	3.88365e-06	0	0	0	0	0	0	0	0	-0.134625	NA	NA	NA	NA
LdBPK_091200.1	9	463420	464115	1	2.5612e-06	0	0	0	0	0	0	0	0	-0.134625	NA	NA	NA	NA
LdBPK_091210.1	9	464630	465487	2	4.15523e-06	1	5.32801e-06	0	0	0	0	0	0	-0.180079	1.31881	NA	NA	NA
LdBPK_091220.1	9	466463	468682	1	9.76586e-07	0	0	1	2.13484e-08	3	2.37134e-06	2	4.42586e-07	0.0946494	NA	-0.877849	-0.717323	-0.921816
LdBPK_091230.1	9	470556	471146	0	0	0	0	0	0	0	0	0	0	NA	NA	NA	NA	NA
LdBPK_091240.1	9	472418	474592	0	0	1	4.9626e-07	1	8.65391e-08	2	2.19844e-06	1	3.62024e-08	NA	-0.813384	-0.793344	-0.108248	-0.927326
LdBPK_091250.1	9	478414	480210	0	0	0	0	0	0	2	7.41977e-07	0	0	NA	NA	NA	-1.50738	NA
LdBPK_091260.1	9	480779	485410	5	1.88066e-06	2	4.66047e-07	2	2.04635e-08	2	2.87853e-07	2	3.39983e-08	-0.292442	-1.07337	-1.19113	-1.50738	-1.25402
LdBPK_091270.1	9	486555	487817	4	5.64559e-06	1	4.3987e-07	0	0	1	1.01928e-06	2	1.99623e-06	-0.231448	-1.13321	NA	-0.763731	-0.302266
LdBPK_091280.1	9	489041	492907	7	4.8348e-06	1	2.79122e-07	1	1.22558e-08	1	3.32908e-07	1	4.05632e-08	0.797496	-0.813384	-0.877849	-0.763731	-0.880807
LdBPK_091290.1	9	494087	495406	2	4.58515e-06	1	3.7037e-06	0	0	0	0	0	0	0.80946	1.51265	NA	NA	NA
LdBPK_091300.1	9	498333	504473	1	6.47241e-07	5	2.18154e-06	2	2.31159e-08	2	2.1712e-07	0	0	1.16937	0.289668	-1.17193	-1.50738	NA
LdBPK_091310.1	9	507138	507692	0	0	0	0	0	0	0	0	1	1.36827e-06	NA	NA	NA	NA	-0.522
LdBPK_091320.1	9	508515	510473	0	0	0	0	0	0	0	0	0	0	NA	NA	NA	NA	NA
LdBPK_091330.1	9	511991	513016	0	0	0	0	0	0	0	0	0	0	NA	NA	NA	NA	NA
LdBPK_091340.1	9	514553	515656	0	0	0	0	0	0	1	2.16558e-06	0	0	NA	NA	NA	-0.0823686	NA
LdBPK_091350.1	9	516700	518433	0	0	0	0	1	5.45338e-08	1	3.84468e-07	0	0	NA	NA	-0.849546	-1.147	NA
LdBPK_091360.1	9	519256	519912	0	0	0	0	0	0	0	0	0	0	NA	NA	NA	NA	NA
LdBPK_091370.1	9	521776	522540	0	0	1	1.41093e-06	0	0	0	0	0	0	NA	-0.813384	NA	NA	NA
LdBPK_091371.1	9	523859	524911	8	2.45896e-05	1	4.82371e-06	0	0	0	0	0	0	1.52926	1.62895	NA	NA	NA
LdBPK_091390.1	9	526759	528576	7	6.08688e-06	1	5.9371e-07	0	0	1	3.66703e-07	0	0	-0.515695	-0.813384	NA	-1.147	NA
LdBPK_091400.1	9	530189	532012	3	2.60008e-06	0	0	1	5.1843e-08	2	1.07128e-06	0	0	-0.396779	NA	-0.849546	-1.25553	NA
LdBPK_091410.1	9	533735	534070	0	0	0	0	0	0	0	0	1	2.34346e-07	NA	NA	NA	NA	-0.927326
LdBPK_091420.1	9	535192	535770	0	0	0	0	0	0	0	0	0	0	NA	NA	NA	NA	NA
LdBPK_091430.1	9	536960	537346	2	8.16976e-06	0	0	0	0	0	0	0	0	-0.340609	NA	NA	NA	NA
LdBPK_091440.1	9	539242	540048	0	0	0	0	0	0	0	0	0	0	NA	NA	NA	NA	NA
LdBPK_091450.1	9	542278	544020	1	1.34923e-06	0	0	1	2.71907e-08	0	0	0	0	0.203913	NA	-0.877849	NA	NA
LdBPK_091460.1	9	545505	547490	5	5.09589e-06	1	1.02303e-06	1	2.38637e-08	0	0	2	1.18629e-07	0.016647	-0.231877	-0.877849	NA	-1.22257
LdBPK_091470.1	9	548262	549872	3	4.37933e-06	1	3.44851e-07	0	0	0	0	2	1.46243e-07	0.317742	-1.13321	NA	NA	-1.22257
LdBPK_091480.1	9	551616	553337	4	5.8754e-06	1	2.06478e-06	0	0	0	0	1	9.10905e-08	0.532255	0.698535	NA	NA	-0.880807
LdBPK_091490.1	9	554506	554925	1	6.02228e-06	0	0	0	0	0	0	1	3.73471e-07	0.309594	NA	NA	NA	-0.880807
LdBPK_091500.1	9	555677	556240	1	4.48468e-06	0	0	0	0	0	0	0	0	0.309594	NA	NA	NA	NA
LdBPK_091510.1	9	559460	559930	4	2.14808e-05	0	0	0	0	0	0	1	1.67177e-07	0.532255	NA	NA	NA	-0.927326
LdBPK_091520.1	9	561996	563237	2	4.07304e-06	0	0	0	0	0	0	1	2.50584e-07	0.414124	NA	NA	NA	-0.788882
LdBPK_091530.1	9	564168	564563	0	0	0	0	0	0	0	0	0	0	NA	NA	NA	NA	NA
LdBPK_091540.1	9	565216	565668	1	5.58357e-06	0	0	0	0	0	0	0	0	0.309594	NA	NA	NA	NA
LdBPK_091550.1	9	566619	566978	0	0	0	0	0	0	0	0	0	0	NA	NA	NA	NA	NA
LdBPK_091560.1	9	568550	570994	5	5.17251e-06	0	0	0	0	0	0	2	6.44091e-08	0.570761	NA	NA	NA	-1.25402
LdBPK_091570.1	9	572123	572476	0	0	0	0	0	0	0	0	0	0	NA	NA	NA	NA	NA
LdBPK_091580.1	9	573700	574119	6	3.61337e-05	0	0	0	0	0	0	0	0	0.601618	NA	NA	NA	NA
LdBPK_091590.1	9	574595	574960	1	6.91082e-06	0	0	0	0	0	0	0	0	0.309594	NA	NA	NA	NA
LdBPK_091600.1	9	575841	580475	11	6.00279e-06	0	0	3	7.109e-08	1	4.01741e-07	2	3.39763e-08	0.695795	NA	-1.3442	-0.408855	-1.25402
LdBPK_091610.1	9	581393	582409	6	1.49225e-05	0	0	1	6.3227e-07	1	1.83094e-06	1	7.7424e-08	0.601618	NA	-0.52044	-0.408855	-0.927326
LdBPK_091620.1	9	582906	583391	0	0	0	0	0	0	0	0	0	0	NA	NA	NA	NA	NA
LdBPK_091630.1	9	583875	585698	10	1.34775e-05	0	0	0	0	0	0	0	0	0.588978	NA	NA	NA	NA
LdBPK_091640.1	9	586341	586886	0	0	0	0	0	0	0	0	0	0	NA	NA	NA	NA	NA
LdBPK_093020.1	29	575974	576225	0	0	0	0	0	0	0	0	0	0	NA	NA	NA	NA	NA
LdBPK_09rRNA1	9	283715	283830	0	0	0	0	0	0	0	0	0	0	NA	NA	NA	NA	NA
LdBPK_09rRNA2	9	417222	417289	0	0	0	0	0	0	0	0	0	0	NA	NA	NA	NA	NA
LdBPK_09rRNA3	9	429981	430283	1	1.14483e-05	0	0	0	0	0	0	0	0	0.868451	NA	NA	NA	NA
LdBPK_09tRNA1	9	283949	284020	0	0	0	0	0	0	0	0	0	0	NA	NA	NA	NA	NA
LdBPK_09tRNA2	9	284079	284161	0	0	0	0	0	0	0	0	0	0	NA	NA	NA	NA	NA
LdBPK_09tRNA3	9	417090	417165	0	0	0	0	0	0	0	0	0	0	NA	NA	NA	NA	NA
LdBPK_09tRNA4	9	417405	417475	0	0	0	0	0	0	0	0	0	0	NA	NA	NA	NA	NA
LdBPK_09tRNA5	9	417654	417726	0	0	0	0	0	0	0	0	0	0	NA	NA	NA	NA	NA
LdBPK_09tRNA6	9	429810	429881	0	0	0	0	0	0	0	0	0	0	NA	NA	NA	NA	NA
LdBPK_09tRNA7	9	430117	430192	0	0	0	0	0	0	0	0	0	0	NA	NA	NA	NA	NA
LdBPK_09tRNA8	9	430266	430337	0	0	0	0	0	0	0	0	0	0	NA	NA	NA	NA	NA
LdBPK_09tRNA9	9	430404	430474	0	0	0	0	0	0	0	0	0	0	NA	NA	NA	NA	NA
LdBPK_100020.1	10	9298	12111	0	0	2	1.85016e-06	0	0	0	0	0	0	NA	0.154434	NA	NA	NA
LdBPK_100030.1	10	12969	15728	0	0	1	8.91419e-07	0	0	0	0	0	0	NA	0.0298017	NA	NA	NA
LdBPK_100040.1	10	16551	17642	0	0	0	0	0	0	0	0	0	0	NA	NA	NA	NA	NA
LdBPK_100060.1	10	20434	21465	0	0	0	0	2	1.37553e-07	0	0	0	0	NA	NA	-1.17193	NA	NA
LdBPK_100070.1	10	25536	26774	0	0	0	0	0	0	0	0	0	0	NA	NA	NA	NA	NA
LdBPK_100080.1	10	28020	28793	0	0	0	0	0	0	0	0	0	0	NA	NA	NA	NA	NA
LdBPK_100090.1	10	29849	31036	0	0	1	2.405e-06	0	0	0	0	0	0	NA	0.272096	NA	NA	NA
LdBPK_100100.1	10	32416	33504	0	0	0	0	0	0	1	6.12182e-07	0	0	NA	NA	NA	-1.147	NA
LdBPK_100110.1	10	39300	41516	0	0	1	1.86152e-06	0	0	0	0	0	0	NA	1.04744	NA	NA	NA
LdBPK_100120.1	10	43331	45673	0	0	0	0	0	0	0	0	0	0	NA	NA	NA	NA	NA
LdBPK_100130.1	10	49259	50368	0	0	0	0	0	0	0	0	0	0	NA	NA	NA	NA	NA
LdBPK_100140.1	10	55157	56674	0	0	0	0	0	0	0	0	0	0	NA	NA	NA	NA	NA
LdBPK_100150.1	10	61297	63330	0	0	1	2.49723e-06	2	5.10343e-07	1	3.27761e-07	2	7.7424e-08	NA	1.62895	-0.807135	-1.147	-1.25402
LdBPK_100160.1	10	65182	65898	0	0	0	0	0	0	0	0	0	0	NA	NA	NA	NA	NA
LdBPK_100170.1	10	67183	67359	1	1.00712e-05	1	1.39001e-05	0	0	1	2.71446e-05	1	1.79351e-05	-0.134625	0.0298017	NA	1.40811	0.916193
LdBPK_100180.1	10	68025	70031	0	0	0	0	1	2.3614e-08	1	2.4741e-06	0	0	NA	NA	-0.877849	1.50748	NA
LdBPK_100190.1	10	70937	71602	0	0	0	0	0	0	0	0	0	0	NA	NA	NA	NA	NA
LdBPK_100200.1	10	72954	74177	0	0	1	4.53885e-07	0	0	0	0	0	0	NA	-1.13321	NA	NA	NA
LdBPK_100210.1	10	80613	82034	0	0	0	0	0	0	0	0	0	0	NA	NA	NA	NA	NA
LdBPK_100220.1	10	83271	85418	4	4.61344e-06	0	0	2	4.41279e-08	2	6.20732e-07	1	3.66574e-08	0.479135	NA	-1.19113	-1.50738	-0.927326
LdBPK_100230.1	10	86185	87021	2	7.23106e-06	0	0	1	5.54124e-07	1	1.53806e-06	1	9.40743e-08	0.80946	NA	-0.62798	-0.763731	-0.927326
LdBPK_100240.1	10	90628	92100	6	1.73289e-05	0	0	1	3.21747e-08	0	0	0	0	2.59551	NA	-0.877849	NA	NA
LdBPK_100250.1	10	95987	97243	1	3.73698e-06	1	8.58683e-07	1	3.77036e-08	1	5.30363e-07	1	6.26413e-08	1.59926	-0.813384	-0.877849	-1.147	-0.927326
LdBPK_100260.1	10	99180	101390	3	6.78767e-06	0	0	2	6.4204e-08	1	3.01523e-07	0	0	2.77484	NA	-1.17193	-1.147	NA
LdBPK_100270.1	10	102525	103304	0	0	1	1.3838e-06	0	0	0	0	0	0	NA	-0.813384	NA	NA	NA
LdBPK_100280.1	10	104081	104470	0	0	0	0	0	0	0	0	0	0	NA	NA	NA	NA	NA
LdBPK_100290.1	10	106428	109217	1	4.92144e-07	2	1.83763e-06	1	1.69869e-08	1	4.61418e-07	1	2.82223e-08	-0.378229	0.12246	-0.877849	-0.763731	-0.927326
LdBPK_100300.1	10	111318	117254	12	9.34737e-07	2	5.24021e-07	2	1.59654e-08	2	2.2458e-07	2	5.27359e-08	-2.10327	-0.689682	-1.19113	-1.50738	-1.19137
LdBPK_100310.1	10	118381	119688	0	0	0	0	1	3.62335e-08	1	5.09684e-07	1	4.68267e-07	NA	NA	-0.877849	-1.147	-0.609478
LdBPK_100320.1	10	122945	125242	1	5.97511e-07	2	1.35383e-06	2	6.17733e-08	0	0	2	1.02523e-07	-0.378229	-0.689682	-1.17193	NA	-1.22257
LdBPK_100330.1	10	127312	130413	0	0	1	3.47958e-07	1	1.52783e-08	3	6.44745e-07	1	5.05667e-08	NA	-0.813384	-0.877849	-1.73178	-0.880807
LdBPK_100340.1	10	133569	133787	0	0	0	0	0	0	0	0	0	0	NA	NA	NA	NA	NA
LdBPK_100350.1	10	140201	141508	1	3.86061e-06	1	3.49498e-06	0	0	2	1.01937e-06	0	0	1.80883	1.31881	NA	-1.50738	NA
LdBPK_100360.1	10	142927	145164	0	0	0	0	0	0	0	0	1	7.00884e-08	NA	NA	NA	NA	-0.880807
LdBPK_100370.1	10	149726	151801	8	1.88878e-05	1	9.78683e-07	1	3.73346e-07	3	3.43277e-06	2	1.13487e-07	3.60299	-0.231877	-0.441204	-0.138652	-1.22257
LdBPK_100380.1	10	156011	156517	0	0	0	0	1	1.86512e-07	0	0	1	1.55306e-07	NA	NA	-0.849546	NA	-0.927326
LdBPK_100390.1	10	162754	163668	2	1.0613e-05	1	2.22049e-06	0	0	0	0	1	2.56124e-07	2.26502	-0.231877	NA	NA	-0.834659
LdBPK_100400.1	10	170745	171935	0	0	1	3.66505e-06	0	0	1	2.77947e-06	0	0	NA	1.19282	NA	0.485434	NA
LdBPK_100410.1	10	178404	179465	0	0	0	0	0	0	0	0	0	0	NA	NA	NA	NA	NA
LdBPK_100420.1	10	183158	185134	0	0	1	5.45961e-07	1	4.78308e-08	0	0	1	7.93414e-08	NA	-0.813384	-0.849546	NA	-0.880807
LdBPK_100430.1	10	187184	188953	2	3.41943e-06	2	1.21962e-06	2	1.06849e-07	0	0	1	8.86203e-08	0.80946	-1.07337	-1.15273	NA	-0.880807
LdBPK_100440.1	10	190928	192370	0	0	0	0	0	0	1	3.44111e-06	1	1.08703e-07	NA	NA	NA	1.50748	-0.880807
LdBPK_100450.1	10	194063	194548	0	0	0	0	0	0	0	0	1	1.62017e-07	NA	NA	NA	NA	-0.927326
LdBPK_100460.1	10	197827	198324	0	0	0	0	0	0	0	0	0	0	NA	NA	NA	NA	NA
LdBPK_100480.1	10	205475	205726	0	0	0	0	0	0	0	0	0	0	NA	NA	NA	NA	NA
LdBPK_100510.1	10	213241	213495	0	0	0	0	0	0	0	0	0	0	NA	NA	NA	NA	NA
LdBPK_100520.1	10	220588	220848	0	0	0	0	0	0	0	0	0	0	NA	NA	NA	NA	NA
LdBPK_100521.1	10	224849	225082	0	0	0	0	0	0	0	0	0	0	NA	NA	NA	NA	NA
LdBPK_100540.1	10	234712	235878	0	0	0	0	0	0	0	0	0	0	NA	NA	NA	NA	NA
LdBPK_100550.1	10	240719	261115	5	7.68397e-07	12	1.13929e-06	3	9.28315e-09	15	2.20114e-06	7	3.85122e-08	1.23451	-0.619135	-1.38904	0.625697	-1.92089
LdBPK_100560.1	10	263083	264186	0	0	0	0	0	0	0	0	0	0	NA	NA	NA	NA	NA
LdBPK_100570.1	10	269433	272153	3	2.68911e-07	1	3.9668e-07	1	2.36317e-07	2	2.56836e-06	1	2.89379e-08	-1.63603	-0.813384	-0.52044	0.787195	-0.927326
LdBPK_100580.1	10	272975	276442	10	9.21229e-06	1	8.23859e-07	0	0	4	4.03028e-06	1	2.27048e-08	1.55429	0.272096	NA	0.986737	-0.927326
LdBPK_100590.1	10	277712	280978	14	1.32584e-05	1	8.74546e-07	0	0	20	2.02653e-05	1	2.41017e-08	1.51798	0.272096	NA	1.08518	-0.927326
LdBPK_100600.1	10	281806	283101	3	7.70211e-06	0	0	1	3.6569e-08	1	2.55428e-06	0	0	1.22206	NA	-0.877849	0.485434	NA
LdBPK_100610.1	10	283716	284831	0	0	0	0	0	0	0	0	1	7.05557e-08	NA	NA	NA	NA	-0.927326
LdBPK_100620.1	10	285636	287072	0	0	0	0	0	0	0	0	0	0	NA	NA	NA	NA	NA
LdBPK_100630.1	10	288055	290367	3	1.29272e-06	0	0	1	4.08827e-08	2	2.95183e-06	2	1.01858e-07	-0.938252	NA	-0.849546	0.721902	-1.22257
LdBPK_100640.1	10	290725	291528	2	3.41562e-06	1	3.55366e-06	0	0	0	0	0	0	-0.505932	0.272096	NA	NA	NA
LdBPK_100650.1	10	291829	293616	2	1.53588e-06	1	6.03672e-07	0	0	0	0	0	0	-0.505932	-0.813384	NA	NA	NA
LdBPK_100660.1	10	300318	301841	2	1.80194e-06	0	0	1	3.1098e-08	2	3.69566e-06	0	0	-0.505932	NA	-0.877849	0.23687	NA
LdBPK_100670.1	10	303640	305910	0	0	0	0	0	0	0	0	1	3.4672e-08	NA	NA	NA	NA	-0.927326
LdBPK_100680.1	10	308067	309860	5	1.08579e-05	2	3.16752e-06	0	0	1	7.1759e-07	1	2.46222e-06	2.06931	0.346279	NA	-0.763731	1.65623
LdBPK_100690.1	10	311426	312157	0	0	0	0	0	0	0	0	0	0	NA	NA	NA	NA	NA
LdBPK_100700.1	10	313105	314232	0	0	0	0	1	4.20154e-08	0	0	1	2.7591e-07	NA	NA	-0.877849	NA	-0.788882
LdBPK_100710.1	10	318399	323435	0	0	0	0	2	1.88181e-08	2	2.64708e-07	2	3.12647e-08	NA	NA	-1.19113	-1.50738	-1.25402
LdBPK_100720.1	10	327103	328077	0	0	0	0	0	0	1	6.83761e-07	1	2.40362e-07	NA	NA	NA	-1.147	-0.834659
LdBPK_100730.1	10	329135	330652	0	0	0	0	1	3.12209e-08	0	0	0	0	NA	NA	-0.877849	NA	NA
LdBPK_100740.1	10	331754	336781	14	6.03666e-06	1	2.14671e-07	1	9.42589e-09	1	6.58382e-07	1	1.56603e-08	0.2226	-0.813384	-0.877849	0.485434	-0.927326
LdBPK_100750.1	10	337647	340505	4	2.01375e-06	2	1.9987e-06	0	0	0	0	0	0	-0.582505	0.359068	NA	NA	NA
LdBPK_100760.1	10	341915	343381	0	0	0	0	0	0	0	0	0	0	NA	NA	NA	NA	NA
LdBPK_100770.1	10	341915	343381	0	0	0	0	0	0	0	0	0	0	NA	NA	NA	NA	NA
LdBPK_100780.1	10	345486	346331	1	1.86862e-06	0	0	1	1.11775e-07	0	0	0	0	-0.254636	NA	-0.849546	NA	NA
LdBPK_100790.1	10	348451	348828	0	0	0	0	0	0	0	0	0	0	NA	NA	NA	NA	NA
LdBPK_100800.1	10	351906	357872	2	3.72419e-07	1	7.66118e-07	1	2.37145e-08	5	1.37923e-06	2	3.94835e-08	-0.714382	1.31881	-0.821377	-0.949188	-1.22257
LdBPK_100810.1	10	359869	361794	1	1.26637e-07	1	5.60418e-07	1	4.90974e-08	2	6.92281e-07	1	8.14423e-08	-1.04993	-0.813384	-0.849546	-1.50738	-0.880807
LdBPK_100820.1	10	362439	364421	3	8.30607e-07	1	5.44309e-07	0	0	0	0	1	7.91013e-08	-1.35319	-0.813384	NA	NA	-0.880807
LdBPK_100830.1	10	366306	367565	0	0	0	0	0	0	0	0	1	6.24922e-08	NA	NA	NA	NA	-0.927326
LdBPK_100840.1	10	369529	370194	0	0	0	0	0	0	0	0	1	1.18228e-07	NA	NA	NA	NA	-0.927326
LdBPK_100850.1	10	371150	374974	0	0	0	0	1	1.23904e-08	1	1.74292e-07	3	8.21799e-08	NA	NA	-0.877849	-1.147	-1.44939
LdBPK_100860.1	10	376577	382792	0	0	2	3.47286e-07	5	3.81221e-08	2	2.145e-07	3	2.7032e-07	NA	-1.07337	-1.69244	-1.50738	-1.01839
LdBPK_100870.1	10	384346	385548	0	0	0	0	0	0	0	0	0	0	NA	NA	NA	NA	NA
LdBPK_100880.1	10	386551	391812	1	9.15588e-08	2	5.91241e-07	2	1.80134e-08	1	1.26695e-07	1	1.7176e-07	-0.908427	-0.689682	-1.19113	-1.147	-0.436005
LdBPK_100890.1	10	393550	395748	0	0	0	0	0	0	0	0	0	0	NA	NA	NA	NA	NA
LdBPK_100900.1	10	396471	396845	0	0	0	0	0	0	0	0	0	0	NA	NA	NA	NA	NA
LdBPK_100910.1	10	397992	398582	0	0	0	0	0	0	0	0	0	0	NA	NA	NA	NA	NA
LdBPK_100920.1	10	399556	399948	0	0	0	0	0	0	0	0	0	0	NA	NA	NA	NA	NA
LdBPK_100930.1	10	400695	404204	0	0	0	0	2	8.03729e-08	1	1.89934e-07	1	2.24331e-08	NA	NA	-1.11488	-1.147	-0.927326
LdBPK_100940.1	10	405131	405610	0	0	0	0	0	0	0	0	0	0	NA	NA	NA	NA	NA
LdBPK_100950.1	10	407936	411265	12	1.53577e-05	0	0	0	0	4	2.80971e-06	0	0	3.06404	NA	NA	-0.188301	NA
LdBPK_100960.1	10	413159	413785	0	0	0	0	0	0	0	0	0	0	NA	NA	NA	NA	NA
LdBPK_100980.1	10	415942	416541	0	0	0	0	0	0	0	0	0	0	NA	NA	NA	NA	NA
LdBPK_100990.1	10	417325	418380	3	1.43257e-05	0	0	0	0	0	0	0	0	2.81205	NA	NA	NA	NA
LdBPK_101000.1	10	420010	421197	4	1.70023e-05	0	0	2	3.93438e-07	1	5.61167e-07	0	0	3.10975	NA	-1.03944	-1.147	NA
LdBPK_101010.1	10	423236	427240	0	0	2	5.39009e-07	0	0	2	3.32917e-07	0	0	NA	-1.07337	NA	-1.50738	NA
LdBPK_101020.1	10	428708	429031	0	0	0	0	0	0	0	0	0	0	NA	NA	NA	NA	NA
LdBPK_101030.1	10	429989	431590	0	0	1	2.21945e-06	0	0	0	0	0	0	NA	0.698535	NA	NA	NA
LdBPK_101040.1	10	432979	435399	0	0	0	0	0	0	1	1.6712e-06	1	3.25238e-08	NA	NA	NA	0.939675	-0.927326
LdBPK_101050.1	10	436480	436947	0	0	0	0	0	0	0	0	0	0	NA	NA	NA	NA	NA
LdBPK_101060.1	10	439203	441053	1	2.45967e-06	0	0	2	5.12084e-08	2	7.20331e-07	1	2.66888e-06	1.51329	NA	-1.19113	-1.50738	1.96759
LdBPK_101070.1	10	442337	442477	1	3.22897e-05	0	0	0	0	0	0	0	0	1.51329	NA	NA	NA	NA
LdBPK_101080.1	10	443181	444383	1	4.04739e-06	1	4.22225e-06	0	0	0	0	0	0	1.70136	1.62895	NA	NA	NA
LdBPK_101090.1	10	445728	446753	0	0	0	0	0	0	1	6.49773e-07	0	0	NA	NA	NA	-1.147	NA
LdBPK_101100.1	10	448087	449274	0	0	0	0	0	0	0	0	1	6.62796e-08	NA	NA	NA	NA	-0.927326
LdBPK_101110.1	10	451139	452287	0	0	0	0	0	0	0	0	1	6.85293e-08	NA	NA	NA	NA	-0.927326
LdBPK_101120.1	10	453446	457117	0	0	2	3.0259e-07	2	3.86588e-08	4	1.64651e-06	3	8.56041e-08	NA	-1.49543	-1.17193	-1.03012	-1.44939
LdBPK_101130.1	10	457668	458495	0	0	0	0	1	2.27322e-07	1	1.55478e-06	0	0	NA	NA	-0.793344	-0.763731	NA
LdBPK_101140.1	10	459155	460123	0	0	0	0	1	4.89096e-08	0	0	1	8.12592e-08	NA	NA	-0.877849	NA	-0.927326
LdBPK_101150.1	10	460760	462538	0	0	0	0	1	2.66405e-08	1	3.74742e-07	0	0	NA	NA	-0.877849	-1.147	NA
LdBPK_101160.1	10	465227	467575	0	0	0	0	1	2.54812e-07	1	5.48044e-07	2	6.70414e-08	NA	NA	-0.547123	-0.763731	-1.25402
LdBPK_101170.1	10	470701	470937	0	0	0	0	0	0	0	0	0	0	NA	NA	NA	NA	NA
LdBPK_101180.1	10	471701	472234	0	0	0	0	0	0	0	0	0	0	NA	NA	NA	NA	NA
LdBPK_101190.1	10	473876	475150	0	0	0	0	0	0	0	0	2	1.23514e-07	NA	NA	NA	NA	-1.25402
LdBPK_101200.1	10	477615	479186	0	0	0	0	1	3.01485e-08	1	3.27572e-06	0	0	NA	NA	-0.877849	1.62104	NA
LdBPK_101210.1	10	480282	480701	0	0	0	0	0	0	0	0	0	0	NA	NA	NA	NA	NA
LdBPK_101220.1	10	481829	486412	0	0	2	1.44048e-06	0	0	0	0	2	3.43543e-08	NA	0.717178	NA	NA	-1.25402
LdBPK_101230.1	10	488576	489658	0	0	0	0	0	0	0	0	0	0	NA	NA	NA	NA	NA
LdBPK_101240.1	10	490683	492125	0	0	2	3.212e-06	0	0	0	0	1	5.4567e-08	NA	-0.0757793	NA	NA	-0.927326
LdBPK_101250.1	10	494652	495302	0	0	0	0	0	0	0	0	0	0	NA	NA	NA	NA	NA
LdBPK_101260.1	10	497072	497743	0	0	0	0	0	0	0	0	0	0	NA	NA	NA	NA	NA
LdBPK_101270.1	10	499706	500128	0	0	0	0	0	0	0	0	0	0	NA	NA	NA	NA	NA
LdBPK_101280.1	10	502140	503333	0	0	0	0	0	0	0	0	0	0	NA	NA	NA	NA	NA
LdBPK_101290.1	10	504570	505139	0	0	0	0	0	0	0	0	0	0	NA	NA	NA	NA	NA
LdBPK_101300.1	10	506475	509663	0	0	0	0	0	0	0	0	1	2.46912e-08	NA	NA	NA	NA	-0.927326
LdBPK_101310.1	10	511267	512970	2	5.81023e-06	0	0	0	0	0	0	0	0	2.34049	NA	NA	NA	NA
LdBPK_101320.1	10	513556	513771	0	0	0	0	0	0	0	0	0	0	NA	NA	NA	NA	NA
LdBPK_101330.1	10	514066	514986	0	0	0	0	0	0	0	0	0	0	NA	NA	NA	NA	NA
LdBPK_101340.1	10	515644	516321	0	0	0	0	0	0	0	0	2	2.32272e-07	NA	NA	NA	NA	-1.25402
LdBPK_101350.1	10	518497	519234	1	1.273e-06	0	0	0	0	0	0	0	0	-0.636163	NA	NA	NA	NA
LdBPK_101360.1	10	520477	521577	0	0	1	4.15207e-06	0	0	0	0	1	7.15169e-08	NA	1.31881	NA	NA	-0.927326
LdBPK_101370.1	10	521942	522928	0	0	0	0	0	0	1	6.75447e-07	0	0	NA	NA	NA	-1.147	NA
LdBPK_101380.1	10	524646	525611	0	0	0	0	0	0	0	0	0	0	NA	NA	NA	NA	NA
LdBPK_101390.1	10	527395	528351	0	0	0	0	0	0	0	0	1	8.22781e-08	NA	NA	NA	NA	-0.927326
LdBPK_101400.1	10	532711	533658	0	0	0	0	1	1.49267e-07	1	7.03235e-07	0	0	NA	NA	-0.821377	-1.147	NA
LdBPK_101410.1	10	534866	535807	0	0	0	0	0	0	0	0	1	3.97556e-06	NA	NA	NA	NA	1.25591
LdBPK_101420.1	10	536817	537767	1	2.56469e-07	0	0	0	0	0	0	1	4.02041e-06	-1.04993	NA	NA	NA	1.30261
LdBPK_101430.1	10	540116	541051	0	0	0	0	0	0	0	0	0	0	NA	NA	NA	NA	NA
LdBPK_101440.1	10	543542	545023	0	0	0	0	0	0	0	0	0	0	NA	NA	NA	NA	NA
LdBPK_101450.1	10	547063	548361	0	0	0	0	0	0	0	0	0	0	NA	NA	NA	NA	NA
LdBPK_101460.1	10	552900	554084	0	0	0	0	0	0	0	0	0	0	NA	NA	NA	NA	NA
LdBPK_10tRNA1	10	519824	519896	0	0	0	0	0	0	0	0	0	0	NA	NA	NA	NA	NA
LdBPK_10tRNA2	10	519965	520035	0	0	0	0	0	0	0	0	0	0	NA	NA	NA	NA	NA
LdBPK_10tRNA3	10	520095	520167	0	0	0	0	0	0	0	0	0	0	NA	NA	NA	NA	NA
LdBPK_110010.1	11	1556	2068	1	9.65561e-06	0	0	0	0	0	0	0	0	1.75152	NA	NA	NA	NA
LdBPK_110020.1	11	2509	3615	0	0	1	2.58098e-06	0	0	0	0	1	1.41696e-07	NA	0.272096	NA	NA	-0.880807
LdBPK_110030.1	11	4139	5062	1	2.63964e-07	0	0	0	0	0	0	0	0	-1.04993	NA	NA	NA	NA
LdBPK_110040.1	11	5744	6649	0	0	0	0	0	0	0	0	0	0	NA	NA	NA	NA	NA
LdBPK_110050.1	11	7264	10140	0	0	1	3.7517e-07	0	0	0	0	1	2.73688e-08	NA	-0.813384	NA	NA	-0.927326
LdBPK_110060.1	11	11087	14458	0	0	0	0	1	4.19646e-08	1	1.97707e-07	2	4.67023e-08	NA	NA	-0.821377	-1.147	-1.25402
LdBPK_110070.1	11	15871	17025	0	0	0	0	0	0	0	0	0	0	NA	NA	NA	NA	NA
LdBPK_110080.1	11	21121	21798	0	0	0	0	0	0	0	0	0	0	NA	NA	NA	NA	NA
LdBPK_110090.1	11	22933	24513	2	3.08542e-07	1	1.80717e-06	0	0	0	0	0	0	-1.40442	0.272096	NA	NA	NA
LdBPK_110100.1	11	25445	26869	2	3.42319e-07	0	0	0	0	1	4.67836e-07	0	0	-1.40442	NA	NA	-1.147	NA
LdBPK_110110.1	11	28389	29582	0	0	0	0	0	0	0	0	0	0	NA	NA	NA	NA	NA
LdBPK_110120.1	11	30595	31164	0	0	0	0	0	0	0	0	0	0	NA	NA	NA	NA	NA
LdBPK_110130.1	11	33082	33921	0	0	0	0	0	0	0	0	0	0	NA	NA	NA	NA	NA
LdBPK_110140.1	11	34960	35838	0	0	0	0	0	0	0	0	0	0	NA	NA	NA	NA	NA
LdBPK_110150.1	11	36640	39282	0	0	1	1.84975e-06	2	7.14711e-08	3	2.24405e-06	1	5.93484e-08	NA	1.51265	-1.15282	-0.510144	-0.880807
LdBPK_110160.1	11	41631	44714	0	0	0	0	0	0	1	2.16169e-07	0	0	NA	NA	NA	-1.147	NA
LdBPK_110170.1	11	45342	47495	0	0	0	0	0	0	0	0	0	0	NA	NA	NA	NA	NA
LdBPK_110180.1	11	48121	48711	0	0	0	0	0	0	0	0	0	0	NA	NA	NA	NA	NA
LdBPK_110190.1	11	49512	51341	0	0	0	0	0	0	0	0	0	0	NA	NA	NA	NA	NA
LdBPK_110200.1	11	52102	52656	0	0	0	0	0	0	0	0	0	0	NA	NA	NA	NA	NA
LdBPK_110210.1	11	53592	54923	0	0	0	0	0	0	0	0	0	0	NA	NA	NA	NA	NA
LdBPK_110220.1	11	58833	59168	0	0	0	0	0	0	0	0	0	0	NA	NA	NA	NA	NA
LdBPK_110230.1	11	59804	61369	1	1.55749e-07	0	0	0	0	0	0	0	0	-1.04993	NA	NA	NA	NA
LdBPK_110240.1	11	62307	63050	0	0	0	0	0	0	0	0	0	0	NA	NA	NA	NA	NA
LdBPK_110250.1	11	64335	67289	0	0	1	1.20323e-06	0	0	1	2.25606e-07	2	5.32928e-08	NA	0.698535	NA	-1.147	-1.25402
LdBPK_110260.1	11	69210	70994	0	0	0	0	1	2.65509e-08	0	0	0	0	NA	NA	-0.877849	NA	NA
LdBPK_110270.1	11	71962	72999	0	0	0	0	0	0	0	0	0	0	NA	NA	NA	NA	NA
LdBPK_110280.1	11	76480	76614	0	0	0	0	0	0	0	0	0	0	NA	NA	NA	NA	NA
LdBPK_110290.1	11	79129	80520	0	0	0	0	0	0	1	4.78927e-07	0	0	NA	NA	NA	-1.147	NA
LdBPK_110300.1	11	81326	82150	0	0	0	0	0	0	0	0	0	0	NA	NA	NA	NA	NA
LdBPK_110310.1	11	83318	88723	1	4.5117e-08	2	3.99321e-07	0	0	0	0	2	2.91307e-08	-1.04993	-1.07337	NA	NA	-1.25402
LdBPK_110320.1	11	92742	97286	0	0	3	7.12452e-07	1	8.20336e-08	2	4.29928e-07	0	0	NA	-1.23707	-0.682561	-1.25553	NA
LdBPK_110330.1	11	100162	103146	0	0	0	0	0	0	0	0	0	0	NA	NA	NA	NA	NA
LdBPK_110340.1	11	105008	106417	0	0	0	0	0	0	0	0	1	1.11247e-07	NA	NA	NA	NA	-0.880807
LdBPK_110350.1	11	107278	108039	0	0	0	0	0	0	0	0	0	0	NA	NA	NA	NA	NA
LdBPK_110360.1	11	109969	111165	0	0	0	0	0	0	0	0	0	0	NA	NA	NA	NA	NA
LdBPK_110370.1	11	112547	114406	0	0	2	1.16061e-06	0	0	1	3.58423e-07	1	4.23334e-08	NA	-1.07337	NA	-1.147	-0.927326
LdBPK_110380.1	11	116285	119656	0	0	0	0	2	1.78308e-07	2	3.95413e-07	0	0	NA	NA	-0.984951	-1.50738	NA
LdBPK_110390.1	11	121186	122715	1	1.59413e-07	1	1.32794e-06	0	0	0	0	0	0	-1.04993	-0.231877	NA	NA	NA
LdBPK_110400.1	11	127104	130415	1	4.7731e-07	0	0	1	9.87396e-08	2	4.02576e-07	1	4.73605e-08	-0.254636	NA	-0.710054	-1.50738	-0.880807
LdBPK_110410.1	11	132518	134944	1	1.00495e-07	1	4.44732e-07	0	0	0	0	0	0	-1.04993	-0.813384	NA	NA	NA
LdBPK_110420.1	11	136155	138488	3	3.13499e-07	0	0	0	0	1	2.85633e-07	1	1.33344e-07	-1.63603	NA	NA	-1.147	-0.788882
LdBPK_110430.1	11	139971	141905	0	0	0	0	1	2.44927e-08	2	6.89061e-07	0	0	NA	NA	-0.877849	-1.50738	NA
LdBPK_110440.1	11	143053	144798	0	0	1	6.18193e-07	0	0	0	0	2	9.01949e-08	NA	-0.813384	NA	NA	-1.25402
LdBPK_110450.1	11	145623	147863	0	0	0	0	0	0	1	2.97486e-07	0	0	NA	NA	NA	-1.147	NA
LdBPK_110460.1	11	148351	150282	0	0	0	0	1	4.89449e-08	2	2.43926e-06	1	8.11894e-08	NA	NA	-0.849546	-0.136231	-0.880807
LdBPK_110470.1	11	150896	153136	0	0	1	4.81644e-07	0	0	2	5.94972e-07	1	6.99946e-08	NA	-0.813384	NA	-1.50738	-0.880807
LdBPK_110480.1	11	154750	156117	0	0	0	0	0	0	0	0	0	0	NA	NA	NA	NA	NA
LdBPK_110490.1	11	163902	164330	0	0	0	0	0	0	0	0	0	0	NA	NA	NA	NA	NA
LdBPK_110500.1	11	167122	167403	0	0	0	0	0	0	0	0	0	0	NA	NA	NA	NA	NA
LdBPK_110510.1	11	168505	171762	0	0	0	0	0	0	0	0	1	2.41682e-08	NA	NA	NA	NA	-0.927326
LdBPK_110520.1	11	179004	180656	0	0	0	0	1	2.86711e-08	1	4.03307e-07	1	4.76347e-08	NA	NA	-0.877849	-1.147	-0.927326
LdBPK_110530.1	11	182188	184131	0	0	0	0	0	0	0	0	0	0	NA	NA	NA	NA	NA
LdBPK_110540.1	11	184909	187071	0	0	0	0	0	0	0	0	0	0	NA	NA	NA	NA	NA
LdBPK_110550.1	11	188637	190037	0	0	0	0	0	0	0	0	0	0	NA	NA	NA	NA	NA
LdBPK_110560.1	11	193989	195725	0	0	0	0	1	2.72846e-08	0	0	1	4.53311e-08	NA	NA	-0.877849	NA	-0.927326
LdBPK_110570.1	11	198648	199046	0	0	0	0	0	0	0	0	0	0	NA	NA	NA	NA	NA
LdBPK_110580.1	11	199660	200883	0	0	0	0	0	0	0	0	0	0	NA	NA	NA	NA	NA
LdBPK_110590.1	11	201855	205037	0	0	0	0	1	1.48895e-08	0	0	3	7.42132e-08	NA	NA	-0.877849	NA	-1.47403
LdBPK_110600.1	11	213982	215592	0	0	0	0	1	2.94186e-08	1	7.99104e-07	0	0	NA	NA	-0.877849	-0.763731	NA
LdBPK_110610.1	11	216560	218353	2	2.89701e-06	3	3.99037e-06	0	0	1	2.83192e-06	2	2.39075e-06	0.469231	-0.0234623	NA	1.57845	0.409516
LdBPK_110620.1	11	227335	230550	0	0	0	0	0	0	0	0	0	0	NA	NA	NA	NA	NA
LdBPK_110630.1	11	235360	236214	0	0	0	0	0	0	0	0	0	0	NA	NA	NA	NA	NA
LdBPK_110640.1	11	239096	240109	0	0	0	0	0	0	0	0	0	0	NA	NA	NA	NA	NA
LdBPK_110650.1	11	243359	248953	15	7.17723e-06	2	3.85832e-07	0	0	0	0	2	4.21087e-08	0.945868	-1.07337	NA	NA	-1.22257
LdBPK_110660.1	11	250979	252904	2	2.18878e-06	2	2.96692e-06	0	0	0	0	1	8.14423e-08	0.0786867	0.359068	NA	NA	-0.880807
LdBPK_110670.1	11	256738	258837	0	0	0	0	0	0	0	0	0	0	NA	NA	NA	NA	NA
LdBPK_110680.1	11	261882	263573	0	0	0	0	0	0	0	0	0	0	NA	NA	NA	NA	NA
LdBPK_110690.1	11	269469	269729	0	0	0	0	0	0	0	0	0	0	NA	NA	NA	NA	NA
LdBPK_110700.1	11	272362	273042	0	0	0	0	0	0	1	9.78953e-07	0	0	NA	NA	NA	-1.147	NA
LdBPK_110710.1	11	274792	276021	4	1.57926e-05	0	0	0	0	0	0	1	1.27527e-07	2.9119	NA	NA	NA	-0.880807
LdBPK_110720.1	11	277801	279471	1	3.02195e-06	1	6.4594e-07	0	0	0	0	0	0	1.80883	-0.813384	NA	NA	NA
LdBPK_110730.1	11	282526	284487	1	2.55533e-06	1	5.50135e-07	0	0	0	0	0	0	1.78734	-0.813384	NA	NA	NA
LdBPK_110740.1	11	287344	291150	4	5.00196e-06	1	5.33687e-07	3	3.7347e-08	1	1.30431e-06	1	1.60886e-07	2.81413	-0.231877	-1.40413	1.50748	-0.609478
LdBPK_110750.1	11	291979	293313	3	1.0698e-05	2	2.9487e-06	1	2.10474e-07	1	4.99376e-07	0	0	2.55062	-0.357151	-0.737682	-1.147	NA
LdBPK_110760.1	11	295237	295854	0	0	0	0	0	0	0	0	0	0	NA	NA	NA	NA	NA
LdBPK_110770.1	11	297440	297676	0	0	0	0	0	0	0	0	0	0	NA	NA	NA	NA	NA
LdBPK_110780.1	11	298886	299491	0	0	0	0	0	0	0	0	0	0	NA	NA	NA	NA	NA
LdBPK_110790.1	11	303168	303938	0	0	0	0	0	0	0	0	0	0	NA	NA	NA	NA	NA
LdBPK_110800.1	11	305411	305854	0	0	0	0	0	0	0	0	0	0	NA	NA	NA	NA	NA
LdBPK_110810.1	11	306557	309487	0	0	1	1.73298e-06	0	0	5	5.53732e-06	3	8.05938e-08	NA	1.62895	NA	0.780104	-1.47403
LdBPK_110820.1	11	312091	313104	0	0	0	0	1	4.6739e-08	1	6.57462e-07	0	0	NA	NA	-0.877849	-1.147	NA
LdBPK_110830.1	11	319435	323649	1	1.20017e-06	0	0	0	0	2	1.33622e-06	0	0	1.81421	NA	NA	0.23687	NA
LdBPK_110840.1	11	326338	326955	0	0	0	0	0	0	0	0	0	0	NA	NA	NA	NA	NA
LdBPK_110850.1	11	329930	331348	0	0	0	0	1	3.33991e-08	0	0	0	0	NA	NA	-0.877849	NA	NA
LdBPK_110860.1	11	332911	338238	1	5.06943e-07	1	5.36251e-07	2	4.24263e-07	1	1.25125e-07	2	5.88806e-08	0.411693	0.272096	-0.30948	-1.147	-1.19112
LdBPK_110870.1	11	341079	344222	0	0	1	3.4331e-07	0	0	0	0	0	0	NA	-0.813384	NA	NA	NA
LdBPK_110880.1	11	350260	350670	0	0	0	0	0	0	0	0	0	0	NA	NA	NA	NA	NA
LdBPK_110890.1	11	356096	359128	0	0	0	0	0	0	0	0	2	5.19223e-08	NA	NA	NA	NA	-1.25402
LdBPK_110900.1	11	360507	361079	0	0	0	0	0	0	0	0	0	0	NA	NA	NA	NA	NA
LdBPK_110910.1	11	362866	367512	8	5.98664e-06	0	0	1	1.01987e-08	3	4.30385e-07	2	3.38886e-08	1.82933	NA	-0.877849	-1.73178	-1.25402
LdBPK_110920.1	11	368162	370024	4	5.87682e-06	0	0	1	5.07577e-08	0	0	1	4.22652e-08	0.744737	NA	-0.849546	NA	-0.927326
LdBPK_110930.1	11	373832	374965	1	6.29313e-07	1	2.51953e-06	0	0	0	0	2	1.38872e-07	-0.770504	0.272096	NA	NA	-1.25402
LdBPK_110940.1	11	376200	380558	17	3.75926e-06	2	9.86829e-07	1	1.06401e-07	2	4.48273e-07	4	4.21465e-07	-1.5091	-0.21007	-0.62798	-1.25553	-1.23821
LdBPK_110950.1	11	383752	384993	0	0	0	0	0	0	0	0	1	2.50584e-07	NA	NA	NA	NA	-0.788882
LdBPK_110960.1	11	386582	386851	0	0	0	0	0	0	0	0	0	0	NA	NA	NA	NA	NA
LdBPK_110970.1	11	388681	388821	0	0	0	0	0	0	0	0	0	0	NA	NA	NA	NA	NA
LdBPK_110980.1	11	391335	392789	1	3.1291e-06	0	0	0	0	0	0	1	5.41169e-08	1.51329	NA	NA	NA	-0.927326
LdBPK_110990.1	11	394421	397396	2	3.23779e-06	1	3.6269e-07	0	0	4	4.44939e-06	2	5.29168e-08	2.23507	-0.813384	NA	0.799666	-1.25402
LdBPK_111000.1	11	400122	402866	0	0	1	7.40162e-07	1	1.72653e-08	3	2.65477e-06	1	2.86849e-08	NA	-0.231877	-0.877849	-0.088643	-0.927326
LdBPK_111010.1	11	404943	407009	0	0	0	0	4	3.62282e-07	4	1.86844e-06	0	0	NA	NA	-1.41524	-1.58549	NA
LdBPK_111020.1	11	410907	416474	24	1.58328e-05	3	5.75853e-07	0	0	2	2.39464e-07	5	8.47375e-08	2.51843	-1.2469	NA	-1.50738	-1.75082
LdBPK_111030.1	11	417529	418335	2	8.42149e-06	0	0	0	0	0	0	0	0	1.10536	NA	NA	NA	NA
LdBPK_111040.1	11	428337	430781	0	0	1	4.41458e-07	8	2.51161e-07	0	0	6	1.31453e-06	NA	-0.813384	-1.92109	NA	-1.32451
LdBPK_111050.1	11	434713	436173	0	0	0	0	0	0	0	0	0	0	NA	NA	NA	NA	NA
LdBPK_111060.1	11	442849	444966	0	0	2	1.91855e-06	1	2.23765e-08	1	3.14762e-07	1	3.71767e-08	NA	-0.305993	-0.877849	-1.147	-0.927326
LdBPK_111070.1	11	444951	445190	0	0	1	4.49735e-06	0	0	1	2.77778e-06	0	0	NA	-0.813384	NA	-1.147	NA
LdBPK_111080.1	11	448945	450507	1	1.56048e-07	0	0	0	0	0	0	0	0	-1.04993	NA	NA	NA	NA
LdBPK_111090.1	11	452479	453876	0	0	0	0	1	2.00989e-07	1	9.20856e-07	0	0	NA	NA	-0.737682	-0.763731	NA
LdBPK_111100.1	11	456337	457779	0	0	0	0	0	0	0	0	1	1.08703e-07	NA	NA	NA	NA	-0.880807
LdBPK_111110.1	11	461006	461449	0	0	0	0	0	0	0	0	0	0	NA	NA	NA	NA	NA
LdBPK_111120.1	11	463103	464116	1	4.40981e-06	0	0	0	0	0	0	1	7.7653e-08	1.46492	NA	NA	NA	-0.927326
LdBPK_111130.1	11	465147	465279	0	0	0	0	0	0	0	0	0	0	NA	NA	NA	NA	NA
LdBPK_111140.1	11	466709	470212	2	1.80978e-06	1	7.02145e-07	2	5.39735e-08	3	1.06282e-06	3	4.028e-07	0.924467	0.0298017	-1.15273	-1.19598	-1.10323
LdBPK_111160.1	11	472652	474919	1	2.12426e-06	0	0	0	0	1	2.27047e-06	1	6.91613e-08	1.67091	NA	NA	1.62104	-0.880807
LdBPK_111170.1	11	476808	478133	0	0	0	0	0	0	0	0	1	5.93817e-08	NA	NA	NA	NA	-0.927326
LdBPK_111180.1	11	480598	480990	1	6.20617e-07	0	0	0	0	0	0	0	0	-1.04993	NA	NA	NA	NA
LdBPK_111190.1	11	482900	484978	2	2.53898e-06	0	0	0	0	2	6.41334e-07	0	0	0.501577	NA	NA	-1.50738	NA
LdBPK_111200.1	11	486314	486865	0	0	0	0	0	0	0	0	0	0	NA	NA	NA	NA	NA
LdBPK_111210.1	11	494071	499401	1	9.49489e-07	2	1.852e-06	0	0	0	0	0	0	1.816	2.03451	NA	NA	NA
LdBPK_111220.1	11	501882	502019	0	0	0	0	0	0	0	0	0	0	NA	NA	NA	NA	NA
LdBPK_111230.1	11	505709	509374	0	0	1	1.24698e-06	0	0	0	0	1	2.14785e-08	NA	1.31881	NA	NA	-0.927326
LdBPK_111260.1	11	528081	533435	5	6.66331e-07	0	0	0	0	2	1.0861e-06	6	3.43831e-07	-1.42048	NA	NA	0.311491	-1.59993
LdBPK_111270.1	11	539337	540347	0	0	0	0	0	0	0	0	0	0	NA	NA	NA	NA	NA
LdBPK_111280.1	11	542425	548106	3	2.89879e-07	3	1.67614e-06	0	0	1	1.1733e-07	4	6.91796e-08	-1.35319	0.708633	NA	-1.147	-1.61811
LdBPK_111290.1	11	550604	551164	0	0	0	0	0	0	0	0	0	0	NA	NA	NA	NA	NA
LdBPK_111300.1	11	552091	553299	0	0	0	0	1	3.92005e-08	0	0	0	0	NA	NA	-0.877849	NA	NA
LdBPK_111310.1	11	554134	555468	0	0	0	0	1	3.55006e-08	1	2.47966e-06	0	0	NA	NA	-0.877849	0.485434	NA
LdBPK_111320.1	11	556824	562151	0	0	2	5.83917e-07	0	0	1	1.25125e-07	1	1.47786e-08	NA	-0.689682	NA	-1.147	-0.927326
LdBPK_111330.1	11	563164	565047	0	0	0	0	0	0	0	0	0	0	NA	NA	NA	NA	NA
LdBPK_111340.1	11	568089	568691	0	0	0	0	0	0	0	0	0	0	NA	NA	NA	NA	NA
LdBPK_111350.1	11	569510	570820	0	0	0	0	0	0	0	0	0	0	NA	NA	NA	NA	NA
LdBPK_111360.1	11	572920	574776	0	0	1	5.81241e-07	1	2.55215e-08	0	0	0	0	NA	-0.813384	-0.877849	NA	NA
LdBPK_111370.1	11	576008	577168	0	0	0	0	0	0	0	0	1	2.68067e-07	NA	NA	NA	NA	-0.788882
LdBPK_11rRNA1	11	372095	372193	0	0	0	0	0	0	0	0	0	0	NA	NA	NA	NA	NA
LdBPK_11tRNA1	11	208055	208126	0	0	0	0	0	0	0	0	0	0	NA	NA	NA	NA	NA
LdBPK_11tRNA2	11	371701	371773	0	0	0	0	1	1.29536e-06	0	0	0	0	NA	NA	-0.849546	NA	NA
LdBPK_11tRNA3	11	371849	371920	0	0	0	0	0	0	0	0	0	0	NA	NA	NA	NA	NA
LdBPK_120010.1	12	2832	3737	0	0	0	0	2	1.04621e-07	0	0	0	0	NA	NA	-1.19113	NA	NA
LdBPK_120020.1	12	3923	4789	0	0	0	0	1	6.90372e-07	0	0	0	0	NA	NA	-0.547123	NA	NA
LdBPK_120030.1	12	5190	6041	0	0	0	0	0	0	1	7.82473e-07	0	0	NA	NA	NA	-1.147	NA
LdBPK_120040.1	12	6578	8074	2	3.25855e-07	0	0	0	0	0	0	0	0	-1.40442	NA	NA	NA	NA
LdBPK_120041.1	12	8670	8993	0	0	1	9.94513e-06	0	0	0	0	0	0	NA	0.495008	NA	NA	NA
LdBPK_120050.1	12	9347	10618	0	0	0	0	0	0	1	1.01207e-06	0	0	NA	NA	NA	-0.763731	NA
LdBPK_120060.1	12	11420	11998	0	0	0	0	1	8.18538e-08	0	0	1	1.35993e-07	NA	NA	-0.877849	NA	-0.927326
LdBPK_120060r.1	12	470751	474983	1	1.6859e-07	0	0	0	0	1	1.57493e-07	0	0	-0.770504	NA	NA	-1.147	NA
LdBPK_120070.1	12	12754	14619	0	0	1	5.78438e-07	1	2.53984e-08	0	0	0	0	NA	-0.813384	-0.877849	NA	NA
LdBPK_120070r.1	12	466352	469066	1	2.62851e-07	2	7.95112e-07	2	2.23447e-07	3	2.81958e-06	1	2.90019e-08	-0.770504	-1.07337	-0.982751	0.0256624	-0.927326
LdBPK_120075.1	12	15364	15636	0	0	0	0	0	0	0	0	1	8.58436e-07	NA	NA	NA	NA	-0.834659
LdBPK_120080.1	12	15908	16747	0	0	0	0	0	0	0	0	2	8.22896e-07	NA	NA	NA	NA	-1.03911
LdBPK_120090.1	12	17307	18752	0	0	1	7.46449e-07	1	3.27755e-08	1	1.98725e-06	0	0	NA	-0.813384	-0.877849	0.215728	NA
LdBPK_120100.1	12	20920	21801	0	0	0	0	0	0	0	0	0	0	NA	NA	NA	NA	NA
LdBPK_120105.1	12	103407	105530	0	0	0	0	0	0	0	0	2	3.62218e-07	NA	NA	NA	NA	-1.00766
LdBPK_120110.1	12	23572	26274	1	9.0234e-08	0	0	0	0	1	4.76269e-07	1	5.8031e-08	-1.04993	NA	NA	-0.763731	-0.880807
LdBPK_120120.1	12	27459	31574	0	0	0	0	0	0	1	1.25108e-06	1	3.81093e-08	NA	NA	NA	1.62104	-0.880807
LdBPK_120130.1	12	35431	37179	0	0	0	0	0	0	0	0	0	0	NA	NA	NA	NA	NA
LdBPK_120140.1	12	39491	40456	0	0	1	3.9929e-06	0	0	0	0	1	8.15116e-08	NA	0.882679	NA	NA	-0.927326
LdBPK_120145.1	12	48243	50693	0	0	1	6.41138e-07	1	3.85808e-08	1	2.71998e-07	0	0	NA	-0.512938	-0.849546	-1.147	NA
LdBPK_120150.1	12	43060	47124	0	0	0	0	2	6.95656e-08	4	2.83327e-06	2	3.87405e-08	NA	NA	-1.1146	0.361219	-1.25402
LdBPK_120155.1	12	52485	53687	1	4.00484e-07	0	0	1	3.9396e-08	0	0	0	0	-0.908427	NA	-0.877849	NA	NA
LdBPK_120160.1	12	54358	57081	1	1.53873e-06	2	1.14211e-06	1	2.36057e-07	1	1.48531e-06	0	0	1.29834	-0.689682	-0.52044	0.939675	NA
LdBPK_120170.1	12	58061	63001	0	0	1	6.5214e-07	3	2.87756e-08	3	5.30397e-07	2	4.76823e-08	NA	0.495008	-1.40413	-1.53889	-1.22257
LdBPK_120180.1	12	65590	68877	2	6.16332e-07	0	0	2	2.88281e-08	2	4.05515e-07	0	0	-0.792251	NA	-1.19113	-1.50738	NA
LdBPK_120190.1	12	70610	71845	2	7.79583e-07	0	0	0	0	1	5.39374e-07	0	0	-1.21514	NA	NA	-1.147	NA
LdBPK_120200.1	12	72617	73504	0	0	1	5.14801e-06	0	0	0	0	0	0	NA	1.31881	NA	NA	NA
LdBPK_120210.1	12	74304	74588	2	3.38093e-06	0	0	0	0	0	0	0	0	-1.21514	NA	NA	NA	NA
LdBPK_120220.1	12	79878	81974	9	1.52323e-05	0	0	3	9.02949e-08	0	0	0	0	1.97228	NA	-1.38904	NA	NA
LdBPK_120240.1	12	110513	115216	2	1.01972e-06	1	2.29457e-07	2	5.99721e-08	2	2.83447e-07	1	1.6739e-08	0.309899	-0.813384	-1.11488	-1.50738	-0.927326
LdBPK_120250.1	12	115622	121318	0	0	3	8.21931e-07	2	1.6638e-08	4	4.68083e-07	3	8.22725e-08	NA	-0.789952	-1.19113	-1.88948	-1.40068
LdBPK_120255.1	12	85452	87806	0	0	0	0	0	0	0	0	0	0	NA	NA	NA	NA	NA
LdBPK_120260.1	12	91189	99972	0	0	1	1.22879e-07	1	5.39542e-09	6	4.55373e-07	4	5.9804e-07	NA	-0.813384	-0.877849	-2.09995	-0.339548
LdBPK_120265.1	12	121704	123659	0	0	0	0	0	0	0	0	1	4.02557e-08	NA	NA	NA	NA	-0.927326
LdBPK_120270.1	12	100383	102437	0	0	0	0	0	0	0	0	1	1.51448e-07	NA	NA	NA	NA	-0.788882
LdBPK_120275.1	12	125277	134975	0	0	1	3.32222e-07	3	4.28275e-07	3	4.78779e-07	3	1.10962e-07	NA	0.495008	-0.120669	-0.910213	-1.20899
LdBPK_120280.1	12	136426	140310	0	0	0	0	0	0	0	0	1	2.02677e-08	NA	NA	NA	NA	-0.927326
LdBPK_120290.1	12	141754	147771	0	0	2	7.14787e-07	2	1.57505e-08	3	1.21093e-06	4	7.82978e-08	NA	-0.21007	-1.19113	-0.088643	-1.59756
LdBPK_120300.1	12	150681	152351	0	0	0	0	0	0	1	1.98106e-06	1	4.71216e-08	NA	NA	NA	0.485434	-0.927326
LdBPK_120310.1	12	154223	155335	1	2.1914e-07	0	0	0	0	1	2.97425e-06	1	7.07459e-08	-1.04993	NA	NA	0.485434	-0.927326
LdBPK_120320.1	12	157261	158214	1	2.55663e-07	0	0	0	0	1	6.98812e-07	0	0	-1.04993	NA	NA	-1.147	NA
LdBPK_120330.1	12	164283	168716	1	4.88954e-07	1	8.69901e-07	3	4.27037e-08	7	2.14642e-06	5	7.19245e-07	0.0946494	0.882679	-1.38904	-1.36317	-1.1336
LdBPK_120340.1	12	169817	171067	0	0	0	0	1	7.55888e-08	1	5.32907e-07	0	0	NA	NA	-0.849546	-1.147	NA
LdBPK_120350.1	12	172461	173606	0	0	0	0	1	4.13555e-08	1	5.81734e-07	1	1.36874e-07	NA	NA	-0.877849	-1.147	-0.880807
LdBPK_120360.1	12	176011	177243	1	1.97812e-07	0	0	0	0	1	5.40687e-07	0	0	-1.04993	NA	NA	-1.147	NA
LdBPK_120370.1	12	178893	179378	0	0	0	0	1	9.75172e-08	0	0	0	0	NA	NA	-0.877849	NA	NA
LdBPK_120380.1	12	181244	181453	0	0	0	0	0	0	0	0	0	0	NA	NA	NA	NA	NA
LdBPK_120390.1	12	182295	184298	0	0	0	0	1	4.71864e-08	2	9.75061e-07	1	3.92915e-08	NA	NA	-0.849546	-1.25553	-0.927326
LdBPK_120400.1	12	185352	187307	0	0	0	0	3	7.26892e-08	0	0	0	0	NA	NA	-1.40413	NA	NA
LdBPK_120410.1	12	188822	192091	0	0	0	0	0	0	0	0	0	0	NA	NA	NA	NA	NA
LdBPK_120420.1	12	198992	201346	1	1.47297e-06	0	0	2	1.58989e-07	2	2.81133e-06	1	6.66063e-08	0.868451	NA	-1.0773	0.637954	-0.880807
LdBPK_120430.1	12	214097	216346	0	0	1	2.03175e-06	1	2.10637e-08	0	0	1	6.97146e-08	NA	1.31881	-0.877849	NA	-0.880807
LdBPK_120440.1	12	224123	225952	0	0	0	0	0	0	2	2.17323e-06	0	0	NA	NA	NA	-0.434712	NA
LdBPK_120450.1	12	252300	253253	0	0	0	0	0	0	0	0	0	0	NA	NA	NA	NA	NA
LdBPK_120460.1	12	258665	263086	0	0	0	0	2	2.14353e-08	3	4.52284e-07	0	0	NA	NA	-1.19113	-1.73178	NA
LdBPK_120470.1	12	279207	282119	0	0	0	0	0	0	0	0	1	2.70306e-08	NA	NA	NA	NA	-0.927326
LdBPK_120480.1	12	292452	292865	0	0	0	0	0	0	0	0	0	0	NA	NA	NA	NA	NA
LdBPK_120490.1	12	293414	295231	0	0	0	0	0	0	0	0	2	5.40451e-07	NA	NA	NA	NA	-0.921816
LdBPK_120500.1	12	296266	296769	0	0	1	4.88158e-06	0	0	0	0	1	1.5623e-07	NA	0.0298017	NA	NA	-0.927326
LdBPK_120510.1	12	300587	302086	0	0	0	0	0	0	0	0	1	5.24934e-08	NA	NA	NA	NA	-0.927326
LdBPK_120520.1	12	305367	309476	0	0	0	0	1	2.30077e-08	1	3.13225e-07	1	1.91582e-08	NA	NA	-0.849546	-0.763731	-0.927326
LdBPK_120530.1	12	314389	317727	0	0	0	0	1	1.41939e-08	0	0	1	9.32093e-08	NA	NA	-0.877849	NA	-0.788882
LdBPK_120540.1	12	322694	328441	1	4.24326e-08	1	1.87781e-07	2	1.64904e-08	1	2.23966e-07	0	0	-1.04993	-0.813384	-1.19113	-0.763731	NA
LdBPK_120550.1	12	330263	331819	0	0	0	0	1	3.04389e-08	1	4.28174e-07	1	5.05717e-08	NA	NA	-0.877849	-1.147	-0.927326
LdBPK_120560.1	12	333205	336246	0	0	1	6.67898e-07	3	7.76763e-08	1	2.19154e-07	1	2.58843e-08	NA	-0.231877	-1.37402	-1.147	-0.927326
LdBPK_120570.1	12	337319	341713	0	0	1	2.45589e-07	2	2.15669e-08	0	0	0	0	NA	-0.813384	-1.19113	NA	NA
LdBPK_120580.1	12	342967	344460	0	0	0	0	1	3.17225e-08	1	4.46229e-07	0	0	NA	NA	-0.877849	-1.147	NA
LdBPK_120590.1	12	346983	348620	0	0	1	2.79086e-06	1	2.89337e-08	2	8.14001e-07	0	0	NA	1.31881	-0.877849	-1.50738	NA
LdBPK_120600.1	12	351508	353361	0	0	3	1.74655e-06	0	0	1	3.59583e-07	0	0	NA	-1.23707	NA	-1.147	NA
LdBPK_120610.1	12	355297	358182	1	3.25529e-07	0	0	2	4.91874e-08	3	6.93001e-07	1	2.72835e-08	-0.636163	NA	-1.17193	-1.73178	-0.927326
LdBPK_120620.1	12	362909	363940	0	0	0	0	1	4.59238e-08	0	0	0	0	NA	NA	-0.877849	NA	NA
LdBPK_120630.1	12	366328	367626	3	5.84147e-06	0	0	0	0	0	0	1	6.0616e-08	0.482416	NA	NA	NA	-0.927326
LdBPK_120640.1	12	368801	369295	0	0	0	0	0	0	0	0	0	0	NA	NA	NA	NA	NA
LdBPK_120650.1	12	370279	372831	4	3.06775e-06	0	0	1	1.85638e-08	1	2.61131e-07	1	3.08422e-08	-0.0520699	NA	-0.877849	-1.147	-0.927326
LdBPK_120660.1	12	374169	374495	1	7.45879e-07	0	0	0	0	0	0	0	0	-1.04993	NA	NA	NA	NA
LdBPK_120661.1	12	381250	382569	0	0	0	0	0	0	0	0	0	0	NA	NA	NA	NA	NA
LdBPK_120667.1	12	410447	411088	0	0	0	0	0	0	0	0	0	0	NA	NA	NA	NA	NA
LdBPK_120680.1	12	376957	377283	0	0	0	0	0	0	0	0	0	0	NA	NA	NA	NA	NA
LdBPK_120700.1	12	445251	450344	3	2.83735e-07	1	2.11889e-07	0	0	2	2.61746e-07	0	0	-1.41553	-0.813384	NA	-1.50738	NA
LdBPK_120710.1	12	451004	452830	0	0	1	1.76367e-06	0	0	2	1.06953e-06	1	4.30981e-08	NA	0.495008	NA	-1.25553	-0.927326
LdBPK_120720.1	12	455499	459362	1	1.24685e-07	0	0	1	1.22654e-08	1	1.33267e-06	0	0	-0.908427	NA	-0.877849	1.62104	NA
LdBPK_120730.1	12	483088	484242	0	0	0	0	0	0	0	0	0	0	NA	NA	NA	NA	NA
LdBPK_120740.1	12	488548	491034	0	0	1	2.04237e-06	0	0	0	0	2	6.33214e-08	NA	1.62895	NA	NA	-1.25402
LdBPK_120750.1	12	496184	499552	1	1.50155e-06	1	3.20381e-07	2	4.21356e-08	2	3.95765e-07	3	9.33031e-08	1.81421	-0.813384	-1.17193	-1.50738	-1.44939
LdBPK_120760.1	12	501511	504354	0	0	0	0	0	0	2	1.65705e-06	1	2.76864e-08	NA	NA	NA	-0.136231	-0.927326
LdBPK_120770.1	12	506339	508441	0	0	0	0	0	0	0	0	0	0	NA	NA	NA	NA	NA
LdBPK_120780.1	12	509437	512070	0	0	2	8.19563e-07	2	3.59859e-08	1	1.74552e-06	2	5.97875e-08	NA	-1.07337	-1.19113	1.28036	-1.25402
LdBPK_120790.1	12	513775	518601	0	0	1	2.2361e-07	1	9.81839e-09	2	4.04811e-07	2	4.88084e-08	NA	-0.813384	-0.877849	-1.25553	-1.22257
LdBPK_120800.1	12	520719	522020	0	0	0	0	0	0	1	5.12033e-07	0	0	NA	NA	NA	-1.147	NA
LdBPK_120810.1	12	525671	526552	0	0	0	0	0	0	1	7.55858e-07	0	0	NA	NA	NA	-1.147	NA
LdBPK_120820.1	12	527108	529708	1	2.74372e-07	1	1.367e-06	1	3.63559e-08	2	3.93306e-06	0	0	-0.770504	0.698535	-0.849546	2.10238	NA
LdBPK_120830.1	12	531689	535807	1	1.18209e-06	3	1.63393e-06	0	0	2	7.42285e-07	1	1.91163e-08	1.70136	-0.156124	NA	-0.807813	-0.927326
LdBPK_120840.1	12	537048	538367	0	0	1	8.17701e-07	0	0	0	0	1	5.96516e-08	NA	-0.813384	NA	NA	-0.927326
LdBPK_120850.1	12	541311	542342	0	0	0	0	0	0	0	0	1	7.62986e-08	NA	NA	NA	NA	-0.927326
LdBPK_120860.1	12	543832	545751	0	0	0	0	0	0	1	3.47222e-07	1	4.10105e-08	NA	NA	NA	-1.147	-0.927326
LdBPK_120870.1	12	546788	547429	0	0	0	0	0	0	0	0	0	0	NA	NA	NA	NA	NA
LdBPK_120880.1	12	547888	549756	1	1.30499e-07	0	0	0	0	0	0	0	0	-1.04993	NA	NA	NA	NA
LdBPK_120890.1	12	550818	551129	0	0	0	0	0	0	0	0	0	0	NA	NA	NA	NA	NA
LdBPK_120900.1	12	551958	554570	0	0	0	0	1	1.81375e-08	0	0	3	1.20298e-07	NA	NA	-0.877849	NA	-1.44939
LdBPK_120910.1	12	555245	558160	0	0	0	0	1	1.62529e-08	2	1.99454e-06	1	2.70028e-08	NA	NA	-0.877849	0.311491	-0.927326
LdBPK_120920.1	12	559068	560930	0	0	1	5.79369e-07	1	3.689e-07	2	4.04736e-06	0	0	NA	-0.813384	-0.493893	1.01106	NA
LdBPK_120930.1	12	565855	567171	1	3.65818e-07	1	2.69974e-06	1	1.07445e-07	1	5.06201e-07	0	0	-0.908427	0.698535	-0.821377	-1.147	NA
LdBPK_130010.1	13	1950	3902	2	9.62085e-07	0	0	2	1.20643e-07	0	0	1	1.59358e-07	-0.850953	NA	-1.1338	NA	-0.788882
LdBPK_130020.1	13	5474	6649	0	0	0	0	0	0	0	0	0	0	NA	NA	NA	NA	NA
LdBPK_130030.1	13	7267	7872	0	0	0	0	0	0	0	0	1	2.58841e-07	NA	NA	NA	NA	-0.880807
LdBPK_130040.1	13	8616	9578	0	0	0	0	0	0	0	0	0	0	NA	NA	NA	NA	NA
LdBPK_130050.1	13	10330	11136	0	0	0	0	0	0	0	0	0	0	NA	NA	NA	NA	NA
LdBPK_130060.1	13	11970	13640	1	1.18391e-06	1	2.46977e-06	0	0	1	3.98963e-07	1	4.54453e-07	-0.0181966	1.04744	NA	-1.147	-0.522
LdBPK_130070.1	13	14997	15098	0	0	0	0	0	0	0	0	0	0	NA	NA	NA	NA	NA
LdBPK_130080.1	13	15598	19890	1	5.6814e-08	0	0	0	0	1	1.55292e-07	1	3.65381e-08	-1.04993	NA	NA	-1.147	-0.880807
LdBPK_130090.1	13	23391	24902	0	0	2	1.42773e-06	0	0	0	0	0	0	NA	-1.07337	NA	NA	NA
LdBPK_130100.1	13	29393	30703	0	0	0	0	2	7.23011e-08	0	0	1	6.00611e-08	NA	NA	-1.19113	NA	-0.927326
LdBPK_130110.1	13	31769	32827	0	0	1	1.01923e-06	0	0	1	6.29525e-07	1	2.21297e-07	NA	-0.813384	NA	-1.147	-0.834659
LdBPK_130120.1	13	34018	34377	0	0	0	0	0	0	0	0	0	0	NA	NA	NA	NA	NA
LdBPK_130130.1	13	38332	40512	0	0	0	0	0	0	0	0	0	0	NA	NA	NA	NA	NA
LdBPK_130140.1	13	41636	42196	1	7.64862e-06	0	0	0	0	0	0	0	0	1.35745	NA	NA	NA	NA
LdBPK_130150.1	13	43034	44455	2	3.43041e-07	0	0	0	0	0	0	0	0	-1.40442	NA	NA	NA	NA
LdBPK_130160.1	13	46624	48132	0	0	1	7.15285e-07	0	0	0	0	0	0	NA	-0.813384	NA	NA	NA
LdBPK_130170.1	13	49135	51006	0	0	0	0	0	0	0	0	1	4.2062e-08	NA	NA	NA	NA	-0.927326
LdBPK_130180.1	13	51612	52877	0	0	1	8.52579e-07	0	0	0	0	0	0	NA	-0.813384	NA	NA	NA
LdBPK_130190.1	13	57839	58585	0	0	0	0	1	2.51971e-07	0	0	1	2.09984e-07	NA	NA	-0.793344	NA	-0.880807
LdBPK_130200.1	13	61963	64392	1	1.00371e-07	0	0	2	7.77358e-08	1	2.74348e-07	0	0	-1.04993	NA	-1.15282	-1.147	NA
LdBPK_130210.1	13	66838	68835	0	0	0	0	0	0	0	0	1	7.85074e-08	NA	NA	NA	NA	-0.880807
LdBPK_130220.1	13	70472	71107	0	0	0	0	1	7.45179e-08	0	0	1	2.46632e-07	NA	NA	-0.877849	NA	-0.880807
LdBPK_130230.1	13	72768	74027	0	0	0	0	1	3.76138e-08	1	5.29101e-07	1	1.2449e-07	NA	NA	-0.877849	-1.147	-0.880807
LdBPK_130240.1	13	75731	76654	0	0	0	0	0	0	0	0	0	0	NA	NA	NA	NA	NA
LdBPK_130250.1	13	80011	81612	1	2.33072e-06	0	0	0	0	0	0	0	0	1.02608	NA	NA	NA	NA
LdBPK_130260.1	13	82121	82903	0	0	0	0	1	6.05279e-08	0	0	0	0	NA	NA	-0.877849	NA	NA
LdBPK_130270.1	13	89030	89395	0	0	0	0	1	2.58365e-07	0	0	0	0	NA	NA	-0.849546	NA	NA
LdBPK_130280.1	13	91284	94556	1	2.87038e-07	0	0	1	1.44801e-08	0	0	1	2.40575e-08	-0.636163	NA	-0.877849	NA	-0.927326
LdBPK_130290.1	13	96647	98449	1	2.5669e-06	1	2.42101e-06	0	0	1	2.66478e-06	0	0	1.55807	1.19282	NA	1.40811	NA
LdBPK_130300.1	13	99472	101481	0	0	0	0	0	0	0	0	1	7.80387e-08	NA	NA	NA	NA	-0.880807
LdBPK_130310.1	13	102137	105433	1	2.84949e-07	1	3.27378e-07	0	0	1	2.02204e-07	1	2.38824e-08	-0.636163	-0.813384	NA	-1.147	-0.927326
LdBPK_130320.1	13	106460	112531	1	5.23677e-07	2	8.57436e-07	2	6.96538e-08	0	0	3	9.00566e-08	0.696495	0.154434	-1.05754	NA	-1.37603
LdBPK_130330.1	13	113235	114590	0	0	0	0	0	0	0	0	0	0	NA	NA	NA	NA	NA
LdBPK_130340.1	13	115835	121069	4	2.4509e-06	0	0	0	0	0	0	2	5.99266e-08	1.2259	NA	NA	NA	-1.19112
LdBPK_130350.1	13	124506	125999	0	0	1	7.22467e-07	0	0	0	0	0	0	NA	-0.813384	NA	NA	NA
LdBPK_130360.1	13	127591	129069	0	0	1	7.29794e-07	0	0	0	0	0	0	NA	-0.813384	NA	NA	NA
LdBPK_130370.1	13	130632	132071	0	0	1	2.86596e-06	0	0	0	0	0	0	NA	1.04744	NA	NA	NA
LdBPK_130380.1	13	133462	135000	0	0	0	0	0	0	0	0	1	5.11632e-08	NA	NA	NA	NA	-0.927326
LdBPK_130390.1	13	136852	143355	0	0	1	6.3453e-07	3	5.77752e-08	0	0	2	4.82343e-08	NA	1.04744	-1.3294	NA	-1.19112
LdBPK_130400.1	13	144169	144918	0	0	0	0	0	0	1	8.88889e-07	0	0	NA	NA	NA	-1.147	NA
LdBPK_130410.1	13	145823	146659	0	0	1	1.28956e-06	0	0	0	0	0	0	NA	-0.813384	NA	NA	NA
LdBPK_130420.1	13	150134	153841	1	1.10197e-06	2	1.40409e-06	1	1.27814e-08	0	0	6	2.11681e-07	1.23565	0.154434	-0.877849	NA	-1.81186
LdBPK_130430.1	13	154670	155266	0	0	0	0	0	0	0	0	0	0	NA	NA	NA	NA	NA
LdBPK_130440.1	13	156145	158148	0	0	0	0	0	0	0	0	0	0	NA	NA	NA	NA	NA
LdBPK_130460.1	13	161106	161531	0	0	0	0	0	0	0	0	0	0	NA	NA	NA	NA	NA
LdBPK_130470.1	13	164538	169733	0	0	3	2.70049e-06	1	9.12112e-09	0	0	3	1.34469e-07	NA	2.10404	-0.877849	NA	-1.32811
LdBPK_130480.1	13	170783	171760	0	0	0	0	0	0	0	0	1	1.60386e-07	NA	NA	NA	NA	-0.880807
LdBPK_130490.1	13	172574	173467	0	0	0	0	0	0	0	0	0	0	NA	NA	NA	NA	NA
LdBPK_130500.1	13	174493	175317	1	3.27393e-06	0	0	0	0	0	0	0	0	0.411693	NA	NA	NA	NA
LdBPK_130510.1	13	178533	179810	0	0	1	3.22925e-06	1	3.7084e-08	0	0	2	1.84349e-07	NA	1.04744	-0.877849	NA	-1.22257
LdBPK_130520.1	13	181316	182224	0	0	0	0	0	0	0	0	1	6.73809e-07	NA	NA	NA	NA	-0.609478
LdBPK_130530.1	13	182703	186707	0	0	1	3.92367e-07	1	1.18335e-08	0	0	3	1.1703e-07	NA	-0.512938	-0.877849	NA	-1.40068
LdBPK_130540.1	13	187964	189787	0	0	1	5.91757e-07	2	1.54665e-07	2	7.30994e-07	3	4.27253e-07	NA	-0.813384	-1.11488	-1.50738	-1.30268
LdBPK_130550.1	13	191696	193810	0	0	0	0	0	0	0	0	0	0	NA	NA	NA	NA	NA
LdBPK_130560.1	13	195830	197068	0	0	0	0	1	3.82513e-08	0	0	1	4.05146e-06	NA	NA	-0.877849	NA	2.01504
LdBPK_130570.1	13	197907	199631	0	0	0	0	0	0	1	3.86473e-07	1	4.56465e-08	NA	NA	NA	-1.147	-0.927326
LdBPK_130580.1	13	201723	204863	0	0	1	3.43637e-07	2	7.51564e-08	0	0	3	6.77147e-07	NA	-0.813384	-1.13362	NA	-0.877472
LdBPK_130590.1	13	207852	212120	0	0	1	2.52838e-07	1	1.11017e-08	0	0	0	0	NA	-0.813384	-0.877849	NA	NA
LdBPK_130600.1	13	213495	214823	4	2.82762e-06	0	0	0	0	0	0	0	0	-1.09369	NA	NA	NA	NA
LdBPK_130610.1	13	215707	216735	0	0	0	0	0	0	0	0	1	4.50053e-07	NA	NA	NA	NA	-0.698439
LdBPK_130620.1	13	217686	220229	7	1.16327e-05	1	4.24279e-07	0	0	1	2.62055e-07	1	3.09513e-08	2.67296	-0.813384	NA	-1.147	-0.927326
LdBPK_130630.1	13	221326	224259	7	2.76586e-06	1	3.67882e-07	0	0	0	0	0	0	-1.02356	-0.813384	NA	NA	NA
LdBPK_130640.1	13	225954	226610	1	1.76452e-06	0	0	0	0	0	0	0	0	-0.505405	NA	NA	NA	NA
LdBPK_130650.1	13	227528	233716	12	2.24777e-06	2	6.51437e-07	4	1.57428e-07	4	8.09742e-07	2	2.54452e-08	-1.15554	-0.318782	-1.35495	-1.29319	-1.25402
LdBPK_130660.1	13	234584	236239	4	1.70922e-06	1	6.51791e-07	0	0	0	0	0	0	-1.33081	-0.813384	NA	NA	NA
LdBPK_130670.1	13	238081	240228	4	1.32894e-06	1	5.02498e-07	1	2.2064e-08	0	0	0	0	-1.32465	-0.813384	-0.877849	NA	NA
LdBPK_130680.1	13	240671	242758	4	9.37088e-06	0	0	2	1.79319e-07	0	0	0	0	2.94808	NA	-1.0773	NA	NA
LdBPK_130690.1	13	243505	244176	4	2.94258e-05	0	0	0	0	0	0	0	0	3.0012	NA	NA	NA	NA
LdBPK_130700.1	13	246729	254678	17	1.05526e-05	3	8.38574e-07	2	1.7856e-08	1	8.38574e-08	2	2.9635e-08	4.22552	-0.175777	-1.17193	-1.147	-1.22257
LdBPK_130710.1	13	257317	258075	1	6.52612e-06	0	0	0	0	0	0	0	0	1.75152	NA	NA	NA	NA
LdBPK_130720.1	13	259062	262772	9	9.46428e-06	1	5.47493e-07	1	1.2771e-08	0	0	3	6.36541e-08	2.4247	-0.231877	-0.877849	NA	-1.47403
LdBPK_130730.1	13	263457	266954	9	1.28365e-05	1	3.08566e-07	0	0	0	0	1	2.25101e-08	3.81622	-0.813384	NA	NA	-0.927326
LdBPK_130740.1	13	272364	272519	0	0	0	0	0	0	0	0	0	0	NA	NA	NA	NA	NA
LdBPK_130750.1	13	273813	274991	0	0	0	0	0	0	0	0	1	6.67855e-08	NA	NA	NA	NA	-0.927326
LdBPK_130760.1	13	276214	277800	2	2.48936e-06	0	0	0	0	0	0	0	0	-0.0267364	NA	NA	NA	NA
LdBPK_130770.1	13	281855	283939	0	0	0	0	0	0	3	9.59233e-07	0	0	NA	NA	NA	-1.73178	NA
LdBPK_130780.1	13	284823	285857	0	0	0	0	2	5.41005e-07	3	5.7971e-06	0	0	NA	NA	-1.00177	-0.488712	NA
LdBPK_130790.1	13	286603	288498	0	0	0	0	0	0	0	0	1	2.44253e-07	NA	NA	NA	NA	-0.698439
LdBPK_130800.1	13	289765	292230	0	0	0	0	2	3.84374e-08	0	0	2	6.38606e-08	NA	NA	-1.19113	NA	-1.25402
LdBPK_130810.1	13	294002	298570	0	0	2	1.22287e-06	2	2.07456e-08	2	2.91822e-07	2	5.15645e-08	NA	0.30791	-1.19113	-1.50738	-1.22257
LdBPK_130820.1	13	299300	300127	0	0	0	0	0	0	0	0	0	0	NA	NA	NA	NA	NA
LdBPK_130830.1	13	300898	303075	0	0	1	4.95576e-07	0	0	0	0	0	0	NA	-0.813384	NA	NA	NA
LdBPK_130840.1	13	303898	305349	0	0	0	0	0	0	0	0	1	5.42288e-08	NA	NA	NA	NA	-0.927326
LdBPK_130850.1	13	306182	307879	1	9.31007e-07	0	0	0	0	0	0	0	0	-0.254636	NA	NA	NA	NA
LdBPK_130860.1	13	309202	311133	0	0	0	0	0	0	0	0	0	0	NA	NA	NA	NA	NA
LdBPK_130870.1	13	312054	317024	0	0	0	0	3	2.86019e-08	0	0	2	4.73945e-08	NA	NA	-1.40413	NA	-1.22257
LdBPK_130880.1	13	317927	319399	0	0	0	0	1	3.21747e-08	0	0	0	0	NA	NA	-0.877849	NA	NA
LdBPK_130890.1	13	320222	321610	0	0	0	0	0	0	0	0	0	0	NA	NA	NA	NA	NA
LdBPK_130900.1	13	322472	323455	0	0	1	1.09692e-06	0	0	0	0	0	0	NA	-0.813384	NA	NA	NA
LdBPK_130910.1	13	324566	328486	0	0	4	2.86613e-06	1	1.20871e-08	2	1.68852e-06	0	0	NA	0.404274	-0.877849	0.637954	NA
LdBPK_130920.1	13	329476	330576	0	0	0	0	1	8.5887e-08	0	0	0	0	NA	NA	-0.849546	NA	NA
LdBPK_130940.1	13	331478	336712	0	0	4	8.2473e-07	1	2.70305e-08	2	1.111e-06	0	0	NA	-1.35309	-0.821377	0.311491	NA
LdBPK_130950.1	13	339264	339983	0	0	0	0	0	0	0	0	0	0	NA	NA	NA	NA	NA
LdBPK_130960.1	13	341936	342862	1	3.09235e-06	0	0	0	0	0	0	1	1.6921e-07	0.510209	NA	NA	NA	-0.880807
LdBPK_130970.1	13	345719	352432	2	9.6918e-07	2	4.63377e-07	1	7.05889e-09	1	7.66968e-07	1	1.17278e-08	0.990356	-0.689682	-0.877849	1.62104	-0.927326
LdBPK_130980.1	13	353407	357732	4	2.1181e-06	2	2.01073e-06	1	1.09555e-08	2	1.34445e-06	2	3.64032e-08	0.288209	1.56129	-0.877849	0.311491	-1.25402
LdBPK_130990.1	13	362081	363397	2	4.35324e-06	0	0	0	0	0	0	0	0	0.682473	NA	NA	NA	NA
LdBPK_131000.1	13	365548	368775	2	2.22198e-06	1	6.29413e-07	0	0	1	2.06526e-07	0	0	1.25511	-0.231877	NA	-1.147	NA
LdBPK_131010.1	13	370393	371940	1	1.85181e-06	0	0	0	0	0	0	0	0	0.510209	NA	NA	NA	NA
LdBPK_131020.1	13	373118	373387	0	0	0	0	0	0	0	0	0	0	NA	NA	NA	NA	NA
LdBPK_131030.1	13	374547	376325	3	1.88556e-06	0	0	1	2.66405e-08	1	3.74742e-07	2	8.85218e-08	-0.825677	NA	-0.877849	-1.147	-1.25402
LdBPK_131040.1	13	377502	378713	0	0	0	0	1	3.91034e-08	0	0	1	6.49671e-08	NA	NA	-0.877849	NA	-0.927326
LdBPK_131050.1	13	379925	380887	0	0	0	0	1	4.92143e-08	0	0	0	0	NA	NA	-0.877849	NA	NA
LdBPK_131060.1	13	381631	382239	0	0	0	0	0	0	0	0	0	0	NA	NA	NA	NA	NA
LdBPK_131070.1	13	382982	384610	0	0	0	0	3	1.45191e-07	1	4.09249e-07	0	0	NA	NA	-1.37395	-1.147	NA
LdBPK_131080.1	13	386073	386429	0	0	0	0	0	0	0	0	0	0	NA	NA	NA	NA	NA
LdBPK_131090.1	13	389281	391413	0	0	1	1.93483e-06	0	0	0	0	1	1.03654e-06	NA	1.04744	NA	NA	0.342398
LdBPK_131100.1	13	393619	394176	0	0	0	0	0	0	0	0	0	0	NA	NA	NA	NA	NA
LdBPK_131110.1	13	399139	400644	2	6.6581e-06	0	0	2	6.29394e-08	1	8.54818e-07	0	0	2.39081	NA	-1.19113	-0.763731	NA
LdBPK_131120.1	13	402603	403424	0	0	0	0	0	0	0	0	0	0	NA	NA	NA	NA	NA
LdBPK_131130.1	13	406871	407173	3	4.96391e-05	0	0	0	0	0	0	0	0	2.78507	NA	NA	NA	NA
LdBPK_131140.1	13	408147	409784	4	1.22486e-05	0	0	0	0	1	4.07e-07	1	4.80709e-08	3.07511	NA	NA	-1.147	-0.927326
LdBPK_131150.1	13	410886	411338	2	2.15167e-05	0	0	0	0	0	0	0	0	2.27939	NA	NA	NA	NA
LdBPK_131160.1	13	413628	414206	6	5.11842e-05	0	0	0	0	0	0	0	0	3.38738	NA	NA	NA	NA
LdBPK_131170.1	13	419171	421813	1	1.82286e-07	0	0	0	0	0	0	1	2.9792e-08	-0.908427	NA	NA	NA	-0.927326
LdBPK_131180.1	13	424453	425436	0	0	0	0	0	0	0	0	0	0	NA	NA	NA	NA	NA
LdBPK_131190.1	13	426792	429578	11	9.49152e-06	0	0	0	0	2	4.78412e-07	2	5.65053e-08	0.52928	NA	NA	-1.50738	-1.25402
LdBPK_131200.1	13	431257	431847	0	0	0	0	0	0	0	0	0	0	NA	NA	NA	NA	NA
LdBPK_131210.1	13	435138	436400	0	0	1	8.54604e-07	0	0	0	0	1	6.23438e-08	NA	-0.813384	NA	NA	-0.927326
LdBPK_131220.1	13	442577	443974	0	0	0	0	1	6.76406e-08	0	0	0	0	NA	NA	-0.849546	NA	NA
LdBPK_131230.1	13	445957	447429	0	0	0	0	0	0	2	9.05182e-07	1	2.85829e-06	NA	NA	NA	-1.50738	1.53298
LdBPK_131240.1	13	448572	452750	1	4.73395e-07	2	1.36358e-06	1	3.64873e-07	2	4.67581e-07	3	2.21485e-07	-0.0181966	0.352673	0.0086815	-1.25553	-1.25652
LdBPK_131250.1	13	454304	457738	0	0	1	3.14226e-07	1	1.37972e-08	0	0	1	4.56646e-08	NA	-0.813384	-0.877849	NA	-0.880807
LdBPK_131260.1	13	459481	461994	0	0	0	0	0	0	0	0	0	0	NA	NA	NA	NA	NA
LdBPK_131270.1	13	464269	466362	0	0	0	0	1	4.51583e-08	1	3.1837e-07	2	7.52055e-08	NA	NA	-0.849546	-1.147	-1.25402
LdBPK_131280.1	13	467367	469136	0	0	0	0	0	0	0	0	0	0	NA	NA	NA	NA	NA
LdBPK_131290.1	13	470482	471696	0	0	0	0	0	0	0	0	0	0	NA	NA	NA	NA	NA
LdBPK_131300.1	13	472158	474137	0	0	1	7.93651e-07	0	0	0	0	2	3.13112e-07	NA	-0.512938	NA	NA	-1.06781
LdBPK_131310.1	13	479581	482580	0	0	0	0	0	0	0	0	2	5.24934e-08	NA	NA	NA	NA	-1.25402
LdBPK_131320.1	13	488438	488854	0	0	0	0	0	0	0	0	0	0	NA	NA	NA	NA	NA
LdBPK_131330.1	13	491460	493712	0	0	0	0	0	0	0	0	1	3.4949e-08	NA	NA	NA	NA	-0.927326
LdBPK_131340.1	13	495161	498775	0	0	0	0	1	1.31102e-08	2	1.10014e-06	2	4.3563e-08	NA	NA	-0.877849	-0.434712	-1.25402
LdBPK_131350.1	13	502427	504613	0	0	1	2.54026e-07	0	0	0	0	0	0	NA	-1.13321	NA	NA	NA
LdBPK_131360.1	13	506560	508269	0	0	0	0	1	5.52992e-08	0	0	0	0	NA	NA	-0.849546	NA	NA
LdBPK_131370.1	13	510416	515155	1	5.14562e-08	0	0	1	9.9986e-09	2	2.81294e-07	0	0	-1.04993	NA	-0.877849	-1.50738	NA
LdBPK_131380.1	13	516600	518324	1	1.41393e-07	0	0	0	0	0	0	1	4.56465e-08	-1.04993	NA	NA	NA	-0.927326
LdBPK_131380.1	13	516600	518324	1	1.41393e-07	0	0	0	0	0	0	1	4.56465e-08	-1.04993	NA	NA	NA	-0.880807
LdBPK_131380.1	13	516600	518324	1	1.41393e-07	0	0	0	0	0	0	1	9.09321e-08	-1.04993	NA	NA	NA	-0.927326
LdBPK_131380.1	13	516600	518324	1	1.41393e-07	0	0	0	0	0	0	1	9.09321e-08	-1.04993	NA	NA	NA	-0.880807
LdBPK_131390.1	13	520023	534020	2	1.44771e-07	5	6.91709e-07	3	7.75419e-08	1	4.76259e-08	5	3.92868e-08	-0.792251	-0.513681	-1.10235	-1.147	-1.73307
LdBPK_131400.1	13	535122	536738	0	0	0	0	0	0	0	0	0	0	NA	NA	NA	NA	NA
LdBPK_131410.1	13	537241	537561	0	0	0	0	0	0	0	0	0	0	NA	NA	NA	NA	NA
LdBPK_131420.1	13	538298	539116	0	0	0	0	0	0	0	0	1	9.61418e-08	NA	NA	NA	NA	-0.927326
LdBPK_131430.1	13	540958	542781	2	5.2827e-07	0	0	0	0	0	0	0	0	-1.21514	NA	NA	NA	NA
LdBPK_131440.1	13	544457	545830	1	2.08632e-06	0	0	0	0	0	0	0	0	0.510209	NA	NA	NA	NA
LdBPK_131470.1	13	561453	563330	1	2.2319e-06	0	0	1	2.52361e-08	2	4.89638e-06	2	1.25452e-07	1.29834	NA	-0.877849	1.68264	-1.22257
LdBPK_131480.1	13	563908	568722	3	1.16568e-06	2	4.48334e-07	1	9.84286e-09	2	8.25963e-07	2	5.35322e-07	-0.127903	-1.07337	-0.877849	-0.434712	-0.279584
LdBPK_131490.1	13	570195	570272	0	0	0	0	0	0	0	0	0	0	NA	NA	NA	NA	NA
LdBPK_131500.1	13	571570	572274	0	0	0	0	1	6.72246e-08	0	0	0	0	NA	NA	-0.877849	NA	NA
LdBPK_131520.1	13	573255	590201	30	2.43475e-06	3	5.23574e-07	1	1.11065e-08	2	2.78081e-07	5	5.95199e-08	-0.982293	0.507184	-0.793344	-0.136231	-1.62887
LdBPK_131530.1	13	593715	594191	0	0	0	0	0	0	0	0	0	0	NA	NA	NA	NA	NA
LdBPK_131540.1	13	595049	597367	2	1.53479e-06	1	2.39567e-07	2	6.12139e-08	1	5.55134e-07	1	3.39544e-08	-0.182475	-1.13321	-1.17193	-0.763731	-0.927326
LdBPK_131550.1	13	598792	601965	3	2.70946e-06	1	1.30025e-06	2	4.47243e-08	0	0	3	7.44236e-08	0.795019	1.04744	-1.17193	NA	-1.47403
LdBPK_131560.1	13	557716	558456	0	0	0	0	0	0	0	0	0	0	NA	NA	NA	NA	NA
LdBPK_131570.1	13	612102	612633	0	0	1	9.18964e-06	0	0	0	0	0	0	NA	1.51265	NA	NA	NA
LdBPK_131580.1	13	616583	619420	0	0	1	1.25284e-06	1	1.66996e-08	1	1.81446e-06	1	2.77449e-08	NA	0.698535	-0.877849	1.62104	-0.927326
LdBPK_131590.1	13	622408	625701	0	0	1	1.68657e-07	1	9.92791e-08	0	0	1	2.39041e-08	NA	-1.13321	-0.710054	NA	-0.927326
LdBPK_131600.1	13	627613	629076	0	0	0	0	1	3.23725e-08	0	0	1	1.07143e-07	NA	NA	-0.877849	NA	-0.880807
LdBPK_131610.1	13	630925	634479	2	1.37217e-07	1	1.37521e-06	0	0	2	3.75059e-07	1	2.21491e-08	-1.40442	1.51265	NA	-1.50738	-0.927326
LdBPK_131620.1	13	635750	636847	0	0	2	4.66938e-06	0	0	0	0	1	7.17123e-08	NA	0.12246	NA	NA	-0.927326
LdBPK_131630.1	13	643003	643758	0	0	0	0	0	0	0	0	0	0	NA	NA	NA	NA	NA
LdBPK_140010.1	14	2746	3669	0	0	0	0	0	0	0	0	1	1.6976e-07	NA	NA	NA	NA	-0.880807
LdBPK_140020.1	14	4127	7270	0	0	1	3.4331e-07	0	0	0	0	1	7.45398e-08	NA	-0.813384	NA	NA	-0.834659
LdBPK_140030.1	14	7778	8590	0	0	0	0	0	0	0	0	0	0	NA	NA	NA	NA	NA
LdBPK_140040.1	14	9466	12534	0	0	0	0	0	0	0	0	0	0	NA	NA	NA	NA	NA
LdBPK_140050.1	14	14009	16210	0	0	0	0	0	0	0	0	1	1.41338e-07	NA	NA	NA	NA	-0.788882
LdBPK_140060.1	14	16760	17335	0	0	1	7.1649e-06	0	0	0	0	0	0	NA	1.04744	NA	NA	NA
LdBPK_140070.1	14	18007	18846	0	0	0	0	0	0	0	0	1	2.63208e-06	NA	NA	NA	NA	0.342398
LdBPK_140080.1	14	19878	20714	0	0	0	0	0	0	0	0	0	0	NA	NA	NA	NA	NA
LdBPK_140090.1	14	21332	22486	0	0	0	0	0	0	0	0	0	0	NA	NA	NA	NA	NA
LdBPK_140100.1	14	23658	26747	2	3.01406e-06	0	0	1	7.59597e-08	0	0	4	1.77771e-07	2.10688	NA	-0.765445	NA	-1.57701
LdBPK_140110.1	14	27710	29281	0	0	0	0	0	0	1	4.24088e-07	0	0	NA	NA	NA	-1.147	NA
LdBPK_140120.1	14	30077	31150	1	4.48587e-07	0	0	0	0	0	0	0	0	-0.908427	NA	NA	NA	NA
LdBPK_140130.1	14	32037	33095	0	0	0	0	1	4.47529e-08	0	0	0	0	NA	NA	-0.877849	NA	NA
LdBPK_140140.1	14	35196	36773	1	5.95359e-07	0	0	1	3.00338e-08	0	0	3	2.48705e-07	-0.636163	NA	-0.877849	NA	-1.42474
LdBPK_140150.1	14	37776	38321	0	0	0	0	1	1.7319e-07	0	0	0	0	NA	NA	-0.849546	NA	NA
LdBPK_140160.1	14	39121	40203	0	0	0	0	0	0	1	6.15574e-07	0	0	NA	NA	NA	-1.147	NA
LdBPK_140170.1	14	43530	45587	0	0	0	0	0	0	3	9.71817e-07	1	3.82605e-08	NA	NA	NA	-1.73178	-0.927326
LdBPK_140180.1	14	46667	48181	0	0	0	0	1	2.15858e-07	0	0	0	0	NA	NA	-0.710054	NA	NA
LdBPK_140190.1	14	49283	49882	0	0	0	0	0	0	0	0	0	0	NA	NA	NA	NA	NA
LdBPK_140200.1	14	51482	52003	0	0	0	0	0	0	0	0	1	1.50843e-07	NA	NA	NA	NA	-0.927326
LdBPK_140210.1	14	53842	55173	0	0	1	8.10334e-07	0	0	0	0	1	5.91142e-08	NA	-0.813384	NA	NA	-0.927326
LdBPK_140220.1	14	57021	58385	0	0	0	0	0	0	0	0	0	0	NA	NA	NA	NA	NA
LdBPK_140230.1	14	62799	68336	0	0	0	0	0	0	1	1.2038e-07	2	4.25421e-08	NA	NA	NA	-1.147	-1.22257
LdBPK_140240.1	14	69310	69738	0	0	0	0	0	0	0	0	0	0	NA	NA	NA	NA	NA
LdBPK_140250.1	14	70392	70910	0	0	0	0	0	0	0	0	0	0	NA	NA	NA	NA	NA
LdBPK_140260.1	14	73183	75351	1	2.19484e-06	0	0	0	0	0	0	0	0	1.63688	NA	NA	NA	NA
LdBPK_140270.1	14	76491	77975	0	0	0	0	0	0	0	0	0	0	NA	NA	NA	NA	NA
LdBPK_140280.1	14	79002	81893	1	8.43369e-08	0	0	1	3.26976e-08	1	2.30521e-07	1	5.42385e-08	-1.04993	NA	-0.849546	-1.147	-0.880807
LdBPK_140290.1	14	83192	84034	1	5.8294e-06	0	0	1	1.12173e-07	0	0	4	6.32161e-06	1.72823	NA	-0.849546	NA	-0.31957
LdBPK_140300.1	14	84811	85533	2	7.88394e-06	0	0	0	0	0	0	1	2.16954e-07	0.669295	NA	NA	NA	-0.880807
LdBPK_140310.1	14	86309	87166	0	0	0	0	0	0	0	0	0	0	NA	NA	NA	NA	NA
LdBPK_140320.1	14	90020	92431	5	9.43791e-06	0	0	0	0	0	0	1	3.26452e-08	2.78986	NA	NA	NA	-0.927326
LdBPK_140330.1	14	94239	96374	6	8.97422e-06	0	0	0	0	0	0	0	0	1.37087	NA	NA	NA	NA
LdBPK_140340.1	14	100975	104268	0	0	3	3.23821e-06	2	3.2945e-07	1	2.02388e-07	0	0	NA	1.0624	-0.787933	-1.147	NA
LdBPK_140350.1	14	106655	108685	0	0	0	0	0	0	0	0	2	1.16001e-07	NA	NA	NA	NA	-1.22257
LdBPK_140360.1	14	110666	113791	3	4.62363e-06	0	0	2	3.03221e-08	0	0	2	5.03776e-08	2.60365	NA	-1.19113	NA	-1.25402
LdBPK_140370.1	14	115139	116629	5	1.57524e-05	2	3.1086e-06	0	0	0	0	0	0	2.94837	-0.0757793	NA	NA	NA
LdBPK_140380.1	14	125238	127061	0	0	0	0	1	2.59832e-08	0	0	1	4.31689e-08	NA	NA	-0.877849	NA	-0.927326
LdBPK_140390.1	14	132416	132526	0	0	0	0	0	0	0	0	0	0	NA	NA	NA	NA	NA
LdBPK_140400.1	14	135623	136555	0	0	0	0	0	0	0	0	0	0	NA	NA	NA	NA	NA
LdBPK_140410.1	14	140581	141156	0	0	1	1.8739e-06	0	0	1	8.93997e-06	1	1.36702e-07	NA	-0.813384	NA	1.62104	-0.927326
LdBPK_140420.1	14	141781	144993	2	3.03082e-06	0	0	1	1.47505e-08	0	0	1	4.88198e-08	2.2758	NA	-0.877849	NA	-0.880807
LdBPK_140430.1	14	146129	148582	0	0	0	0	3	9.638e-08	1	2.71665e-07	1	6.39193e-08	NA	NA	-1.37395	-1.147	-0.880807
LdBPK_140440.1	14	149638	150951	2	3.89111e-06	0	0	1	7.19647e-08	0	0	0	0	0.435687	NA	-0.849546	NA	NA
LdBPK_140450.1	14	151696	153348	0	0	0	0	1	1.13867e-07	2	3.78274e-06	0	0	NA	NA	-0.793344	0.488714	NA
LdBPK_140460.1	14	156025	156993	0	0	0	0	1	4.7864e-07	0	0	0	0	NA	NA	-0.62798	NA	NA
LdBPK_140470.1	14	157732	159291	0	0	0	0	0	0	0	0	0	0	NA	NA	NA	NA	NA
LdBPK_140480.1	14	161863	162411	0	0	0	0	0	0	0	0	0	0	NA	NA	NA	NA	NA
LdBPK_140490.1	14	173710	173961	0	0	0	0	0	0	0	0	0	0	NA	NA	NA	NA	NA
LdBPK_140500.1	14	179083	179910	0	0	0	0	0	0	0	0	0	0	NA	NA	NA	NA	NA
LdBPK_140510.1	14	184704	186350	1	8.33686e-07	0	0	1	4.97045e-07	2	1.85639e-06	1	4.78082e-08	-0.378229	NA	-0.415062	-0.807813	-0.927326
LdBPK_140520.1	14	190593	191996	0	0	0	0	0	0	0	0	0	0	NA	NA	NA	NA	NA
LdBPK_140530.1	14	193565	193894	0	0	0	0	0	0	0	0	0	0	NA	NA	NA	NA	NA
LdBPK_140540.1	14	194649	196163	2	5.00267e-06	0	0	0	0	0	0	2	1.5551e-07	1.41684	NA	NA	NA	-1.22257
LdBPK_140550.1	14	197869	199368	0	0	1	7.19577e-07	0	0	0	0	0	0	NA	-0.813384	NA	NA	NA
LdBPK_140560.1	14	202440	203534	0	0	0	0	0	0	0	0	0	0	NA	NA	NA	NA	NA
LdBPK_140570.1	14	208094	209560	0	0	0	0	0	0	0	0	1	5.36743e-08	NA	NA	NA	NA	-0.927326
LdBPK_140580.1	14	212425	215949	0	0	0	0	1	1.34449e-08	0	0	1	4.44987e-08	NA	NA	-0.877849	NA	-0.880807
LdBPK_140590.1	14	217215	217595	0	0	0	0	0	0	0	0	0	0	NA	NA	NA	NA	NA
LdBPK_140600.1	14	218168	222319	11	1.16334e-05	2	5.19925e-07	1	1.14146e-08	3	1.47831e-06	0	0	3.18473	-1.07337	-0.877849	-0.445847	NA
LdBPK_140610.1	14	223834	225303	4	1.31097e-05	0	0	0	0	1	3.3779e-06	1	5.35647e-08	2.87263	NA	NA	1.50748	-0.927326
LdBPK_140620.1	14	225941	227332	2	3.6363e-06	1	7.75406e-07	0	0	0	0	0	0	0.415322	-0.813384	NA	NA	NA
LdBPK_140630.1	14	228067	229842	4	1.08798e-05	1	6.07751e-07	0	0	3	3.89614e-06	2	8.86713e-08	2.88572	-0.813384	NA	-0.202948	-1.25402
LdBPK_140640.1	14	230708	231388	1	7.07463e-06	1	1.58497e-06	0	0	0	0	1	1.15624e-07	1.67091	-0.813384	NA	NA	-0.927326
LdBPK_140650.1	14	234791	235708	0	0	0	0	0	0	0	0	0	0	NA	NA	NA	NA	NA
LdBPK_140660.1	14	237854	238696	0	0	0	0	0	0	0	0	0	0	NA	NA	NA	NA	NA
LdBPK_140670.1	14	241885	242742	0	0	0	0	1	1.64924e-07	1	7.77001e-07	0	0	NA	NA	-0.821377	-1.147	NA
LdBPK_140680.1	14	244333	245187	0	0	0	0	0	0	0	0	0	0	NA	NA	NA	NA	NA
LdBPK_140690.1	14	247741	247812	0	0	0	0	0	0	0	0	0	0	NA	NA	NA	NA	NA
LdBPK_140700.1	14	250499	251383	0	0	0	0	0	0	0	0	0	0	NA	NA	NA	NA	NA
LdBPK_140710.1	14	262121	262927	0	0	1	6.88421e-07	1	1.17177e-07	0	0	1	1.94372e-07	NA	-1.13321	-0.849546	NA	-0.880807
LdBPK_140730.1	14	266397	266834	0	0	0	0	0	0	0	0	0	0	NA	NA	NA	NA	NA
LdBPK_140740.1	14	268455	269462	1	2.41967e-07	3	2.69274e-06	1	1.86729e-07	1	4.92611e-06	1	2.32493e-07	-1.04993	-1.39921	-0.793344	1.50748	-0.834659
LdBPK_140750.1	14	273879	274859	1	1.81712e-06	0	0	0	0	0	0	0	0	-0.134625	NA	NA	NA	NA
LdBPK_140760.1	14	280519	281490	0	0	1	1.11046e-06	1	2.41477e-07	1	1.91571e-06	0	0	NA	-0.813384	-0.765445	-0.408855	NA
LdBPK_140770.1	14	286064	287191	0	0	1	9.56884e-07	0	0	0	0	0	0	NA	-0.813384	NA	NA	NA
LdBPK_140790.1	14	293315	294493	1	2.06872e-07	1	2.73301e-06	0	0	0	0	0	0	-1.04993	0.495008	NA	NA	NA
LdBPK_140800.1	14	301455	302366	0	0	0	0	0	0	0	0	0	0	NA	NA	NA	NA	NA
LdBPK_140810.1	14	304129	309996	7	3.60998e-06	1	6.05923e-07	0	0	3	4.46607e-07	2	4.01496e-08	1.22555	0.698535	NA	-1.53889	-1.22257
LdBPK_140820.1	14	310884	312137	4	1.00059e-05	0	0	0	0	1	5.31632e-07	0	0	1.15353	NA	NA	-1.147	NA
LdBPK_140830.1	14	314711	315904	0	0	0	0	0	0	1	2.77248e-06	0	0	NA	NA	NA	0.485434	NA
LdBPK_140840.1	14	316884	317444	0	0	0	0	0	0	0	0	0	0	NA	NA	NA	NA	NA
LdBPK_140850.1	14	318105	330794	1	3.83689e-07	2	1.70113e-07	0	0	1	3.91294e-07	3	3.09264e-08	1.70136	-1.07337	NA	1.50748	-1.42474
LdBPK_140860.1	14	333546	334835	3	6.83926e-06	0	0	0	0	0	0	1	6.10389e-08	0.863866	NA	NA	NA	-0.927326
LdBPK_140870.1	14	337299	341225	23	1.94877e-05	3	8.24572e-07	0	0	3	1.1825e-06	1	2.0051e-08	1.98477	-1.23707	NA	-0.910213	-0.927326
LdBPK_140880.1	14	342561	344294	4	7.67546e-06	0	0	0	0	0	0	0	0	1.34831	NA	NA	NA	NA
LdBPK_140890.1	14	345625	347406	7	1.24467e-05	1	6.05704e-07	1	5.30649e-08	2	1.41904e-06	1	1.31511e-07	1.39709	-0.813384	-0.849546	-1.02235	-0.834659
LdBPK_140900.1	14	350639	354427	5	2.25697e-06	1	1.2065e-06	0	0	0	0	0	0	-0.327445	1.31881	NA	NA	NA
LdBPK_140910.1	14	357490	357837	0	0	0	0	0	0	0	0	0	0	NA	NA	NA	NA	NA
LdBPK_140920.1	14	360214	360561	0	0	0	0	0	0	0	0	0	0	NA	NA	NA	NA	NA
LdBPK_140930.1	14	363155	364559	7	7.87612e-06	1	2.53064e-06	0	0	0	0	0	0	-0.515695	0.698535	NA	NA	NA
LdBPK_140940.1	14	366044	369307	10	1.30677e-05	0	0	2	2.90401e-08	0	0	1	2.41238e-08	2.95727	NA	-1.19113	NA	-0.927326
LdBPK_140950.1	14	370354	372327	1	2.50928e-06	0	0	0	0	0	0	1	3.98886e-08	1.75152	NA	NA	NA	-0.927326
LdBPK_140960.1	14	375861	378773	6	1.02025e-05	1	1.6783e-06	0	0	1	2.28859e-07	0	0	3.40363	1.51265	NA	-1.147	NA
LdBPK_140970.1	14	386013	387833	0	0	0	0	1	2.6026e-08	2	7.32198e-07	1	4.32401e-08	NA	NA	-0.877849	-1.50738	-0.927326
LdBPK_140980.1	14	388746	393392	1	2.95477e-07	0	0	4	2.43776e-07	0	0	1	3.37547e-08	-0.378229	NA	-1.31256	NA	-0.880807
LdBPK_140990.1	14	396401	398986	1	9.43165e-08	3	2.43067e-06	2	2.32504e-07	2	1.369e-06	1	3.04486e-08	-1.04993	-0.293699	-0.984951	-0.611935	-0.927326
LdBPK_141000.1	14	401664	404252	0	0	0	0	1	1.83057e-08	1	2.575e-07	0	0	NA	NA	-0.877849	-1.147	NA
LdBPK_141010.1	14	406767	407273	0	0	0	0	0	0	0	0	0	0	NA	NA	NA	NA	NA
LdBPK_141020.1	14	408543	411887	0	0	1	3.2268e-07	0	0	1	1.99302e-07	0	0	NA	-0.813384	NA	-1.147	NA
LdBPK_141030.1	14	414071	414934	0	0	0	0	0	0	0	0	0	0	NA	NA	NA	NA	NA
LdBPK_141040.1	14	420439	422379	0	0	0	0	1	2.4417e-08	0	0	2	1.2138e-07	NA	NA	-0.877849	NA	-1.22257
LdBPK_141050.1	14	424294	425424	0	0	1	9.54346e-07	0	0	0	0	0	0	NA	-0.813384	NA	NA	NA
LdBPK_141060.1	14	427541	428851	0	0	0	0	0	0	0	0	0	0	NA	NA	NA	NA	NA
LdBPK_141070.1	14	429268	432327	1	2.33216e-07	1	1.49393e-06	0	0	2	1.84058e-06	1	2.57321e-08	-0.770504	1.31881	NA	0.23687	-0.927326
LdBPK_141080.1	14	433787	434731	0	0	0	0	0	0	0	0	0	0	NA	NA	NA	NA	NA
LdBPK_141090.1	14	435425	436942	2	1.33498e-06	0	0	0	0	0	0	0	0	-0.792251	NA	NA	NA	NA
LdBPK_141100.1	14	439810	440352	1	6.38828e-06	0	0	0	0	0	0	0	0	0.868451	NA	NA	NA	NA
LdBPK_141110.1	14	440990	441613	0	0	0	0	0	0	0	0	0	0	NA	NA	NA	NA	NA
LdBPK_141120.1	14	443778	444590	0	0	0	0	2	1.16589e-07	0	0	1	9.68514e-08	NA	NA	-1.19113	NA	-0.927326
LdBPK_141130.1	14	446799	459605	0	0	2	3.61905e-07	2	7.40117e-09	4	5.43884e-07	1	6.14821e-09	NA	-0.0757793	-1.19113	-0.796281	-0.927326
LdBPK_141140.1	14	462861	465578	0	0	0	0	1	1.74369e-08	1	2.45278e-07	1	5.77108e-08	NA	NA	-0.877849	-1.147	-0.880807
LdBPK_141150.1	14	467861	469057	0	0	0	0	0	0	0	0	0	0	NA	NA	NA	NA	NA
LdBPK_141160.1	14	469906	470598	0	0	0	0	0	0	0	0	0	0	NA	NA	NA	NA	NA
LdBPK_141170.1	14	474741	476162	0	0	0	0	0	0	0	0	0	0	NA	NA	NA	NA	NA
LdBPK_141180.1	14	480206	480739	0	0	0	0	0	0	0	0	0	0	NA	NA	NA	NA	NA
LdBPK_141190.1	14	493765	494421	0	0	0	0	0	0	0	0	0	0	NA	NA	NA	NA	NA
LdBPK_141200.1	14	504659	507466	0	0	1	3.84389e-07	0	0	0	0	2	5.60827e-08	NA	-0.813384	NA	NA	-1.25402
LdBPK_141210.1	14	509801	511231	1	1.10472e-06	0	0	0	0	0	0	1	5.50246e-08	-0.254636	NA	NA	NA	-0.927326
LdBPK_141220.1	14	512498	514048	1	2.14527e-06	1	6.95916e-07	0	0	1	4.2983e-07	0	0	0.784264	-0.813384	NA	-1.147	NA
LdBPK_141230.1	14	516607	517653	0	0	0	0	0	0	0	0	0	0	NA	NA	NA	NA	NA
LdBPK_141240.1	14	518599	519888	0	0	0	0	0	0	0	0	0	0	NA	NA	NA	NA	NA
LdBPK_141250.1	14	523572	524780	0	0	0	0	1	3.92005e-08	0	0	0	0	NA	NA	-0.877849	NA	NA
LdBPK_141260.1	14	526078	528207	0	0	0	0	0	0	0	0	2	1.10609e-07	NA	NA	NA	NA	-1.22257
LdBPK_141270.1	14	529087	530769	0	0	0	0	0	0	0	0	0	0	NA	NA	NA	NA	NA
LdBPK_141280.1	14	531492	533087	1	1.69235e-06	0	0	0	0	1	4.17711e-07	1	4.93359e-08	0.411693	NA	NA	-1.147	-0.927326
LdBPK_141290.1	14	534483	535268	0	0	0	0	0	0	0	0	0	0	NA	NA	NA	NA	NA
LdBPK_141300.1	14	536200	538995	5	7.54832e-06	0	0	1	3.38203e-08	0	0	1	8.7357e-07	2.42595	NA	-0.849546	NA	0.480287
LdBPK_141310.1	14	541695	543401	6	1.42972e-05	0	0	3	1.66057e-07	1	7.54163e-07	0	0	2.3797	NA	-1.35893	-0.763731	NA
LdBPK_141320.1	14	545650	546558	2	8.99036e-06	0	0	1	5.21379e-08	0	0	0	0	1.65284	NA	-0.877849	NA	NA
LdBPK_141330.1	14	547438	548055	3	1.98355e-05	0	0	1	3.79798e-07	0	0	0	0	1.92541	NA	-0.765445	NA	NA
LdBPK_141340.1	14	550115	550573	0	0	1	2.35156e-06	0	0	0	0	0	0	NA	-0.813384	NA	NA	NA
LdBPK_141350.1	14	551859	551987	0	0	0	0	0	0	0	0	0	0	NA	NA	NA	NA	NA
LdBPK_141360.1	14	553220	554956	0	0	1	6.21396e-07	0	0	5	2.27635e-06	1	4.53311e-08	NA	-0.813384	NA	-1.87346	-0.927326
LdBPK_141370.1	14	555880	558285	0	0	1	4.48614e-07	0	0	1	2.06381e-06	1	6.51945e-08	NA	-0.813384	NA	1.50748	-0.880807
LdBPK_141380.1	14	560781	563180	1	1.01626e-07	0	0	0	0	1	2.77778e-07	0	0	-1.04993	NA	NA	-1.147	NA
LdBPK_141390.1	14	566047	567120	2	6.75684e-07	0	0	0	0	0	0	2	1.4663e-07	-1.30978	NA	NA	NA	-1.25402
LdBPK_141400.1	14	568831	570228	1	1.74465e-07	0	0	1	3.39008e-08	0	0	0	0	-1.04993	NA	-0.877849	NA	NA
LdBPK_141410.1	14	572823	574547	3	4.24178e-07	4	1.07292e-05	0	0	0	0	2	1.81503e-07	-1.63603	2.25032	NA	NA	-1.19137
LdBPK_141420.1	14	576701	577945	0	0	1	8.6696e-07	0	0	0	0	2	1.2649e-07	NA	-0.813384	NA	NA	-1.25402
LdBPK_141430.1	14	579277	581145	0	0	1	5.77509e-07	0	0	0	0	1	8.39261e-08	NA	-0.813384	NA	NA	-0.880807
LdBPK_141440.1	14	582653	583270	0	0	0	0	0	0	0	0	0	0	NA	NA	NA	NA	NA
LdBPK_141450.1	14	584193	585446	0	0	0	0	2	2.61863e-07	2	1.55823e-06	1	9.45094e-07	NA	NA	-1.09604	-1.25553	-0.268463
LdBPK_141460.1	14	588417	590465	0	0	1	2.71135e-07	0	0	0	0	0	0	NA	-1.13321	NA	NA	NA
LdBPK_141470.1	14	591582	592535	1	2.55663e-07	0	0	0	0	0	0	1	8.25369e-08	-1.04993	NA	NA	NA	-0.927326
LdBPK_141480.1	14	593366	594031	0	0	0	0	0	0	0	0	0	0	NA	NA	NA	NA	NA
LdBPK_141490.1	14	594846	595292	0	0	0	0	0	0	0	0	0	0	NA	NA	NA	NA	NA
LdBPK_141500.1	14	599428	603510	0	0	1	1.36066e-07	0	0	1	1.63279e-07	1	1.92849e-08	NA	-1.13321	NA	-1.147	-0.927326
LdBPK_141510.1	14	606658	608346	0	0	0	0	0	0	0	0	0	0	NA	NA	NA	NA	NA
LdBPK_141520.1	14	610260	612272	0	0	1	7.8064e-07	0	0	3	7.40017e-06	1	3.91158e-08	NA	-0.512938	NA	2.27605	-0.927326
LdBPK_141530.1	14	613031	618292	0	0	0	0	1	9.00672e-09	3	3.80084e-07	4	1.04038e-07	NA	NA	-0.877849	-1.73178	-1.5775
LdBPK_141540.1	14	620230	622419	0	0	0	0	0	0	0	0	2	4.51491e-07	NA	NA	NA	NA	-0.91931
LdBPK_141550.1	14	625611	627668	0	0	1	5.24473e-07	0	0	0	0	0	0	NA	-0.813384	NA	NA	NA
LdBPK_141560.1	14	628392	628814	0	0	0	0	0	0	0	0	0	0	NA	NA	NA	NA	NA
LdBPK_141570.1	14	630235	631689	0	0	0	0	0	0	0	0	0	0	NA	NA	NA	NA	NA
LdBPK_141580.1	14	632424	633359	0	0	1	3.0525e-06	0	0	0	0	0	0	NA	0.272096	NA	NA	NA
LdBPK_141590.1	14	634731	637268	0	0	1	1.86999e-06	0	0	0	0	1	3.10245e-08	NA	1.42542	NA	NA	-0.927326
LdBPK_14snoRNA1	14	383505	383618	2	8.69005e-05	0	0	0	0	0	0	0	0	2.34289	NA	NA	NA	NA
LdBPK_150010.1	15	1160	1462	0	0	0	0	0	0	0	0	1	1.12421e-05	NA	NA	NA	NA	1.05427
LdBPK_150020.1	15	1977	3839	0	0	0	0	0	0	1	1.28331e-06	0	0	NA	NA	NA	-0.0823686	NA
LdBPK_150030.1	15	4682	5959	4	5.77489e-06	1	8.44574e-07	1	3.7084e-08	0	0	0	0	-0.167549	-0.813384	-0.877849	NA	NA
LdBPK_150040.1	15	6807	7805	1	3.33064e-06	0	0	0	0	0	0	0	0	0.784264	NA	NA	NA	NA
LdBPK_150050.1	15	10257	11096	0	0	0	0	0	0	0	0	0	0	NA	NA	NA	NA	NA
LdBPK_150060.1	15	17850	20900	2	2.22751e-06	0	0	0	0	0	0	3	2.52367e-07	1.10536	NA	NA	NA	-1.30562
LdBPK_150070.1	15	22231	23637	0	0	0	0	0	0	1	3.65986e-06	0	0	NA	NA	NA	1.62104	NA
LdBPK_150080.1	15	24921	25886	0	0	0	0	0	0	0	0	0	0	NA	NA	NA	NA	NA
LdBPK_150090.1	15	27697	28968	0	0	0	0	0	0	0	0	0	0	NA	NA	NA	NA	NA
LdBPK_150100.1	15	30559	32253	1	1.87597e-06	0	0	0	0	0	0	0	0	0.696495	NA	NA	NA	NA
LdBPK_150110.1	15	33381	35774	1	1.01881e-07	1	1.90954e-06	1	1.97967e-08	0	0	1	3.28906e-08	-1.04993	1.31881	-0.877849	NA	-0.927326
LdBPK_150120.1	15	36856	37812	0	0	0	0	0	0	0	0	0	0	NA	NA	NA	NA	NA
LdBPK_150130.1	15	41249	43201	0	0	0	0	1	4.84186e-08	0	0	0	0	NA	NA	-0.849546	NA	NA
LdBPK_150140.1	15	53218	53865	1	2.75092e-06	0	0	0	0	0	0	0	0	-0.134625	NA	NA	NA	NA
LdBPK_150150.1	15	58481	59029	0	0	0	0	1	9.27038e-07	1	4.35484e-06	0	0	NA	NA	-0.600893	-0.0823686	NA
LdBPK_150160.1	15	61064	63583	0	0	0	0	0	0	0	0	0	0	NA	NA	NA	NA	NA
LdBPK_150170.1	15	66347	67561	0	0	0	0	0	0	0	0	0	0	NA	NA	NA	NA	NA
LdBPK_150180.1	15	68973	71210	0	0	0	0	2	4.23533e-08	0	0	1	7.00884e-08	NA	NA	-1.19113	NA	-0.880807
LdBPK_150190.1	15	74799	76556	0	0	1	6.13973e-07	0	0	0	0	1	8.92252e-08	NA	-0.813384	NA	NA	-0.880807
LdBPK_150200.1	15	77705	78196	0	0	0	0	0	0	0	0	0	0	NA	NA	NA	NA	NA
LdBPK_150210.1	15	79927	81019	0	0	0	0	0	0	0	0	1	6.27862e-07	NA	NA	NA	NA	-0.565554
LdBPK_150220.1	15	81439	81645	0	0	0	0	0	0	0	0	0	0	NA	NA	NA	NA	NA
LdBPK_150230.1	15	86258	87817	0	0	0	0	0	0	0	0	0	0	NA	NA	NA	NA	NA
LdBPK_150240.1	15	88412	89536	0	0	0	0	0	0	0	0	1	6.99913e-08	NA	NA	NA	NA	-0.927326
LdBPK_150250.1	15	90402	91049	0	0	1	3.13541e-06	2	3.63605e-07	1	2.87356e-06	0	0	NA	-0.231877	-1.1338	-0.408855	NA
LdBPK_150260.1	15	92099	93142	0	0	0	0	0	0	0	0	1	7.54216e-08	NA	NA	NA	NA	-0.927326
LdBPK_150270.1	15	93727	95487	0	0	0	0	0	0	0	0	0	0	NA	NA	NA	NA	NA
LdBPK_150280.1	15	96560	97777	0	0	0	0	0	0	0	0	1	6.46471e-08	NA	NA	NA	NA	-0.927326
LdBPK_150290.1	15	98830	104667	0	0	0	0	0	0	1	8.82053e-07	3	5.38435e-08	NA	NA	NA	1.62104	-1.44939
LdBPK_150300.1	15	106273	107706	0	0	1	3.87417e-07	1	3.30498e-08	1	4.649e-07	0	0	NA	-1.13321	-0.877849	-1.147	NA
LdBPK_150310.1	15	109439	110212	0	0	0	0	0	0	0	0	0	0	NA	NA	NA	NA	NA
LdBPK_150320.1	15	111983	112241	0	0	0	0	0	0	0	0	0	0	NA	NA	NA	NA	NA
LdBPK_150330.1	15	114509	115072	0	0	0	0	0	0	0	0	0	0	NA	NA	NA	NA	NA
LdBPK_150340.1	15	117485	119887	0	0	0	0	1	1.36091e-07	1	5.35729e-07	0	0	NA	NA	-0.710054	-0.763731	NA
LdBPK_150350.1	15	120453	120893	0	0	0	0	0	0	0	0	0	0	NA	NA	NA	NA	NA
LdBPK_150360.1	15	122712	124667	0	0	2	1.59055e-06	2	7.25741e-08	1	3.40832e-07	4	2.80517e-07	NA	-0.689682	-1.17193	-1.147	-1.57717
LdBPK_150370.1	15	126110	128386	0	0	0	0	0	0	0	0	2	1.03469e-07	NA	NA	NA	NA	-1.22257
LdBPK_150380.1	15	132436	135495	0	0	0	0	0	0	2	2.76463e-06	2	8.6055e-07	NA	NA	NA	1.38416	-0.257153
LdBPK_150390.1	15	136543	138027	0	0	0	0	1	3.19147e-08	0	0	0	0	NA	NA	-0.877849	NA	NA
LdBPK_150400.1	15	138665	140629	1	2.55143e-06	1	2.82725e-07	1	1.89742e-07	1	3.39271e-07	1	4.00713e-08	1.78734	-1.13321	-0.682561	-1.147	-0.927326
LdBPK_150410.1	15	142743	144293	1	1.57255e-07	0	0	1	2.10848e-07	0	0	0	0	-1.04993	NA	-0.710054	NA	NA
LdBPK_150420.1	15	144989	145255	0	0	0	0	0	0	0	0	0	0	NA	NA	NA	NA	NA
LdBPK_150430.1	15	146221	146547	0	0	0	0	0	0	0	0	0	0	NA	NA	NA	NA	NA
LdBPK_150440.1	15	147557	148753	1	4.16579e-06	0	0	0	0	0	0	0	0	1.77122	NA	NA	NA	NA
LdBPK_150450.1	15	149515	151557	0	0	1	5.28324e-07	0	0	1	3.26318e-07	1	3.85414e-08	NA	-0.813384	NA	-1.147	-0.927326
LdBPK_150460.1	15	152288	154372	0	0	0	0	1	2.27306e-08	0	0	1	3.77651e-08	NA	NA	-0.877849	NA	-0.927326
LdBPK_150470.1	15	154966	155406	0	0	0	0	0	0	0	0	0	0	NA	NA	NA	NA	NA
LdBPK_150480.1	15	157009	158046	1	4.86482e-06	0	0	1	9.10998e-08	0	0	0	0	1.80883	NA	-0.849546	NA	NA
LdBPK_150490.1	15	163611	164312	0	0	0	0	0	0	0	0	0	0	NA	NA	NA	NA	NA
LdBPK_150500.1	15	183381	185036	1	3.01114e-06	1	1.72533e-06	0	0	1	3.10956e-06	2	1.42269e-07	1.77122	0.272096	NA	1.62104	-1.22257
LdBPK_150510.1	15	185288	185662	4	5.29238e-05	0	0	0	0	0	0	1	2.09974e-07	3.01968	NA	NA	NA	-0.927326
LdBPK_150520.1	15	188745	191753	6	9.82399e-06	0	0	2	4.71768e-08	1	2.21558e-07	2	1.296e-07	3.37288	NA	-1.17193	-1.147	-1.16041
LdBPK_150530.1	15	192746	192883	0	0	0	0	0	0	0	0	0	0	NA	NA	NA	NA	NA
LdBPK_150540.1	15	194390	195526	5	8.18331e-06	0	0	0	0	1	5.86338e-07	0	0	-0.162334	NA	NA	-1.147	NA
LdBPK_150550.1	15	198985	204321	7	2.54229e-06	0	0	2	1.77603e-08	0	0	4	4.58529e-07	-0.0850475	NA	-1.19113	NA	-1.07773
LdBPK_150560.1	15	206559	207803	5	1.78274e-05	0	0	3	3.39709e-07	2	1.5695e-06	0	0	2.66503	NA	-1.31431	-1.25553	NA
LdBPK_150570.1	15	209289	214544	0	0	1	3.86557e-07	2	2.70082e-08	2	2.53678e-07	0	0	NA	-0.231877	-1.17193	-1.50738	NA
LdBPK_150580.1	15	215598	217226	0	0	1	2.18266e-06	3	1.16236e-07	3	3.97959e-06	0	0	NA	0.698535	-1.38904	-0.338686	NA
LdBPK_150590.1	15	219172	220170	2	7.47511e-06	0	0	0	0	0	0	0	0	1.37251	NA	NA	NA	NA
LdBPK_150600.1	15	221962	222939	3	5.66513e-06	0	0	0	0	0	0	0	0	-0.150232	NA	NA	NA	NA
LdBPK_150610.1	15	223615	224322	0	0	0	0	0	0	0	0	0	0	NA	NA	NA	NA	NA
LdBPK_150620.1	15	225164	230470	0	0	3	1.69886e-06	0	0	5	4.00685e-06	4	7.40679e-08	NA	0.551405	NA	1.86836	-1.61811
LdBPK_150630.1	15	232366	236121	0	0	0	0	2	2.52361e-08	2	1.71373e-06	2	6.27258e-08	NA	NA	-1.19113	0.563334	-1.22257
LdBPK_150640.1	15	238428	239981	0	0	1	3.26857e-06	0	0	0	0	0	0	NA	1.62895	NA	NA	NA
LdBPK_150650.1	15	242464	243810	1	5.298e-07	0	0	1	3.51844e-08	1	3.82288e-06	0	0	-0.770504	NA	-0.877849	1.62104	NA
LdBPK_150660.1	15	248228	251083	1	1.73436e-06	1	3.77929e-07	0	0	0	0	1	2.75701e-08	1.75152	-0.813384	NA	NA	-0.927326
LdBPK_150670.1	15	257024	261124	1	1.74016e-07	0	0	0	0	0	0	3	9.56976e-08	-0.770504	NA	NA	NA	-1.42474
LdBPK_150680.1	15	265998	268094	0	0	0	0	1	2.26006e-08	0	0	2	7.50979e-08	NA	NA	-0.877849	NA	-1.25402
LdBPK_150690.1	15	273099	274529	3	9.19124e-06	1	7.54273e-07	1	4.49349e-07	1	1.30124e-06	1	1.09614e-07	2.20173	-0.813384	-0.52044	-0.408855	-0.880807
LdBPK_150700.1	15	282190	285291	3	4.60408e-06	1	1.14621e-06	1	3.04841e-08	0	0	0	0	2.55062	0.698535	-0.849546	NA	NA
LdBPK_150710.1	15	286006	286611	0	0	0	0	0	0	0	0	0	0	NA	NA	NA	NA	NA
LdBPK_150720.1	15	287356	288831	0	0	0	0	0	0	0	0	0	0	NA	NA	NA	NA	NA
LdBPK_150740.1	15	290173	293019	2	1.55792e-06	1	1.71721e-06	0	0	0	0	1	1.22752e-06	0.16614	1.51265	NA	NA	1.1069
LdBPK_150750.1	15	294700	304062	24	1.0479e-05	4	1.07821e-06	2	5.96351e-08	2	3.36369e-07	6	5.88015e-08	3.14627	0.114067	-1.00241	-0.770503	-1.85888
LdBPK_150760.1	15	304669	306636	4	8.28064e-06	0	0	0	0	0	0	0	0	2.11201	NA	NA	NA	NA
LdBPK_150770.1	15	307582	308715	1	3.69622e-06	0	0	1	4.17931e-08	0	0	0	0	1.29834	NA	-0.877849	NA	NA
LdBPK_150780.1	15	311274	311996	4	8.1963e-06	0	0	0	0	0	0	0	0	-0.539392	NA	NA	NA	NA
LdBPK_150790.1	15	320021	322015	1	1.08673e-06	1	5.41035e-07	0	0	2	1.99349e-06	1	7.86255e-08	0.0946494	-0.813384	NA	-0.434712	-0.880807
LdBPK_150800.1	15	325562	333601	12	7.19191e-06	0	0	0	0	0	0	5	6.74555e-07	3.82133	NA	NA	NA	-0.6261
LdBPK_150810.1	15	337989	339980	0	0	0	0	1	9.44892e-08	1	1.66182e-06	1	4.53715e-07	NA	NA	-0.793344	0.485434	-0.436005
LdBPK_150820.1	15	343026	344993	0	0	1	2.82294e-07	0	0	1	1.68209e-06	0	0	NA	-1.13321	NA	0.485434	NA
LdBPK_150830.1	15	345727	352074	0	0	1	1.70032e-07	3	2.23976e-08	2	4.81643e-07	2	8.53567e-08	NA	-0.813384	-1.40413	-0.807813	-1.09926
LdBPK_150840.1	15	353282	359533	3	1.55181e-06	2	6.88034e-07	5	6.80446e-08	1	1.06633e-07	4	1.24351e-07	1.13553	-0.21007	-1.64884	-1.147	-1.51699
LdBPK_150850.1	15	360987	362678	0	0	0	0	0	0	0	0	1	4.65367e-08	NA	NA	NA	NA	-0.927326
LdBPK_150860.1	15	363581	363916	0	0	0	0	0	0	0	0	0	0	NA	NA	NA	NA	NA
LdBPK_150870.1	15	364652	367786	1	1.53679e-07	0	0	1	3.01632e-08	0	0	1	8.32418e-07	-0.908427	NA	-0.849546	NA	0.579811
LdBPK_150880.1	15	368521	369831	0	0	1	2.17936e-06	0	0	1	9.81965e-07	1	1.19647e-07	NA	0.272096	NA	-0.763731	-0.880807
LdBPK_150890.1	15	370758	373238	0	0	0	0	0	0	0	0	0	0	NA	NA	NA	NA	NA
LdBPK_150900.1	15	373980	375365	0	0	0	0	0	0	0	0	0	0	NA	NA	NA	NA	NA
LdBPK_150910.1	15	376490	379384	0	0	1	3.72838e-07	0	0	1	1.77873e-06	2	1.61042e-07	NA	-0.813384	NA	1.62104	-1.12971
LdBPK_150920.1	15	381727	382698	0	0	0	0	0	0	0	0	1	8.10084e-08	NA	NA	NA	NA	-0.927326
LdBPK_150930.1	15	383157	385034	0	0	0	0	0	0	0	0	2	1.25452e-07	NA	NA	NA	NA	-1.22257
LdBPK_150940.1	15	386135	387556	0	0	0	0	0	0	1	4.68823e-07	0	0	NA	NA	NA	-1.147	NA
LdBPK_150950.1	15	391362	393587	0	0	0	0	0	0	0	0	0	0	NA	NA	NA	NA	NA
LdBPK_150960.1	15	396576	396866	0	0	1	9.81836e-06	0	0	0	0	0	0	NA	0.272096	NA	NA	NA
LdBPK_150970.1	15	399553	405046	0	0	2	1.41857e-06	0	0	1	1.21344e-07	0	0	NA	1.19679	NA	-1.147	NA
LdBPK_150980.1	15	406230	408725	1	1.33306e-06	2	1.72339e-06	2	5.6873e-08	0	0	0	0	0.784264	-0.21007	-1.17193	NA	NA
LdBPK_150990.1	15	411040	411609	0	0	0	0	0	0	0	0	0	0	NA	NA	NA	NA	NA
LdBPK_151000.1	15	412504	416121	0	0	2	1.18894e-06	0	0	0	0	1	2.17634e-08	NA	-0.21007	NA	NA	-0.927326
LdBPK_151010.1	33	416918	417364	1	1.1216e-05	1	1.06175e-05	0	0	0	0	2	1.12438e-05	1.78734	1.42542	NA	NA	0.706258
LdBPK_151020.1	15	420588	421526	1	2.59747e-07	1	4.8684e-06	0	0	0	0	0	0	-1.04993	1.31881	NA	NA	NA
LdBPK_151030.1	15	422416	423618	0	0	0	0	0	0	0	0	0	0	NA	NA	NA	NA	NA
LdBPK_151040.1	15	424332	426482	0	0	0	0	3	6.60995e-08	1	3.09933e-07	1	3.66063e-08	NA	NA	-1.40413	-1.147	-0.927326
LdBPK_151050.1	15	427942	428535	0	0	0	0	0	0	0	0	0	0	NA	NA	NA	NA	NA
LdBPK_151060.1	33	429431	429940	0	0	0	0	0	0	0	0	2	6.13908e-07	NA	NA	NA	NA	-1.19137
LdBPK_151070.1	15	432204	435266	1	1.57291e-06	0	0	2	1.22607e-07	0	0	0	0	1.67091	NA	-1.07684	NA	NA
LdBPK_151080.1	15	438309	439388	0	0	1	5.14403e-07	1	4.38827e-08	0	0	0	0	NA	-1.13321	-0.877849	NA	NA
LdBPK_151090.1	15	440939	442222	0	0	0	0	1	3.69107e-08	0	0	1	1.22163e-07	NA	NA	-0.877849	NA	-0.880807
LdBPK_151110.1	15	445548	445727	0	0	0	0	0	0	0	0	0	0	NA	NA	NA	NA	NA
LdBPK_151120.1	15	446904	447245	0	0	0	0	0	0	1	1.34436e-05	0	0	NA	NA	NA	1.28036	NA
LdBPK_151130.1	15	448117	448467	0	0	0	0	0	0	0	0	0	0	NA	NA	NA	NA	NA
LdBPK_151140.1	15	451435	452034	0	0	0	0	0	0	0	0	0	0	NA	NA	NA	NA	NA
LdBPK_151150.1	15	453437	454723	0	0	0	0	1	3.68247e-08	0	0	1	6.11812e-08	NA	NA	-0.877849	NA	-0.927326
LdBPK_151160.1	15	455640	465110	1	5.22999e-07	2	2.27931e-07	7	4.99692e-08	5	9.1022e-07	3	3.31895e-08	1.75152	-1.07337	-1.85919	-0.864711	-1.44939
LdBPK_151170.1	15	466423	470187	0	0	1	1.47558e-07	0	0	1	1.36771e-06	0	0	NA	-1.13321	NA	1.62104	NA
LdBPK_151180.1	15	471075	479180	1	3.00891e-08	2	1.20624e-06	2	1.75123e-08	5	1.35844e-06	2	1.94276e-08	-1.04993	1.99614	-1.17193	-0.347911	-1.25402
LdBPK_151190.1	15	481686	482021	0	0	0	0	0	0	0	0	0	0	NA	NA	NA	NA	NA
LdBPK_151200.1	15	483039	483374	0	0	2	2.81557e-05	0	0	0	0	0	0	NA	1.86824	NA	NA	NA
LdBPK_151210.1	15	484285	486663	0	0	0	0	0	0	0	0	2	9.90324e-08	NA	NA	NA	NA	-1.22257
LdBPK_151220.1	15	487929	489365	1	1.6973e-07	2	4.15327e-06	1	9.84723e-08	1	4.63929e-07	0	0	-1.04993	0.461385	-0.821377	-1.147	NA
LdBPK_151230.1	15	492480	493955	0	0	0	0	0	0	0	0	0	0	NA	NA	NA	NA	NA
LdBPK_151240.1	15	496744	497028	0	0	0	0	0	0	0	0	0	0	NA	NA	NA	NA	NA
LdBPK_151250.1	15	499258	499578	0	0	0	0	0	0	0	0	0	0	NA	NA	NA	NA	NA
LdBPK_151260.1	15	503631	503930	0	0	0	0	0	0	0	0	0	0	NA	NA	NA	NA	NA
LdBPK_151270.1	15	505577	506092	0	0	0	0	1	2.74234e-07	1	1.29199e-06	0	0	NA	NA	-0.821377	-1.147	NA
LdBPK_151280.1	15	509189	510412	0	0	0	0	0	0	0	0	0	0	NA	NA	NA	NA	NA
LdBPK_151290.1	15	512394	514022	0	0	1	3.41041e-07	0	0	0	0	1	4.83365e-08	NA	-1.13321	NA	NA	-0.927326
LdBPK_151300b.1	15	515097	520706	0	0	1	8.7146e-07	3	4.21598e-08	0	0	2	4.19961e-08	NA	1.51265	-1.37395	NA	-1.22257
LdBPK_151310.1	15	522298	526008	1	1.12948e-06	1	1.3174e-06	2	2.55421e-08	3	5.38938e-07	0	0	1.29834	1.51265	-1.19113	-1.73178	NA
LdBPK_151320.1	15	527898	532139	0	0	1	9.72886e-07	0	0	0	0	0	0	NA	1.04744	NA	NA	NA
LdBPK_151330.1	15	534562	537066	0	0	2	2.07838e-06	0	0	0	0	2	6.28664e-08	NA	0.154434	NA	NA	-1.25402
LdBPK_151340.1	15	537975	542342	1	1.63379e-07	0	0	1	1.08501e-08	0	0	1	1.80266e-08	-0.770504	NA	-0.877849	NA	-0.927326
LdBPK_151350.1	15	545809	547131	0	0	0	0	0	0	0	0	0	0	NA	NA	NA	NA	NA
LdBPK_151360.1	15	547794	548909	1	3.84487e-06	0	0	0	0	0	0	0	0	1.35745	NA	NA	NA	NA
LdBPK_151370.1	15	549447	550559	2	4.45043e-06	1	9.6978e-07	0	0	0	0	0	0	0.372194	-0.813384	NA	NA	NA
LdBPK_151380.1	15	551188	552099	2	1.05654e-06	0	0	0	0	0	0	0	0	-1.21514	NA	NA	NA	NA
LdBPK_151390.1	15	552756	554870	3	5.70907e-07	0	0	0	0	0	0	0	0	-1.48903	NA	NA	NA	NA
LdBPK_151400.1	15	555489	556403	1	5.26538e-07	0	0	1	1.5465e-07	1	1.40695e-06	0	0	-0.908427	NA	-0.821377	-0.763731	NA
LdBPK_151410.1	15	556804	558021	1	3.35478e-06	1	8.86178e-07	0	0	0	0	1	6.46471e-08	1.23565	-0.813384	NA	NA	-0.927326
LdBPK_151420.1	15	559210	560427	2	7.34244e-06	0	0	0	0	1	5.47345e-07	1	6.46471e-08	1.95953	NA	NA	-1.147	-0.927326
LdBPK_151430.1	15	561986	563323	1	3.0539e-06	0	0	2	2.7657e-06	0	0	0	0	1.23565	NA	0.276762	NA	NA
LdBPK_151440.1	15	564260	565159	0	0	0	0	1	5.26593e-08	0	0	0	0	NA	NA	-0.877849	NA	NA
LdBPK_151450.1	15	565753	566640	0	0	0	0	0	0	1	7.50751e-07	1	1.76642e-07	NA	NA	NA	-1.147	-0.880807
LdBPK_151460.1	15	567460	568896	0	0	0	0	0	0	0	0	1	5.47948e-08	NA	NA	NA	NA	-0.927326
LdBPK_151470.1	15	569830	572853	0	0	0	0	0	0	1	2.20459e-07	0	0	NA	NA	NA	-1.147	NA
LdBPK_151480.1	15	574865	575152	1	1.41879e-05	0	0	0	0	0	0	0	0	1.23565	NA	NA	NA	NA
LdBPK_151490.1	15	576421	578133	0	0	0	0	0	0	0	0	0	0	NA	NA	NA	NA	NA
LdBPK_151500.1	15	579777	580658	0	0	0	0	0	0	0	0	1	8.92746e-08	NA	NA	NA	NA	-0.927326
LdBPK_151510.1	15	581459	582835	0	0	0	0	0	0	0	0	0	0	NA	NA	NA	NA	NA
LdBPK_151520.1	15	584013	584390	0	0	0	0	0	0	0	0	1	2.08307e-07	NA	NA	NA	NA	-0.927326
LdBPK_151530.1	15	585830	586210	0	0	0	0	0	0	0	0	0	0	NA	NA	NA	NA	NA
LdBPK_151540.1	15	588864	591686	0	0	0	0	0	0	0	0	0	0	NA	NA	NA	NA	NA
LdBPK_151560.1	15	592970	594970	0	0	0	0	0	0	1	3.33167e-07	1	3.93504e-08	NA	NA	NA	-1.147	-0.927326
LdBPK_151570.1	15	595719	596597	0	0	1	3.25045e-06	0	0	0	0	1	8.95792e-08	NA	0.272096	NA	NA	-0.927326
LdBPK_151580.1	15	597344	597940	0	0	0	0	0	0	0	0	0	0	NA	NA	NA	NA	NA
LdBPK_151590.1	15	599010	599339	0	0	1	1.07744e-05	0	0	0	0	0	0	NA	0.698535	NA	NA	NA
LdBPK_151600.1	15	599799	600857	1	3.27558e-06	1	1.01923e-06	0	0	0	0	0	0	0.868451	-0.813384	NA	NA	NA
LdBPK_151610.1	15	601491	602741	0	0	0	0	1	3.78844e-08	1	1.91111e-06	2	1.88328e-07	NA	NA	-0.877849	-0.0823686	-1.22257
LdBPK_151620.1	15	603399	604067	0	0	1	1.6134e-06	0	0	0	0	0	0	NA	-0.813384	NA	NA	NA
LdBPK_151630.1	15	604644	605804	0	0	0	0	0	0	0	0	1	6.7821e-08	NA	NA	NA	NA	-0.927326
LdBPK_151640.1	15	606681	610451	0	0	1	7.57662e-07	0	0	0	0	2	4.17609e-08	NA	0.272096	NA	NA	-1.25402
LdBPK_151650.1	15	614918	616549	0	0	0	0	1	2.90401e-08	0	0	0	0	NA	NA	-0.877849	NA	NA
LdBPK_15snoRNA7	15	162583	162680	0	0	0	0	0	0	0	0	0	0	NA	NA	NA	NA	NA
LdBPK_160010.1	16	1675	2232	0	0	0	0	0	0	0	0	0	0	NA	NA	NA	NA	NA
LdBPK_160020.1	16	2699	3823	2	4.33604e-07	0	0	0	0	0	0	0	0	-1.40442	NA	NA	NA	NA
LdBPK_160030.1	16	4362	5006	3	1.13443e-06	0	0	0	0	0	0	0	0	-1.63603	NA	NA	NA	NA
LdBPK_160040.1	16	5497	6594	1	2.22133e-07	1	9.83028e-07	1	4.31634e-08	1	6.07165e-07	2	2.1457e-07	-1.04993	-0.813384	-0.877849	-1.147	-1.22257
LdBPK_160050.1	16	7281	8234	2	5.11326e-07	0	0	0	0	0	0	0	0	-1.40442	NA	NA	NA	NA
LdBPK_160060.1	16	8834	10807	6	7.41345e-07	0	0	0	0	0	0	2	7.97773e-08	-2.04028	NA	NA	NA	-1.25402
LdBPK_160070.1	16	11769	14402	5	1.26322e-06	0	0	0	0	0	0	1	8.89723e-08	-1.47332	NA	NA	NA	-0.834659
LdBPK_160080.1	16	15236	16435	5	1.01626e-06	0	0	0	0	0	0	0	0	-1.93563	NA	NA	NA	NA
LdBPK_160090.1	16	17589	19796	4	4.41852e-07	1	4.88843e-07	0	0	0	0	2	1.06702e-07	-1.80504	-0.813384	NA	NA	-1.22257
LdBPK_160100.1	16	22231	23214	2	4.95737e-07	0	0	0	0	0	0	1	3.16287e-07	-1.40442	NA	NA	NA	-0.788882
LdBPK_160110.1	16	24247	26343	2	2.3262e-07	0	0	0	0	1	3.17914e-07	2	7.50979e-08	-1.40442	NA	NA	-1.147	-1.25402
LdBPK_160120.1	16	28230	30710	6	6.85729e-07	1	4.35052e-07	1	3.81143e-08	1	2.68709e-07	0	0	-1.99445	-0.813384	-0.849546	-1.147	NA
LdBPK_160130.1	16	31530	33890	0	0	0	0	1	2.00734e-08	0	0	0	0	NA	NA	-0.877849	NA	NA
LdBPK_160140.1	16	34734	35360	0	0	0	0	0	0	1	1.06326e-06	5	6.27912e-07	NA	NA	NA	-1.147	-1.76856
LdBPK_160150.1	16	38394	38900	0	0	0	0	0	0	0	0	0	0	NA	NA	NA	NA	NA
LdBPK_160160.1	16	40095	40802	0	0	0	0	0	0	2	1.14293e-05	0	0	NA	NA	NA	1.23492	NA
LdBPK_160170.1	16	41741	42658	0	0	0	0	0	0	0	0	0	0	NA	NA	NA	NA	NA
LdBPK_160180.1	16	43133	56455	2	1.36963e-07	3	2.03729e-07	5	6.63712e-08	2	1.00078e-07	7	1.80924e-07	-0.872517	-1.39921	-1.54268	-1.50738	-1.62826
LdBPK_160190.1	16	59007	59465	0	0	0	0	0	0	0	0	0	0	NA	NA	NA	NA	NA
LdBPK_160200.1	16	62036	63097	0	0	0	0	0	0	2	8.65857e-06	0	0	NA	NA	NA	1.68264	NA
LdBPK_160210.1	16	64788	65687	1	1.52564e-06	0	0	0	0	1	5.72158e-06	0	0	-0.378229	NA	NA	1.62104	NA
LdBPK_160220.1	16	69581	70732	0	0	0	0	0	0	0	0	1	4.1748e-06	NA	NA	NA	NA	1.88975
LdBPK_160230.1	16	71873	72268	0	0	0	0	0	0	0	0	0	0	NA	NA	NA	NA	NA
LdBPK_160240.1	16	73704	74231	0	0	0	0	0	0	0	0	0	0	NA	NA	NA	NA	NA
LdBPK_160250.1	16	76640	78919	0	0	0	0	0	0	0	0	2	6.90703e-08	NA	NA	NA	NA	-1.25402
LdBPK_160260.1	16	80770	81300	0	0	0	0	0	0	0	0	0	0	NA	NA	NA	NA	NA
LdBPK_160270.1	16	83424	84911	0	0	0	0	1	3.18504e-08	0	0	0	0	NA	NA	-0.877849	NA	NA
LdBPK_160280.1	16	85559	88687	0	0	0	0	1	1.51465e-08	1	1.05796e-06	0	0	NA	NA	-0.877849	0.485434	NA
LdBPK_160290.1	16	89695	98319	2	5.65571e-08	5	1.03796e-06	2	8.51772e-08	17	5.8051e-06	5	4.56465e-08	-1.40442	-0.671604	-0.930644	0.570689	-1.76856
LdBPK_160300.1	16	99743	100516	1	3.15119e-07	0	0	0	0	1	4.27693e-06	0	0	-1.04993	NA	NA	0.485434	NA
LdBPK_160310.1	16	101049	102884	0	0	0	0	3	4.78559e-07	6	9.21544e-06	1	4.28868e-08	NA	NA	-1.16851	0.334318	-0.927326
LdBPK_160320.1	16	105189	107258	6	3.36026e-06	0	0	1	2.24059e-07	2	6.44122e-07	0	0	-0.982126	NA	-0.62798	-1.50738	NA
LdBPK_160330.1	16	109079	112891	17	1.57933e-05	1	6.45245e-07	3	7.4792e-07	0	0	0	0	2.21448	0.0298017	-0.537228	NA	NA
LdBPK_160340.1	16	114228	115391	8	2.96354e-05	0	0	0	0	1	4.4239e-06	0	0	2.86877	NA	NA	1.62104	NA
LdBPK_160350.1	16	116130	116639	4	3.45573e-05	0	0	0	0	0	0	0	0	2.45152	NA	NA	NA	NA
LdBPK_160360.1	16	117876	118982	0	0	0	0	0	0	0	0	1	7.11293e-08	NA	NA	NA	NA	-0.927326
LdBPK_160370.1	16	121114	123177	0	0	1	2.69165e-07	1	1.58443e-07	3	1.54816e-06	1	1.26436e-06	NA	-1.13321	-0.710054	-1.36029	0.579811
LdBPK_160380.1	16	123927	125372	0	0	1	3.84202e-07	0	0	1	2.28931e-06	0	0	NA	-1.13321	NA	0.485434	NA
LdBPK_160390.1	16	128089	130542	0	0	1	2.26388e-07	1	7.47599e-07	2	5.43331e-07	0	0	NA	-1.13321	0.19458	-1.50738	NA
LdBPK_160400.1	16	132363	135365	0	0	1	3.59429e-07	0	0	2	1.32435e-06	2	7.84542e-08	NA	-0.813384	NA	-0.434712	-1.22257
LdBPK_160410.1	16	136334	137392	0	0	0	0	0	0	1	6.29525e-07	0	0	NA	NA	NA	-1.147	NA
LdBPK_160420.1	16	138745	140472	0	0	0	0	0	0	1	1.91571e-06	1	9.07742e-08	NA	NA	NA	0.485434	-0.880807
LdBPK_160430.1	16	141967	143673	0	0	0	0	0	0	2	2.69344e-06	0	0	NA	NA	NA	-0.182869	NA
LdBPK_160440.1	16	145792	146349	1	4.37101e-07	0	0	1	1.77535e-06	0	0	0	0	-1.04993	NA	-0.311845	NA	NA
LdBPK_160450.1	16	149017	152577	0	0	0	0	0	0	0	0	0	0	NA	NA	NA	NA	NA
LdBPK_160460.1	16	156230	156934	1	6.8338e-07	0	0	0	0	0	0	0	0	-0.908427	NA	NA	NA	NA
LdBPK_160480.1	16	161541	162095	0	0	0	0	0	0	0	0	0	0	NA	NA	NA	NA	NA
LdBPK_160490.1	16	163529	163663	0	0	0	0	0	0	0	0	0	0	NA	NA	NA	NA	NA
LdBPK_160500.1	16	171658	172257	1	4.50166e-06	0	0	0	0	0	0	1	1.31234e-07	0.411693	NA	NA	NA	-0.927326
LdBPK_160510.1	16	176350	177018	2	5.32913e-06	0	0	0	0	0	0	0	0	-0.180079	NA	NA	NA	NA
LdBPK_160520.1	16	178900	182481	0	0	0	0	3	5.9354e-07	3	1.75847e-06	2	6.57728e-08	NA	NA	-0.769423	-0.395839	-1.22257
LdBPK_160530.1	16	185011	185997	0	0	0	0	0	0	0	0	0	0	NA	NA	NA	NA	NA
LdBPK_160540.1	16	187772	188713	1	2.5892e-07	0	0	0	0	1	7.07714e-07	0	0	-1.04993	NA	NA	-1.147	NA
LdBPK_160550.1	16	190085	191068	0	0	0	0	1	9.60992e-08	1	6.77507e-07	1	8.00205e-08	NA	NA	-0.849546	-1.147	-0.927326
LdBPK_160560.1	16	194171	195544	1	1.43983e-06	1	1.14369e-06	0	0	1	9.36941e-07	0	0	-0.0181966	-0.512938	NA	-0.763731	NA
[truncated: 6,333 more rows]

## Sheet: ST6. Annotated variants
Supplementary Table 6. Annotation of variants performed with SnpEff
Chromosome	Variant position	Variant ID	Ref	Alt	Quality	Filter	Variant type	Severity	CDS ID	Transcript ID	CDS type	Nucleotide change	Residue change
16	684051	16_684051	CCT	CC	607680	PASS	upstream_gene_variant	MODIFIER	LDBPK_161760	CBZ33153	protein_coding	c.-3083delT	intergenic region
16	684246	16_684246	G	A	4470.31	PASS	upstream_gene_variant	MODIFIER	LDBPK_161760	CBZ33153	protein_coding	c.-2890G>A	intergenic region
16	686013	16_686013	A	ATCTT	131265	PASS	upstream_gene_variant	MODIFIER	LDBPK_161760	CBZ33153	protein_coding	c.-1123_-1122insTCTT	intergenic region
16	686017	16_686017	C	T	2414.51	PASS	upstream_gene_variant	MODIFIER	LDBPK_161760	CBZ33153	protein_coding	c.-1119C>T	intergenic region
16	689178	16_689178	C	T	10991.3	PASS	synonymous_variant	LOW	LDBPK_161760	CBZ33153	protein_coding	c.2043C>T	p.Phe681Phe
16	689750	16_689750	G	T	2506.95	PASS	missense_variant	MODERATE	LDBPK_161760	CBZ33153	protein_coding	c.2615G>T	p.Arg872Leu
16	689805	16_689805	G	A	4284.27	PASS	synonymous_variant	LOW	LDBPK_161760	CBZ33153	protein_coding	c.2670G>A	p.Lys890Lys
16	689934	16_689934	C	T	854305	PASS	synonymous_variant	LOW	LDBPK_161760	CBZ33153	protein_coding	c.2799C>T	p.Leu933Leu
16	690730	16_690730	C	T	8195.26	PASS	missense_variant	MODERATE	LDBPK_161760	CBZ33153	protein_coding	c.3595C>T	p.Pro1199Ser
16	690776	16_690776	A	G	102172	PASS	missense_variant	MODERATE	LDBPK_161760	CBZ33153	protein_coding	c.3641A>G	p.Tyr1214Cys
16	691181	16_691181	T	C	11201	PASS	missense_variant	MODERATE	LDBPK_161760	CBZ33153	protein_coding	c.4046T>C	p.Leu1349Pro
16	691568	16_691568	CG	CA	154306	PASS	synonymous_variant	LOW	LDBPK_161760	CBZ33153	protein_coding	c.4434G>A	p.Ala1478Ala
16	691804	16_691804	G	A	7359.13	PASS	missense_variant	MODERATE	LDBPK_161760	CBZ33153	protein_coding	c.4669G>A	p.Gly1557Ser
16	691817	16_691817	C	T	631.056	PASS	missense_variant	MODERATE	LDBPK_161760	CBZ33153	protein_coding	c.4682C>T	p.Pro1561Leu
16	692009	16_692009	AA	CG	751173	PASS	missense_variant	MODERATE	LDBPK_161760	CBZ33153	protein_coding	c.4874_4875delAAinsCG	p.Glu1625Ala
16	692273	16_692273	A	G	1100.41	PASS	missense_variant	MODERATE	LDBPK_161760	CBZ33153	protein_coding	c.5138A>G	p.Gln1713Arg
16	692518	16_692518	C	A	39971.2	PASS	missense_variant	MODERATE	LDBPK_161760	CBZ33153	protein_coding	c.5383C>A	p.Pro1795Thr
16	693080	16_693080	G	C	577648	PASS	missense_variant	MODERATE	LDBPK_161760	CBZ33153	protein_coding	c.5945G>C	p.Gly1982Ala
16	693258	16_693258	G	T	1193.93	PASS	missense_variant	MODERATE	LDBPK_161760	CBZ33153	protein_coding	c.6123G>T	p.Leu2041Phe
16	693349	16_693349	T	G	4.17072e-14	PASS	missense_variant	MODERATE	LDBPK_161760	CBZ33153	protein_coding	c.6214T>G	p.Leu2072Val
16	695040	16_695040	A	G	634877	PASS	downstream_gene_variant	MODIFIER	LDBPK_161760	CBZ33153	protein_coding	c.*432A>G	intergenic region
16	695831	16_695831	C	T	910.494	PASS	downstream_gene_variant	MODIFIER	LDBPK_161760	CBZ33153	protein_coding	c.*1223C>T	intergenic region
16	696309	16_696309	G	A	855651	PASS	downstream_gene_variant	MODIFIER	LDBPK_161760	CBZ33153	protein_coding	c.*1701G>A	intergenic region
16	696360	16_696360	C	T	847.582	PASS	downstream_gene_variant	MODIFIER	LDBPK_161760	CBZ33153	protein_coding	c.*1752C>T	intergenic region
16	697326	16_697326	T	G	10008.7	PASS	downstream_gene_variant	MODIFIER	LDBPK_161760	CBZ33153	protein_coding	c.*2718T>G	intergenic region
16	697533	16_697533	A	G	868.602	PASS	downstream_gene_variant	MODIFIER	LDBPK_161760	CBZ33153	protein_coding	c.*2925A>G	intergenic region
16	697832	16_697832	C	T	775.606	PASS	downstream_gene_variant	MODIFIER	LDBPK_161760	CBZ33153	protein_coding	c.*3224C>T	intergenic region
17	79152	17_79152	AAT	A	46047.4	PASS	frameshift_variant	HIGH	LDBPK_170210	CBZ33168	protein_coding	c.1915_1916delAT	p.Ile639fs
17	79254	17_79254	G	A	660873	PASS	synonymous_variant	LOW	LDBPK_170210	CBZ33168	protein_coding	c.1815C>T	p.Ile605Ile
17	79447	17_79447	T	C	17670.5	PASS	missense_variant	MODERATE	LDBPK_170210	CBZ33168	protein_coding	c.1622A>G	p.Asp541Gly
17	79800	17_79800	G	A	54900.6	PASS	synonymous_variant	LOW	LDBPK_170210	CBZ33168	protein_coding	c.1269C>T	p.Ser423Ser
17	79952	17_79952	A	G	69155.8	PASS	missense_variant	MODERATE	LDBPK_170210	CBZ33168	protein_coding	c.1117T>C	p.Phe373Leu
17	80019	17_80019	C	T	648498	PASS	synonymous_variant	LOW	LDBPK_170210	CBZ33168	protein_coding	c.1050G>A	p.Ser350Ser
17	80121	17_80121	A	G	52969.6	PASS	synonymous_variant	LOW	LDBPK_170210	CBZ33168	protein_coding	c.948T>C	p.Ala316Ala
17	80182	17_80182	G	A	51889.8	PASS	missense_variant	MODERATE	LDBPK_170210	CBZ33168	protein_coding	c.887C>T	p.Pro296Leu
17	80331	17_80331	C	T	39703.8	PASS	synonymous_variant	LOW	LDBPK_170210	CBZ33168	protein_coding	c.738G>A	p.Lys246Lys
17	80343	17_80343	C	G	6744.94	PASS	synonymous_variant	LOW	LDBPK_170210	CBZ33168	protein_coding	c.726G>C	p.Arg242Arg
17	80418	17_80418	T	C	56320.6	PASS	synonymous_variant	LOW	LDBPK_170210	CBZ33168	protein_coding	c.651A>G	p.Pro217Pro
17	80437	17_80437	A	G	57289.5	PASS	missense_variant	MODERATE	LDBPK_170210	CBZ33168	protein_coding	c.632T>C	p.Val211Ala
17	80490	17_80490	G	A	45726.7	PASS	synonymous_variant	LOW	LDBPK_170210	CBZ33168	protein_coding	c.579C>T	p.Gly193Gly
17	80593	17_80593	G	C	157862	PASS	missense_variant	MODERATE	LDBPK_170210	CBZ33168	protein_coding	c.476C>G	p.Thr159Ser
17	80625	17_80625	T	A	713500	PASS	missense_variant	MODERATE	LDBPK_170210	CBZ33168	protein_coding	c.444A>T	p.Gln148His
17	80664	17_80664	T	G	890.738	PASS	synonymous_variant	LOW	LDBPK_170210	CBZ33168	protein_coding	c.405A>C	p.Thr135Thr
17	85057	17_85057	C	G	13208.2	PASS	upstream_gene_variant	MODIFIER	LDBPK_170210	CBZ33168	protein_coding	c.-3989G>C	intergenic region
17	85078	17_85078	G	T	323.28	PASS	upstream_gene_variant	MODIFIER	LDBPK_170210	CBZ33168	protein_coding	c.-4010C>A	intergenic region
17	85343	17_85343	A	G	20290.7	PASS	upstream_gene_variant	MODIFIER	LDBPK_170210	CBZ33168	protein_coding	c.-4275T>C	intergenic region
17	85427	17_85427	CA	C	13481.3	PASS	upstream_gene_variant	MODIFIER	LDBPK_170210	CBZ33168	protein_coding	c.-4360delT	intergenic region
18	717541	18_717541	C	T	8117.7	PASS	upstream_gene_variant	MODIFIER	LDBPK_181660	CBZ33473	protein_coding	c.-1022C>T	intergenic region
18	718090	18_718090	T	C	964.148	PASS	upstream_gene_variant	MODIFIER	LDBPK_181660	CBZ33473	protein_coding	c.-473T>C	intergenic region
18	718223	18_718223	G	A	1596.15	PASS	upstream_gene_variant	MODIFIER	LDBPK_181660	CBZ33473	protein_coding	c.-340G>A	intergenic region
18	718736	18_718736	A	G	7006.11	PASS	synonymous_variant	LOW	LDBPK_181660	CBZ33473	protein_coding	c.174A>G	p.Leu58Leu
18	718832	18_718832	C	T	427.05	PASS	synonymous_variant	LOW	LDBPK_181660	CBZ33473	protein_coding	c.270C>T	p.Asn90Asn
18	719066	18_719066	T	C	2794.72	PASS	synonymous_variant	LOW	LDBPK_181660	CBZ33473	protein_coding	c.504T>C	p.Pro168Pro
18	719106	18_719106	C	T	12978.6	PASS	synonymous_variant	LOW	LDBPK_181660	CBZ33473	protein_coding	c.544C>T	p.Leu182Leu
18	719148	18_719148	G	A	8544.92	PASS	missense_variant	MODERATE	LDBPK_181660	CBZ33473	protein_coding	c.586G>A	p.Val196Ile
18	719251	18_719251	T	G	1.14273e-13	PASS	missense_variant	MODERATE	LDBPK_181660	CBZ33473	protein_coding	c.689T>G	p.Met230Arg
18	719269	18_719269	A	G	498.194	PASS	missense_variant	MODERATE	LDBPK_181660	CBZ33473	protein_coding	c.707A>G	p.Asn236Ser
18	719452	18_719452	G	T	2849.99	PASS	missense_variant	MODERATE	LDBPK_181660	CBZ33473	protein_coding	c.890G>T	p.Arg297Leu
18	719693	18_719693	C	T	590.91	PASS	synonymous_variant	LOW	LDBPK_181660	CBZ33473	protein_coding	c.1131C>T	p.Ile377Ile
18	719839	18_719839	G	A	769.468	PASS	missense_variant	MODERATE	LDBPK_181660	CBZ33473	protein_coding	c.1277G>A	p.Cys426Tyr
18	719846	18_719846	T	C	3877.59	PASS	synonymous_variant	LOW	LDBPK_181660	CBZ33473	protein_coding	c.1284T>C	p.Leu428Leu
18	719864	18_719864	G	C	686.314	PASS	synonymous_variant	LOW	LDBPK_181660	CBZ33473	protein_coding	c.1302G>C	p.Val434Val
18	719895	18_719895	T	C	8773.36	PASS	synonymous_variant	LOW	LDBPK_181660	CBZ33473	protein_coding	c.1333T>C	p.Leu445Leu
18	720161	18_720161	G	A	3325.72	PASS	synonymous_variant	LOW	LDBPK_181660	CBZ33473	protein_coding	c.1599G>A	p.Lys533Lys
18	720323	18_720323	C	A	4035.5	PASS	synonymous_variant	LOW	LDBPK_181660	CBZ33473	protein_coding	c.1761C>A	p.Gly587Gly
18	720476	18_720476	C	T	442.876	PASS	synonymous_variant	LOW	LDBPK_181660	CBZ33473	protein_coding	c.1914C>T	p.His638His
18	720488	18_720488	G	A	548.433	PASS	synonymous_variant	LOW	LDBPK_181660	CBZ33473	protein_coding	c.1926G>A	p.Lys642Lys
26	423398	26_423398	T	C	67871.4	PASS	synonymous_variant	LOW	LDBPK_261240	CBZ35012	protein_coding	c.321T>C	p.Ser107Ser
26	423433	26_423433	C	A	65314.2	PASS	missense_variant	MODERATE	LDBPK_261240	CBZ35012	protein_coding	c.356C>A	p.Ala119Asp
26	423649	26_423649	C	G	2282.64	PASS	missense_variant	MODERATE	LDBPK_261240	CBZ35012	protein_coding	c.572C>G	p.Ala191Gly
26	423669	26_423669	C	G	822965	PASS	missense_variant	MODERATE	LDBPK_261240	CBZ35012	protein_coding	c.592C>G	p.Arg198Gly
26	423838	26_423838	T	C	803052	PASS	missense_variant	MODERATE	LDBPK_261240	CBZ35012	protein_coding	c.761T>C	p.Val254Ala
26	424590	26_424590	A	G	154456	PASS	missense_variant	MODERATE	LDBPK_261240	CBZ35012	protein_coding	c.1513A>G	p.Ile505Val
26	424919	26_424919	G	C	92674.1	PASS	synonymous_variant	LOW	LDBPK_261240	CBZ35012	protein_coding	c.1842G>C	p.Gly614Gly
26	425068	26_425068	C	G	153782	PASS	missense_variant	MODERATE	LDBPK_261240	CBZ35012	protein_coding	c.1991C>G	p.Thr664Arg
26	425348	26_425348	G	A	146442	PASS	synonymous_variant	LOW	LDBPK_261240	CBZ35012	protein_coding	c.2271G>A	p.Thr757Thr
26	425365	26_425365	C	T	790687	PASS	missense_variant	MODERATE	LDBPK_261240	CBZ35012	protein_coding	c.2288C>T	p.Ala763Val
26	425464	26_425464	G	T	139741	PASS	missense_variant	MODERATE	LDBPK_261240	CBZ35012	protein_coding	c.2387G>T	p.Ser796Ile
26	425496	26_425496	T	C	109636	PASS	missense_variant	MODERATE	LDBPK_261240	CBZ35012	protein_coding	c.2419T>C	p.Ser807Pro
26	425696	26_425696	G	T	71563.7	PASS	synonymous_variant	LOW	LDBPK_261240	CBZ35012	protein_coding	c.2619G>T	p.Ser873Ser
26	425712	26_425712	T	C	155798	PASS	missense_variant	MODERATE	LDBPK_261240	CBZ35012	protein_coding	c.2635T>C	p.Ser879Pro
26	425790	26_425790	T	C	765587	PASS	missense_variant	MODERATE	LDBPK_261240	CBZ35012	protein_coding	c.2713T>C	p.Ser905Pro
26	426179	26_426179	T	G	145442	PASS	synonymous_variant	LOW	LDBPK_261240	CBZ35012	protein_coding	c.3102T>G	p.Ser1034Ser
26	426518	26_426518	A	G	98925.6	PASS	synonymous_variant	LOW	LDBPK_261240	CBZ35012	protein_coding	c.3441A>G	p.Ala1147Ala
26	426572	26_426572	C	T	80252.6	PASS	synonymous_variant	LOW	LDBPK_261240	CBZ35012	protein_coding	c.3495C>T	p.Thr1165Thr
26	426725	26_426725	C	T	760686	PASS	synonymous_variant	LOW	LDBPK_261240	CBZ35012	protein_coding	c.3648C>T	p.Gly1216Gly
26	427004	26_427004	G	T	749991	PASS	missense_variant	MODERATE	LDBPK_261240	CBZ35012	protein_coding	c.3927G>T	p.Glu1309Asp
26	427508	26_427508	C	T	73977.3	PASS	synonymous_variant	LOW	LDBPK_261240	CBZ35012	protein_coding	c.4431C>T	p.Asp1477Asp
26	427537	26_427537	T	C	74413.6	PASS	missense_variant	MODERATE	LDBPK_261240	CBZ35012	protein_coding	c.4460T>C	p.Val1487Ala
26	427769	26_427769	G	A	74390.1	PASS	missense_variant	MODERATE	LDBPK_261240	CBZ35012	protein_coding	c.4692G>A	p.Met1564Ile
26	427908	26_427908	GCATC	GCAAC	68392.9	PASS	missense_variant	MODERATE	LDBPK_261240	CBZ35012	protein_coding	c.4834T>A	p.Ser1612Thr
26	429459	26_429459	T	C	73594.6	PASS	downstream_gene_variant	MODIFIER	LDBPK_261240	CBZ35012	protein_coding	c.*1432T>C	intergenic region
26	431019	26_431019	G	C	69936.2	PASS	downstream_gene_variant	MODIFIER	LDBPK_261240	CBZ35012	protein_coding	c.*2992G>C	intergenic region
26	815086	26_815086	G	A	75161.1	PASS	missense_variant	MODERATE	LDBPK_262120	CBZ35099	protein_coding	c.962G>A	p.Gly321Glu
26	815329	26_815329	A	G	101344	PASS	missense_variant	MODERATE	LDBPK_262120	CBZ35099	protein_coding	c.1205A>G	p.Asn402Ser
26	815459	26_815459	G	T	78042.2	PASS	synonymous_variant	LOW	LDBPK_262120	CBZ35099	protein_coding	c.1335G>T	p.Thr445Thr
26	815833	26_815833	A	G	83974.1	PASS	missense_variant	MODERATE	LDBPK_262120	CBZ35099	protein_coding	c.1709A>G	p.Lys570Arg
26	815933	26_815933	T	C	131503	PASS	synonymous_variant	LOW	LDBPK_262120	CBZ35099	protein_coding	c.1809T>C	p.Arg603Arg
26	816805	26_816805	TTGCTC	TTGTTC	644411	PASS	missense_variant	MODERATE	LDBPK_262120	CBZ35099	protein_coding	c.2684C>T	p.Ala895Val
26	816813	26_816813	C	A	70837.6	PASS	missense_variant	MODERATE	LDBPK_262120	CBZ35099	protein_coding	c.2689C>A	p.Leu897Met
26	816818	26_816818	C	T	84686.5	PASS	synonymous_variant	LOW	LDBPK_262120	CBZ35099	protein_coding	c.2694C>T	p.Arg898Arg
26	817150	26_817150	A	T	76047.2	PASS	missense_variant	MODERATE	LDBPK_262120	CBZ35099	protein_coding	c.3026A>T	p.Lys1009Ile
26	817447	26_817447	C	T	76923.7	PASS	missense_variant	MODERATE	LDBPK_262120	CBZ35099	protein_coding	c.3323C>T	p.Pro1108Leu
26	817651	26_817651	T	C	844500	PASS	missense_variant	MODERATE	LDBPK_262120	CBZ35099	protein_coding	c.3527T>C	p.Val1176Ala
26	817981	26_817981	C	T	74014.2	PASS	missense_variant	MODERATE	LDBPK_262120	CBZ35099	protein_coding	c.3857C>T	p.Ser1286Leu
26	818362	26_818362	G	A	69631.7	PASS	missense_variant	MODERATE	LDBPK_262120	CBZ35099	protein_coding	c.4238G>A	p.Arg1413Gln
26	819559	26_819559	T	G	68945.3	PASS	missense_variant	MODERATE	LDBPK_262120	CBZ35099	protein_coding	c.5435T>G	p.Leu1812Arg
26	819656	26_819656	T	C	690013	PASS	synonymous_variant	LOW	LDBPK_262120	CBZ35099	protein_coding	c.5532T>C	p.Gly1844Gly
26	819840	26_819840	C	G	154369	PASS	missense_variant	MODERATE	LDBPK_262120	CBZ35099	protein_coding	c.5716C>G	p.Pro1906Ala
26	820234	26_820234	C	G	70635.1	PASS	missense_variant	MODERATE	LDBPK_262120	CBZ35099	protein_coding	c.6110C>G	p.Ala2037Gly
26	821037	26_821037	G	A	94956.1	PASS	missense_variant	MODERATE	LDBPK_262120	CBZ35099	protein_coding	c.6913G>A	p.Ala2305Thr
26	821067	26_821067	C	T	72581.2	PASS	missense_variant	MODERATE	LDBPK_262120	CBZ35099	protein_coding	c.6943C>T	p.Pro2315Ser
26	821499	26_821499	G	T	76036.8	PASS	missense_variant	MODERATE	LDBPK_262120	CBZ35099	protein_coding	c.7375G>T	p.Ala2459Ser
26	821556	26_821556	GCGC	GCCC	95542.2	PASS	synonymous_variant	LOW	LDBPK_262120	CBZ35099	protein_coding	c.7434G>C	p.Ala2478Ala
26	822889	26_822889	TGC	CGC	792822	PASS	missense_variant	MODERATE	LDBPK_262120	CBZ35099	protein_coding	c.8765T>C	p.Val2922Ala
26	823593	26_823593	G	A	68903.9	PASS	missense_variant	MODERATE	LDBPK_262120	CBZ35099	protein_coding	c.9469G>A	p.Ala3157Thr
26	823812	26_823812	G	A	123663	PASS	missense_variant	MODERATE	LDBPK_262120	CBZ35099	protein_coding	c.9688G>A	p.Ala3230Thr
26	824201	26_824201	A	G	177993	PASS	synonymous_variant	LOW	LDBPK_262120	CBZ35099	protein_coding	c.10077A>G	p.Ala3359Ala
26	824656	26_824656	C	T	13510.2	PASS	missense_variant	MODERATE	LDBPK_262120	CBZ35099	protein_coding	c.10532C>T	p.Ala3511Val
26	825340	26_825340	C	T	18827.7	PASS	missense_variant	MODERATE	LDBPK_262120	CBZ35099	protein_coding	c.11216C>T	p.Ser3739Leu
26	825505	26_825505	GAAAG	GAACG	749561	PASS	missense_variant	MODERATE	LDBPK_262120	CBZ35099	protein_coding	c.11384A>C	p.Lys3795Thr
26	825710	26_825710	T	G	782728	PASS	synonymous_variant	LOW	LDBPK_262120	CBZ35099	protein_coding	c.11586T>G	p.Thr3862Thr
26	825750	26_825750	G	C	69389.7	PASS	missense_variant	MODERATE	LDBPK_262120	CBZ35099	protein_coding	c.11626G>C	p.Gly3876Arg
26	827571	26_827571	G	A	103999	PASS	downstream_gene_variant	MODIFIER	LDBPK_262120	CBZ35099	protein_coding	c.*1147G>A	intergenic region
26	830838	26_830838	G	A	3045.01	PASS	downstream_gene_variant	MODIFIER	LDBPK_262120	CBZ35099	protein_coding	c.*4414G>A	intergenic region
28	50995	28_50995	C	T	632465	PASS	upstream_gene_variant	MODIFIER	LDBPK_280190	CBZ35426	protein_coding	c.-2319C>T	intergenic region
28	51178	28_51178	G	A	105254	PASS	upstream_gene_variant	MODIFIER	LDBPK_280190	CBZ35426	protein_coding	c.-2136G>A	intergenic region
28	51247	28_51247	C	T	109103	PASS	upstream_gene_variant	MODIFIER	LDBPK_280190	CBZ35426	protein_coding	c.-2067C>T	intergenic region
28	51271	28_51271	C	T	110714	PASS	upstream_gene_variant	MODIFIER	LDBPK_280190	CBZ35426	protein_coding	c.-2043C>T	intergenic region
28	51543	28_51543	C	A	575640	PASS	upstream_gene_variant	MODIFIER	LDBPK_280190	CBZ35426	protein_coding	c.-1771C>A	intergenic region
28	51696	28_51696	A	G	609032	PASS	upstream_gene_variant	MODIFIER	LDBPK_280190	CBZ35426	protein_coding	c.-1618A>G	intergenic region
28	51711	28_51711	G	GT	483163	PASS	upstream_gene_variant	MODIFIER	LDBPK_280190	CBZ35426	protein_coding	c.-1603_-1602insT	intergenic region
28	51726	28_51726	G	T	34919.6	PASS	upstream_gene_variant	MODIFIER	LDBPK_280190	CBZ35426	protein_coding	c.-1588G>T	intergenic region
28	51838	28_51838	G	C	620037	PASS	upstream_gene_variant	MODIFIER	LDBPK_280190	CBZ35426	protein_coding	c.-1476G>C	intergenic region
28	51901	28_51901	C	T	10.485	PASS	upstream_gene_variant	MODIFIER	LDBPK_280190	CBZ35426	protein_coding	c.-1413C>T	intergenic region
28	51927	28_51927	TTAG	T	523028	PASS	upstream_gene_variant	MODIFIER	LDBPK_280190	CBZ35426	protein_coding	c.-1386_-1384delTAG	intergenic region
28	51961	28_51961	A	T	646325	PASS	upstream_gene_variant	MODIFIER	LDBPK_280190	CBZ35426	protein_coding	c.-1353A>T	intergenic region
28	52036	28_52036	C	G	623069	PASS	upstream_gene_variant	MODIFIER	LDBPK_280190	CBZ35426	protein_coding	c.-1278C>G	intergenic region
28	52184	28_52184	T	C	750547	PASS	upstream_gene_variant	MODIFIER	LDBPK_280190	CBZ35426	protein_coding	c.-1130T>C	intergenic region
28	52284	28_52284	T	A	599219	PASS	upstream_gene_variant	MODIFIER	LDBPK_280190	CBZ35426	protein_coding	c.-1030T>A	intergenic region
28	52289	28_52289	A	G	601557	PASS	upstream_gene_variant	MODIFIER	LDBPK_280190	CBZ35426	protein_coding	c.-1025A>G	intergenic region
28	52421	28_52421	G	A	600637	PASS	upstream_gene_variant	MODIFIER	LDBPK_280190	CBZ35426	protein_coding	c.-893G>A	intergenic region
28	52448	28_52448	T	C	616927	PASS	upstream_gene_variant	MODIFIER	LDBPK_280190	CBZ35426	protein_coding	c.-866T>C	intergenic region
28	52629	28_52629	A	G	105692	PASS	upstream_gene_variant	MODIFIER	LDBPK_280190	CBZ35426	protein_coding	c.-685A>G	intergenic region
28	52632	28_52632	C	A	567945	PASS	upstream_gene_variant	MODIFIER	LDBPK_280190	CBZ35426	protein_coding	c.-682C>A	intergenic region
28	52640	28_52640	C	T	571546	PASS	upstream_gene_variant	MODIFIER	LDBPK_280190	CBZ35426	protein_coding	c.-674C>T	intergenic region
28	52648	28_52648	A	G	106287	PASS	upstream_gene_variant	MODIFIER	LDBPK_280190	CBZ35426	protein_coding	c.-666A>G	intergenic region
28	52660	28_52660	GT	G	600837	PASS	upstream_gene_variant	MODIFIER	LDBPK_280190	CBZ35426	protein_coding	c.-653delT	intergenic region
28	52940	28_52940	C	T	605102	PASS	upstream_gene_variant	MODIFIER	LDBPK_280190	CBZ35426	protein_coding	c.-374C>T	intergenic region
28	53086	28_53086	C	T	597094	PASS	upstream_gene_variant	MODIFIER	LDBPK_280190	CBZ35426	protein_coding	c.-228C>T	intergenic region
28	53115	28_53115	C	T	4277.53	PASS	upstream_gene_variant	MODIFIER	LDBPK_280190	CBZ35426	protein_coding	c.-199C>T	intergenic region
28	53190	28_53190	C	T	27651.4	PASS	upstream_gene_variant	MODIFIER	LDBPK_280190	CBZ35426	protein_coding	c.-124C>T	intergenic region
28	53195	28_53195	G	T	566877	PASS	upstream_gene_variant	MODIFIER	LDBPK_280190	CBZ35426	protein_coding	c.-119G>T	intergenic region
28	53919	28_53919	G	A	24.2935	PASS	synonymous_variant	LOW	LDBPK_280190	CBZ35426	protein_coding	c.606G>A	p.Thr202Thr
28	53921	28_53921	A	G	95417.2	PASS	missense_variant	MODERATE	LDBPK_280190	CBZ35426	protein_coding	c.608A>G	p.Asp203Gly
28	53960	28_53960	C	G	629645	PASS	missense_variant	MODERATE	LDBPK_280190	CBZ35426	protein_coding	c.647C>G	p.Pro216Arg
28	54019	28_54019	T	A	584129	PASS	missense_variant	MODERATE	LDBPK_280190	CBZ35426	protein_coding	c.706T>A	p.Ser236Thr
28	54067	28_54067	G	A	1611.58	PASS	missense_variant	MODERATE	LDBPK_280190	CBZ35426	protein_coding	c.754G>A	p.Ala252Thr
28	54158	28_54158	G	A	563399	PASS	missense_variant	MODERATE	LDBPK_280190	CBZ35426	protein_coding	c.845G>A	p.Ser282Asn
28	54250	28_54250	C	T	592614	PASS	missense_variant	MODERATE	LDBPK_280190	CBZ35426	protein_coding	c.937C>T	p.Arg313Cys
28	54254	28_54254	A	G	100632	PASS	missense_variant	MODERATE	LDBPK_280190	CBZ35426	protein_coding	c.941A>G	p.Asn314Ser
28	54535	28_54535	A	G	99622.4	PASS	missense_variant	MODERATE	LDBPK_280190	CBZ35426	protein_coding	c.1222A>G	p.Ser408Gly
28	54540	28_54540	C	A	584798	PASS	synonymous_variant	LOW	LDBPK_280190	CBZ35426	protein_coding	c.1227C>A	p.Gly409Gly
28	54611	28_54611	T	C	97084.1	PASS	missense_variant	MODERATE	LDBPK_280190	CBZ35426	protein_coding	c.1298T>C	p.Leu433Pro
28	54712	28_54712	T	C	566255	PASS	missense_variant	MODERATE	LDBPK_280190	CBZ35426	protein_coding	c.1399T>C	p.Tyr467His
28	54724	28_54724	A	C	556102	PASS	missense_variant	MODERATE	LDBPK_280190	CBZ35426	protein_coding	c.1411A>C	p.Asn471His
28	54796	28_54796	G	T	104156	PASS	missense_variant	MODERATE	LDBPK_280190	CBZ35426	protein_coding	c.1483G>T	p.Val495Phe
28	54831	28_54831	C	T	598381	PASS	synonymous_variant	LOW	LDBPK_280190	CBZ35426	protein_coding	c.1518C>T	p.Ser506Ser
28	56122	28_56122	A	T	688281	PASS	downstream_gene_variant	MODIFIER	LDBPK_280190	CBZ35426	protein_coding	c.*1255A>T	intergenic region
28	56146	28_56146	C	T	540483	PASS	downstream_gene_variant	MODIFIER	LDBPK_280190	CBZ35426	protein_coding	c.*1279C>T	intergenic region
28	56183	28_56183	A	C	553149	PASS	downstream_gene_variant	MODIFIER	LDBPK_280190	CBZ35426	protein_coding	c.*1316A>C	intergenic region
28	56257	28_56257	C	T	572422	PASS	downstream_gene_variant	MODIFIER	LDBPK_280190	CBZ35426	protein_coding	c.*1390C>T	intergenic region
28	750287	28_750287	G	T	638143	PASS	synonymous_variant	LOW	LDBPK_282020	CBZ35607	protein_coding	c.1651C>A	p.Arg551Arg
28	750400	28_750400	G	C	703271	PASS	missense_variant	MODERATE	LDBPK_282020	CBZ35607	protein_coding	c.1538C>G	p.Thr513Ser
28	750606	28_750606	G	A	62770	PASS	synonymous_variant	LOW	LDBPK_282020	CBZ35607	protein_coding	c.1332C>T	p.His444His
28	750722	28_750722	C	T	615771	PASS	missense_variant	MODERATE	LDBPK_282020	CBZ35607	protein_coding	c.1216G>A	p.Asp406Asn
28	750937	28_750937	G	T	125327	PASS	missense_variant	MODERATE	LDBPK_282020	CBZ35607	protein_coding	c.1001C>A	p.Pro334Gln
28	750977	28_750977	C	T	55933.6	PASS	missense_variant	MODERATE	LDBPK_282020	CBZ35607	protein_coding	c.961G>A	p.Ala321Thr
28	751102	28_751102	G	A	106282	PASS	missense_variant	MODERATE	LDBPK_282020	CBZ35607	protein_coding	c.836C>T	p.Pro279Leu
28	751463	28_751463	C	T	124859	PASS	missense_variant	MODERATE	LDBPK_282020	CBZ35607	protein_coding	c.475G>A	p.Gly159Ser
28	751765	28_751765	T	G	208.525	PASS	missense_variant	MODERATE	LDBPK_282020	CBZ35607	protein_coding	c.173A>C	p.His58Pro
28	752214	28_752214	T	C	118398	PASS	upstream_gene_variant	MODIFIER	LDBPK_282020	CBZ35607	protein_coding	c.-277A>G	intergenic region
28	752233	28_752233	C	T	702941	PASS	upstream_gene_variant	MODIFIER	LDBPK_282020	CBZ35607	protein_coding	c.-296G>A	intergenic region
28	752253	28_752253	G	A	124510	PASS	upstream_gene_variant	MODIFIER	LDBPK_282020	CBZ35607	protein_coding	c.-316C>T	intergenic region
28	752322	28_752322	T	TC	97055.1	PASS	upstream_gene_variant	MODIFIER	LDBPK_282020	CBZ35607	protein_coding	c.-386_-385insG	intergenic region
28	752338	28_752338	C	A	634784	PASS	upstream_gene_variant	MODIFIER	LDBPK_282020	CBZ35607	protein_coding	c.-401G>T	intergenic region
28	752464	28_752464	A	T	54990.3	PASS	upstream_gene_variant	MODIFIER	LDBPK_282020	CBZ35607	protein_coding	c.-527T>A	intergenic region
28	752539	28_752539	T	C	117134	PASS	upstream_gene_variant	MODIFIER	LDBPK_282020	CBZ35607	protein_coding	c.-602A>G	intergenic region
28	752700	28_752700	A	T	548453	PASS	upstream_gene_variant	MODIFIER	LDBPK_282020	CBZ35607	protein_coding	c.-763T>A	intergenic region
28	752824	28_752824	C	A	54389.5	PASS	upstream_gene_variant	MODIFIER	LDBPK_282020	CBZ35607	protein_coding	c.-887G>T	intergenic region
28	752851	28_752851	C	T	97886.1	PASS	upstream_gene_variant	MODIFIER	LDBPK_282020	CBZ35607	protein_coding	c.-914G>A	intergenic region
28	752896	28_752896	T	C	108024	PASS	upstream_gene_variant	MODIFIER	LDBPK_282020	CBZ35607	protein_coding	c.-959A>G	intergenic region
28	753185	28_753185	C	G	63311	PASS	missense_variant	MODERATE	LDBPK_282030	CBZ35608	protein_coding	c.1748G>C	p.Ser583Thr
28	753204	28_753204	G	A	233.882	PASS	missense_variant	MODERATE	LDBPK_282030	CBZ35608	protein_coding	c.1729C>T	p.Arg577Cys
28	753711	28_753711	C	G	272.515	PASS	missense_variant	MODERATE	LDBPK_282030	CBZ35608	protein_coding	c.1222G>C	p.Val408Leu
28	753830	28_753830	T	C	3188.24	PASS	missense_variant	MODERATE	LDBPK_282030	CBZ35608	protein_coding	c.1103A>G	p.Asp368Gly
28	753850	28_753850	A	G	139452	PASS	synonymous_variant	LOW	LDBPK_282030	CBZ35608	protein_coding	c.1083T>C	p.Pro361Pro
28	753942	28_753942	C	T	666911	PASS	missense_variant	MODERATE	LDBPK_282030	CBZ35608	protein_coding	c.991G>A	p.Gly331Ser
28	753985	28_753985	A	G	124528	PASS	synonymous_variant	LOW	LDBPK_282030	CBZ35608	protein_coding	c.948T>C	p.Ala316Ala
28	754190	28_754190	T	C	131916	PASS	missense_variant	MODERATE	LDBPK_282030	CBZ35608	protein_coding	c.743A>G	p.Glu248Gly
28	754308	28_754308	GCTC	G	87492.8	PASS	conservative_inframe_deletion	MODERATE	LDBPK_282030	CBZ35608	protein_coding	c.622_624delGAG	p.Glu208del
28	754402	28_754402	G	C	124807	PASS	missense_variant	MODERATE	LDBPK_282030	CBZ35608	protein_coding	c.531C>G	p.Asp177Glu
28	754624	28_754624	G	A	123953	PASS	synonymous_variant	LOW	LDBPK_282030	CBZ35608	protein_coding	c.309C>T	p.Arg103Arg
28	754666	28_754666	C	T	121971	PASS	synonymous_variant	LOW	LDBPK_282030	CBZ35608	protein_coding	c.267G>A	p.Leu89Leu
28	754778	28_754778	C	G	795843	PASS	missense_variant	MODERATE	LDBPK_282030	CBZ35608	protein_coding	c.155G>C	p.Cys52Ser
28	754815	28_754815	G	A	119669	PASS	missense_variant	MODERATE	LDBPK_282030	CBZ35608	protein_coding	c.118C>T	p.Pro40Ser
28	754845	28_754845	G	A	61720.7	PASS	synonymous_variant	LOW	LDBPK_282030	CBZ35608	protein_coding	c.88C>T	p.Leu30Leu
28	754900	28_754900	A	G	97081.3	PASS	synonymous_variant	LOW	LDBPK_282030	CBZ35608	protein_coding	c.33T>C	p.Ile11Ile
28	754933	28_754933	G	A	88537.8	PASS	upstream_gene_variant	MODIFIER	LDBPK_282020	CBZ35607	protein_coding	c.-2996C>T	intergenic region
28	754942	28_754942	C	T	659581	PASS	upstream_gene_variant	MODIFIER	LDBPK_282020	CBZ35607	protein_coding	c.-3005G>A	intergenic region
28	755063	28_755063	G	A	82822.3	PASS	upstream_gene_variant	MODIFIER	LDBPK_282020	CBZ35607	protein_coding	c.-3126C>T	intergenic region
28	755123	28_755123	T	G	86646.2	PASS	upstream_gene_variant	MODIFIER	LDBPK_282020	CBZ35607	protein_coding	c.-3186A>C	intergenic region
28	755164	28_755164	AGAA	GGAG	81267.6	PASS	upstream_gene_variant	MODIFIER	LDBPK_282020	CBZ35607	protein_coding	c.-3230_-3227delTTCTinsCTCC	intergenic region
28	755218	28_755218	G	A	90841.4	PASS	upstream_gene_variant	MODIFIER	LDBPK_282020	CBZ35607	protein_coding	c.-3281C>T	intergenic region
28	755281	28_755281	A	G	1506.56	PASS	upstream_gene_variant	MODIFIER	LDBPK_282020	CBZ35607	protein_coding	c.-3344T>C	intergenic region
28	755373	28_755373	G	T	406707	PASS	upstream_gene_variant	MODIFIER	LDBPK_282020	CBZ35607	protein_coding	c.-3436C>A	intergenic region
28	755410	28_755410	G	GA	197365	PASS	upstream_gene_variant	MODIFIER	LDBPK_282020	CBZ35607	protein_coding	c.-3474_-3473insT	intergenic region
28	755492	28_755492	G	A	96732.6	PASS	upstream_gene_variant	MODIFIER	LDBPK_282020	CBZ35607	protein_coding	c.-3555C>T	intergenic region
28	755502	28_755502	A	G	96717.3	PASS	upstream_gene_variant	MODIFIER	LDBPK_282020	CBZ35607	protein_coding	c.-3565T>C	intergenic region
28	755537	28_755537	C	G	88817.1	PASS	upstream_gene_variant	MODIFIER	LDBPK_282020	CBZ35607	protein_coding	c.-3600G>C	intergenic region
28	755596	28_755596	C	T	95862.6	PASS	upstream_gene_variant	MODIFIER	LDBPK_282020	CBZ35607	protein_coding	c.-3659G>A	intergenic region
28	755701	28_755701	A	G	95745.6	PASS	upstream_gene_variant	MODIFIER	LDBPK_282020	CBZ35607	protein_coding	c.-3764T>C	intergenic region
28	755710	28_755710	A	G	96136.4	PASS	upstream_gene_variant	MODIFIER	LDBPK_282020	CBZ35607	protein_coding	c.-3773T>C	intergenic region
28	756009	28_756009	C	T	95915.5	PASS	upstream_gene_variant	MODIFIER	LDBPK_282020	CBZ35607	protein_coding	c.-4072G>A	intergenic region
28	756070	28_756070	A	G	95931	PASS	upstream_gene_variant	MODIFIER	LDBPK_282020	CBZ35607	protein_coding	c.-4133T>C	intergenic region
28	756322	28_756322	G	A	87033.6	PASS	upstream_gene_variant	MODIFIER	LDBPK_282020	CBZ35607	protein_coding	c.-4385C>T	intergenic region
28	756328	28_756328	C	A	2445.61	PASS	upstream_gene_variant	MODIFIER	LDBPK_282020	CBZ35607	protein_coding	c.-4391G>T	intergenic region
28	756361	28_756361	A	G	74405.2	PASS	upstream_gene_variant	MODIFIER	LDBPK_282020	CBZ35607	protein_coding	c.-4424T>C	intergenic region
28	756530	28_756530	A	C	90637.6	PASS	upstream_gene_variant	MODIFIER	LDBPK_282020	CBZ35607	protein_coding	c.-4593T>G	intergenic region
28	756632	28_756632	A	G	88563.3	PASS	upstream_gene_variant	MODIFIER	LDBPK_282020	CBZ35607	protein_coding	c.-4695T>C	intergenic region
28	757053	28_757053	G	C	56242.1	PASS	upstream_gene_variant	MODIFIER	LDBPK_282030	CBZ35608	protein_coding	c.-2121C>G	intergenic region
28	757125	28_757125	A	C	656149	PASS	upstream_gene_variant	MODIFIER	LDBPK_282030	CBZ35608	protein_coding	c.-2193T>G	intergenic region
28	757140	28_757140	A	G	101093	PASS	upstream_gene_variant	MODIFIER	LDBPK_282030	CBZ35608	protein_coding	c.-2208T>C	intergenic region
28	757189	28_757189	A	G	678059	PASS	upstream_gene_variant	MODIFIER	LDBPK_282030	CBZ35608	protein_coding	c.-2257T>C	intergenic region
28	757209	28_757209	T	C	99921.8	PASS	upstream_gene_variant	MODIFIER	LDBPK_282030	CBZ35608	protein_coding	c.-2277A>G	intergenic region
28	757237	28_757237	T	C	95397.9	PASS	upstream_gene_variant	MODIFIER	LDBPK_282030	CBZ35608	protein_coding	c.-2305A>G	intergenic region
28	757249	28_757249	C	A	61503.9	PASS	upstream_gene_variant	MODIFIER	LDBPK_282030	CBZ35608	protein_coding	c.-2317G>T	intergenic region
28	757257	28_757257	G	C	93030	PASS	upstream_gene_variant	MODIFIER	LDBPK_282030	CBZ35608	protein_coding	c.-2325C>G	intergenic region
28	757386	28_757386	C	G	660084	PASS	upstream_gene_variant	MODIFIER	LDBPK_282030	CBZ35608	protein_coding	c.-2454G>C	intergenic region
28	757414	28_757414	T	C	99305.7	PASS	upstream_gene_variant	MODIFIER	LDBPK_282030	CBZ35608	protein_coding	c.-2482A>G	intergenic region
28	757488	28_757488	G	A	67744.2	PASS	upstream_gene_variant	MODIFIER	LDBPK_282030	CBZ35608	protein_coding	c.-2556C>T	intergenic region
28	757506	28_757506	A	T	93893.9	PASS	upstream_gene_variant	MODIFIER	LDBPK_282030	CBZ35608	protein_coding	c.-2574T>A	intergenic region
28	757549	28_757549	T	C	107501	PASS	upstream_gene_variant	MODIFIER	LDBPK_282030	CBZ35608	protein_coding	c.-2617A>G	intergenic region
28	757614	28_757614	C	A	117723	PASS	upstream_gene_variant	MODIFIER	LDBPK_282030	CBZ35608	protein_coding	c.-2682G>T	intergenic region
29	703268	29_703268	A	G	761284	PASS	synonymous_variant	LOW	LDBPK_291600	CBZ35886	protein_coding	c.1674T>C	p.Gly558Gly
29	703358	29_703358	C	T	756997	PASS	synonymous_variant	LOW	LDBPK_291600	CBZ35886	protein_coding	c.1584G>A	p.Ala528Ala
29	703452	29_703452	C	A	218528	PASS	missense_variant	MODERATE	LDBPK_291600	CBZ35886	protein_coding	c.1490G>T	p.Arg497Leu
29	703483	29_703483	C	A	209241	PASS	missense_variant	MODERATE	LDBPK_291600	CBZ35886	protein_coding	c.1459G>T	p.Ala487Ser
29	703735	29_703735	C	G	766035	PASS	missense_variant	MODERATE	LDBPK_291600	CBZ35886	protein_coding	c.1207G>C	p.Ala403Pro
29	703742	29_703742	G	A	748655	PASS	synonymous_variant	LOW	LDBPK_291600	CBZ35886	protein_coding	c.1200C>T	p.Asp400Asp
29	703757	29_703757	T	C	768766	PASS	synonymous_variant	LOW	LDBPK_291600	CBZ35886	protein_coding	c.1185A>G	p.Gln395Gln
29	703767	29_703767	T	C	786470	PASS	missense_variant	MODERATE	LDBPK_291600	CBZ35886	protein_coding	c.1175A>G	p.Asn392Ser
29	703781	29_703781	A	G	762497	PASS	synonymous_variant	LOW	LDBPK_291600	CBZ35886	protein_coding	c.1161T>C	p.Gly387Gly
29	703870	29_703870	T	C	760918	PASS	missense_variant	MODERATE	LDBPK_291600	CBZ35886	protein_coding	c.1072A>G	p.Thr358Ala
29	703961	29_703961	C	A	2030.49	PASS	missense_variant	MODERATE	LDBPK_291600	CBZ35886	protein_coding	c.981G>T	p.Glu327Asp
29	704020	29_704020	C	G	768665	PASS	missense_variant	MODERATE	LDBPK_291600	CBZ35886	protein_coding	c.922G>C	p.Asp308His
29	704307	29_704307	C	T	592226	PASS	missense_variant	MODERATE	LDBPK_291600	CBZ35886	protein_coding	c.635G>A	p.Arg212Gln
29	704524	29_704524	G	A	609328	PASS	synonymous_variant	LOW	LDBPK_291600	CBZ35886	protein_coding	c.418C>T	p.Leu140Leu
29	704552	29_704552	C	T	615334	PASS	synonymous_variant	LOW	LDBPK_291600	CBZ35886	protein_coding	c.390G>A	p.Thr130Thr
29	704750	29_704750	AAAG	A	2316.55	PASS	disruptive_inframe_deletion	MODERATE	LDBPK_291600	CBZ35886	protein_coding	c.189_191delCTT	p.Phe64del
29	704816	29_704816	G	A	561841	PASS	synonymous_variant	LOW	LDBPK_291600	CBZ35886	protein_coding	c.126C>T	p.Ser42Ser
29	704873	29_704873	A	G	540832	PASS	synonymous_variant	LOW	LDBPK_291600	CBZ35886	protein_coding	c.69T>C	p.Ala23Ala
29	705060	29_705060	G	A	3354.31	PASS	upstream_gene_variant	MODIFIER	LDBPK_291600	CBZ35886	protein_coding	c.-119C>T	intergenic region
29	705171	29_705171	G	T	12156.9	PASS	upstream_gene_variant	MODIFIER	LDBPK_291600	CBZ35886	protein_coding	c.-230C>A	intergenic region
29	705174	29_705174	A	G	2679.61	PASS	upstream_gene_variant	MODIFIER	LDBPK_291600	CBZ35886	protein_coding	c.-233T>C	intergenic region
29	705244	29_705244	A	G	607030	PASS	upstream_gene_variant	MODIFIER	LDBPK_291600	CBZ35886	protein_coding	c.-303T>C	intergenic region
29	705263	29_705263	A	G	622413	PASS	upstream_gene_variant	MODIFIER	LDBPK_291600	CBZ35886	protein_coding	c.-322T>C	intergenic region
29	705303	29_705303	G	A	1715.03	PASS	upstream_gene_variant	MODIFIER	LDBPK_291600	CBZ35886	protein_coding	c.-362C>T	intergenic region
29	705330	29_705330	C	T	25984.8	PASS	upstream_gene_variant	MODIFIER	LDBPK_291600	CBZ35886	protein_coding	c.-389G>A	intergenic region
29	705357	29_705357	C	G	687857	PASS	upstream_gene_variant	MODIFIER	LDBPK_291600	CBZ35886	protein_coding	c.-416G>C	intergenic region
29	705362	29_705362	A	G	675715	PASS	upstream_gene_variant	MODIFIER	LDBPK_291600	CBZ35886	protein_coding	c.-421T>C	intergenic region
29	705392	29_705392	T	C	675216	PASS	upstream_gene_variant	MODIFIER	LDBPK_291600	CBZ35886	protein_coding	c.-451A>G	intergenic region
29	705408	29_705408	T	C	539250	PASS	upstream_gene_variant	MODIFIER	LDBPK_291600	CBZ35886	protein_coding	c.-467A>G	intergenic region
29	705417	29_705417	C	T	631923	PASS	upstream_gene_variant	MODIFIER	LDBPK_291600	CBZ35886	protein_coding	c.-476G>A	intergenic region
29	705473	29_705473	C	T	683084	PASS	upstream_gene_variant	MODIFIER	LDBPK_291600	CBZ35886	protein_coding	c.-532G>A	intergenic region
29	705507	29_705507	T	C	709620	PASS	upstream_gene_variant	MODIFIER	LDBPK_291600	CBZ35886	protein_coding	c.-566A>G	intergenic region
29	705611	29_705611	T	C	735184	PASS	upstream_gene_variant	MODIFIER	LDBPK_291600	CBZ35886	protein_coding	c.-670A>G	intergenic region
29	705704	29_705704	A	C	762754	PASS	upstream_gene_variant	MODIFIER	LDBPK_291600	CBZ35886	protein_coding	c.-763T>G	intergenic region
29	705735	29_705735	T	C	778372	PASS	upstream_gene_variant	MODIFIER	LDBPK_291600	CBZ35886	protein_coding	c.-794A>G	intergenic region
29	705742	29_705742	G	A	774667	PASS	upstream_gene_variant	MODIFIER	LDBPK_291600	CBZ35886	protein_coding	c.-801C>T	intergenic region
29	705749	29_705749	T	C	29114.2	PASS	upstream_gene_variant	MODIFIER	LDBPK_291600	CBZ35886	protein_coding	c.-808A>G	intergenic region
29	705769	29_705769	T	G	759399	PASS	upstream_gene_variant	MODIFIER	LDBPK_291600	CBZ35886	protein_coding	c.-828A>C	intergenic region
29	705796	29_705796	A	G	758342	PASS	upstream_gene_variant	MODIFIER	LDBPK_291600	CBZ35886	protein_coding	c.-855T>C	intergenic region
29	705947	29_705947	G	C	756689	PASS	upstream_gene_variant	MODIFIER	LDBPK_291600	CBZ35886	protein_coding	c.-1006C>G	intergenic region
29	705985	29_705985	A	G	755639	PASS	upstream_gene_variant	MODIFIER	LDBPK_291600	CBZ35886	protein_coding	c.-1044T>C	intergenic region
29	706035	29_706035	G	A	763602	PASS	upstream_gene_variant	MODIFIER	LDBPK_291600	CBZ35886	protein_coding	c.-1094C>T	intergenic region
29	706063	29_706063	G	A	14170.4	PASS	upstream_gene_variant	MODIFIER	LDBPK_291600	CBZ35886	protein_coding	c.-1122C>T	intergenic region
29	706088	29_706088	C	T	789280	PASS	upstream_gene_variant	MODIFIER	LDBPK_291600	CBZ35886	protein_coding	c.-1147G>A	intergenic region
29	706105	29_706105	A	G	794155	PASS	upstream_gene_variant	MODIFIER	LDBPK_291600	CBZ35886	protein_coding	c.-1164T>C	intergenic region
29	706129	29_706129	G	A	762571	PASS	upstream_gene_variant	MODIFIER	LDBPK_291600	CBZ35886	protein_coding	c.-1188C>T	intergenic region
29	706137	29_706137	T	C	774591	PASS	upstream_gene_variant	MODIFIER	LDBPK_291600	CBZ35886	protein_coding	c.-1196A>G	intergenic region
29	706163	29_706163	G	C	773321	PASS	upstream_gene_variant	MODIFIER	LDBPK_291600	CBZ35886	protein_coding	c.-1222C>G	intergenic region
29	706179	29_706179	A	G	745489	PASS	upstream_gene_variant	MODIFIER	LDBPK_291600	CBZ35886	protein_coding	c.-1238T>C	intergenic region
29	706220	29_706220	T	C	765317	PASS	upstream_gene_variant	MODIFIER	LDBPK_291600	CBZ35886	protein_coding	c.-1279A>G	intergenic region
29	706369	29_706369	A	G	172082	PASS	upstream_gene_variant	MODIFIER	LDBPK_291600	CBZ35886	protein_coding	c.-1428T>C	intergenic region
29	706376	29_706376	C	G	167173	PASS	upstream_gene_variant	MODIFIER	LDBPK_291600	CBZ35886	protein_coding	c.-1435G>C	intergenic region
29	706418	29_706418	A	C	76738.6	PASS	upstream_gene_variant	MODIFIER	LDBPK_291600	CBZ35886	protein_coding	c.-1477T>G	intergenic region
29	706449	29_706449	A	C	2583.61	PASS	upstream_gene_variant	MODIFIER	LDBPK_291600	CBZ35886	protein_coding	c.-1508T>G	intergenic region
29	706504	29_706504	A	C	139951	PASS	upstream_gene_variant	MODIFIER	LDBPK_291600	CBZ35886	protein_coding	c.-1563T>G	intergenic region
29	706509	29_706509	A	G	141577	PASS	upstream_gene_variant	MODIFIER	LDBPK_291600	CBZ35886	protein_coding	c.-1568T>C	intergenic region
29	706772	29_706772	T	G	25473.9	PASS	upstream_gene_variant	MODIFIER	LDBPK_291600	CBZ35886	protein_coding	c.-1831A>C	intergenic region
29	706835	29_706835	G	A	3688.1	PASS	upstream_gene_variant	MODIFIER	LDBPK_291600	CBZ35886	protein_coding	c.-1894C>T	intergenic region
29	707316	29_707316	G	A	28043.2	PASS	upstream_gene_variant	MODIFIER	LDBPK_291600	CBZ35886	protein_coding	c.-2375C>T	intergenic region
29	708439	29_708439	G	A	800.511	PASS	upstream_gene_variant	MODIFIER	LDBPK_291600	CBZ35886	protein_coding	c.-3498C>T	intergenic region
29	708593	29_708593	C	CA	20268.8	PASS	upstream_gene_variant	MODIFIER	LDBPK_291600	CBZ35886	protein_coding	c.-3653_-3652insT	intergenic region
29	708710	29_708710	A	G	1614.01	PASS	upstream_gene_variant	MODIFIER	LDBPK_291600	CBZ35886	protein_coding	c.-3769T>C	intergenic region
29	708823	29_708823	A	G	964.117	PASS	upstream_gene_variant	MODIFIER	LDBPK_291600	CBZ35886	protein_coding	c.-3882T>C	intergenic region
29	709123	29_709123	A	G	27572.3	PASS	upstream_gene_variant	MODIFIER	LDBPK_291600	CBZ35886	protein_coding	c.-4182T>C	intergenic region
29	709124	29_709124	C	T	6052.71	PASS	upstream_gene_variant	MODIFIER	LDBPK_291600	CBZ35886	protein_coding	c.-4183G>A	intergenic region
29	709125	29_709125	G	GGCAC	347141	PASS	upstream_gene_variant	MODIFIER	LDBPK_291600	CBZ35886	protein_coding	c.-4185_-4184insGTGC	intergenic region
29	709412	29_709412	A	AGCGCGAGT	12716.9	PASS	upstream_gene_variant	MODIFIER	LDBPK_291600	CBZ35886	protein_coding	c.-4472_-4471insACTCGCGC	intergenic region
29	709550	29_709550	A	G	42242.8	PASS	upstream_gene_variant	MODIFIER	LDBPK_291600	CBZ35886	protein_coding	c.-4609T>C	intergenic region
29	709651	29_709651	G	GAAA	411712	PASS	upstream_gene_variant	MODIFIER	LDBPK_291600	CBZ35886	protein_coding	c.-4711_-4710insTTT	intergenic region
29	709740	29_709740	ACACACACACACACACACACACA	ACACACACACACACACACACAGG	4168.9	PASS	upstream_gene_variant	MODIFIER	LDBPK_291600	CBZ35886	protein_coding	c.-4821_-4820delTGinsCC	intergenic region
30	287170	30_287170	A	C	640803	PASS	upstream_gene_variant	MODIFIER	LDBPK_300960	CBZ36117	protein_coding	c.-4651A>C	intergenic region
30	287175	30_287175	C	G	644530	PASS	upstream_gene_variant	MODIFIER	LDBPK_300960	CBZ36117	protein_coding	c.-4646C>G	intergenic region
30	287202	30_287202	G	T	71653.9	PASS	upstream_gene_variant	MODIFIER	LDBPK_300960	CBZ36117	protein_coding	c.-4619G>T	intergenic region
30	287291	30_287291	C	CA	481081	PASS	upstream_gene_variant	MODIFIER	LDBPK_300960	CBZ36117	protein_coding	c.-4530_-4529insA	intergenic region
30	287350	30_287350	A	G	4723.7	PASS	upstream_gene_variant	MODIFIER	LDBPK_300960	CBZ36117	protein_coding	c.-4471A>G	intergenic region
30	287353	30_287353	C	A	94285.3	PASS	upstream_gene_variant	MODIFIER	LDBPK_300960	CBZ36117	protein_coding	c.-4468C>A	intergenic region
30	287415	30_287415	A	G	760884	PASS	upstream_gene_variant	MODIFIER	LDBPK_300960	CBZ36117	protein_coding	c.-4406A>G	intergenic region
30	287453	30_287453	C	G	573534	PASS	upstream_gene_variant	MODIFIER	LDBPK_300960	CBZ36117	protein_coding	c.-4368C>G	intergenic region
30	287535	30_287535	A	G	596537	PASS	upstream_gene_variant	MODIFIER	LDBPK_300960	CBZ36117	protein_coding	c.-4286A>G	intergenic region
30	287620	30_287620	T	C	4776.3	PASS	upstream_gene_variant	MODIFIER	LDBPK_300960	CBZ36117	protein_coding	c.-4201T>C	intergenic region
30	287642	30_287642	A	G	500267	PASS	upstream_gene_variant	MODIFIER	LDBPK_300960	CBZ36117	protein_coding	c.-4179A>G	intergenic region
30	287804	30_287804	C	T	449317	PASS	upstream_gene_variant	MODIFIER	LDBPK_300960	CBZ36117	protein_coding	c.-4017C>T	intergenic region
30	287807	30_287807	T	C	54528.5	PASS	upstream_gene_variant	MODIFIER	LDBPK_300960	CBZ36117	protein_coding	c.-4014T>C	intergenic region
30	287843	30_287843	C	T	486468	PASS	upstream_gene_variant	MODIFIER	LDBPK_300960	CBZ36117	protein_coding	c.-3978C>T	intergenic region
30	287875	30_287875	C	G	1299.98	PASS	upstream_gene_variant	MODIFIER	LDBPK_300960	CBZ36117	protein_coding	c.-3946C>G	intergenic region
30	287885	30_287885	G	A	610779	PASS	upstream_gene_variant	MODIFIER	LDBPK_300960	CBZ36117	protein_coding	c.-3936G>A	intergenic region
30	287901	30_287901	C	T	612868	PASS	upstream_gene_variant	MODIFIER	LDBPK_300960	CBZ36117	protein_coding	c.-3920C>T	intergenic region
30	288099	30_288099	G	A	618344	PASS	upstream_gene_variant	MODIFIER	LDBPK_300960	CBZ36117	protein_coding	c.-3722G>A	intergenic region
30	288116	30_288116	C	T	621562	PASS	upstream_gene_variant	MODIFIER	LDBPK_300960	CBZ36117	protein_coding	c.-3705C>T	intergenic region
30	288125	30_288125	C	T	625814	PASS	upstream_gene_variant	MODIFIER	LDBPK_300960	CBZ36117	protein_coding	c.-3696C>T	intergenic region
30	288190	30_288190	T	C	640352	PASS	upstream_gene_variant	MODIFIER	LDBPK_300960	CBZ36117	protein_coding	c.-3631T>C	intergenic region
30	288227	30_288227	T	G	616579	PASS	upstream_gene_variant	MODIFIER	LDBPK_300960	CBZ36117	protein_coding	c.-3594T>G	intergenic region
30	288347	30_288347	C	T	632235	PASS	upstream_gene_variant	MODIFIER	LDBPK_300960	CBZ36117	protein_coding	c.-3474C>T	intergenic region
30	288348	30_288348	C	A	63838.3	PASS	upstream_gene_variant	MODIFIER	LDBPK_300960	CBZ36117	protein_coding	c.-3473C>A	intergenic region
30	288618	30_288618	T	C	66691	PASS	upstream_gene_variant	MODIFIER	LDBPK_300960	CBZ36117	protein_coding	c.-3203T>C	intergenic region
30	288770	30_288770	T	G	635331	PASS	upstream_gene_variant	MODIFIER	LDBPK_300960	CBZ36117	protein_coding	c.-3051T>G	intergenic region
30	288910	30_288910	T	TGC	336060	PASS	upstream_gene_variant	MODIFIER	LDBPK_300960	CBZ36117	protein_coding	c.-2911_-2910insGC	intergenic region
30	288927	30_288927	C	T	1680.34	PASS	upstream_gene_variant	MODIFIER	LDBPK_300960	CBZ36117	protein_coding	c.-2894C>T	intergenic region
30	288938	30_288938	C	T	494710	PASS	upstream_gene_variant	MODIFIER	LDBPK_300960	CBZ36117	protein_coding	c.-2883C>T	intergenic region
30	289040	30_289040	A	G	702796	PASS	upstream_gene_variant	MODIFIER	LDBPK_300960	CBZ36117	protein_coding	c.-2781A>G	intergenic region
30	289086	30_289086	A	G	463081	PASS	upstream_gene_variant	MODIFIER	LDBPK_300960	CBZ36117	protein_coding	c.-2735A>G	intergenic region
30	289119	30_289119	A	C	486909	PASS	upstream_gene_variant	MODIFIER	LDBPK_300960	CBZ36117	protein_coding	c.-2702A>C	intergenic region
30	290106	30_290106	C	T	1600.94	PASS	upstream_gene_variant	MODIFIER	LDBPK_300960	CBZ36117	protein_coding	c.-1715C>T	intergenic region
30	290115	30_290115	C	A	597064	PASS	upstream_gene_variant	MODIFIER	LDBPK_300960	CBZ36117	protein_coding	c.-1706C>A	intergenic region
30	290207	30_290207	C	T	621364	PASS	upstream_gene_variant	MODIFIER	LDBPK_300960	CBZ36117	protein_coding	c.-1614C>T	intergenic region
30	290347	30_290347	C	T	60831.4	PASS	upstream_gene_variant	MODIFIER	LDBPK_300960	CBZ36117	protein_coding	c.-1474C>T	intergenic region
30	290454	30_290454	A	G	637824	PASS	upstream_gene_variant	MODIFIER	LDBPK_300960	CBZ36117	protein_coding	c.-1367A>G	intergenic region
30	290567	30_290567	C	T	68879.7	PASS	upstream_gene_variant	MODIFIER	LDBPK_300960	CBZ36117	protein_coding	c.-1254C>T	intergenic region
30	290586	30_290586	A	C	66845.5	PASS	upstream_gene_variant	MODIFIER	LDBPK_300960	CBZ36117	protein_coding	c.-1235A>C	intergenic region
30	290740	30_290740	T	G	71998.3	PASS	upstream_gene_variant	MODIFIER	LDBPK_300960	CBZ36117	protein_coding	c.-1081T>G	intergenic region
30	290835	30_290835	C	T	5379.7	PASS	upstream_gene_variant	MODIFIER	LDBPK_300960	CBZ36117	protein_coding	c.-986C>T	intergenic region
30	290891	30_290891	G	A	629718	PASS	upstream_gene_variant	MODIFIER	LDBPK_300960	CBZ36117	protein_coding	c.-930G>A	intergenic region
30	290906	30_290906	T	A	628852	PASS	upstream_gene_variant	MODIFIER	LDBPK_300960	CBZ36117	protein_coding	c.-915T>A	intergenic region
30	290955	30_290955	A	G	650120	PASS	upstream_gene_variant	MODIFIER	LDBPK_300960	CBZ36117	protein_coding	c.-866A>G	intergenic region
30	290969	30_290969	A	T	653932	PASS	upstream_gene_variant	MODIFIER	LDBPK_300960	CBZ36117	protein_coding	c.-852A>T	intergenic region
30	291108	30_291108	A	G	662452	PASS	upstream_gene_variant	MODIFIER	LDBPK_300960	CBZ36117	protein_coding	c.-713A>G	intergenic region
30	291117	30_291117	A	G	670755	PASS	upstream_gene_variant	MODIFIER	LDBPK_300960	CBZ36117	protein_coding	c.-704A>G	intergenic region
30	291135	30_291135	C	T	79934.7	PASS	upstream_gene_variant	MODIFIER	LDBPK_300960	CBZ36117	protein_coding	c.-686C>T	intergenic region
30	291175	30_291175	C	T	666412	PASS	upstream_gene_variant	MODIFIER	LDBPK_300960	CBZ36117	protein_coding	c.-646C>T	intergenic region
30	291307	30_291307	T	C	3.8332e-14	PASS	upstream_gene_variant	MODIFIER	LDBPK_300960	CBZ36117	protein_coding	c.-514T>C	intergenic region
30	291396	30_291396	G	A	581931	PASS	upstream_gene_variant	MODIFIER	LDBPK_300960	CBZ36117	protein_coding	c.-425G>A	intergenic region
30	291470	30_291470	C	T	703.176	PASS	upstream_gene_variant	MODIFIER	LDBPK_300960	CBZ36117	protein_coding	c.-351C>T	intergenic region
30	291611	30_291611	G	T	621825	PASS	upstream_gene_variant	MODIFIER	LDBPK_300960	CBZ36117	protein_coding	c.-210G>T	intergenic region
30	291658	30_291658	A	G	95626.3	PASS	upstream_gene_variant	MODIFIER	LDBPK_300960	CBZ36117	protein_coding	c.-163A>G	intergenic region
30	292118	30_292118	G	T	5415.33	PASS	missense_variant	MODERATE	LDBPK_300960	CBZ36117	protein_coding	c.298G>T	p.Ala100Ser
30	292168	30_292168	C	T	707009	PASS	synonymous_variant	LOW	LDBPK_300960	CBZ36117	protein_coding	c.348C>T	p.Ser116Ser
30	292168	30_292168	C	T	707009	PASS	synonymous_variant	LOW	LDBPK_300960	CBZ36117	protein_coding	c.348C>T	p.Ser116Ser
30	292182	30_292182	G	A	699101	PASS	missense_variant	MODERATE	LDBPK_300960	CBZ36117	protein_coding	c.362G>A	p.Arg121His
30	292182	30_292182	G	A	699101	PASS	missense_variant	MODERATE	LDBPK_300960	CBZ36117	protein_coding	c.362G>A	p.Arg121His
30	292365	30_292365	A	C	694762	PASS	missense_variant	MODERATE	LDBPK_300960	CBZ36117	protein_coding	c.545A>C	p.Gln182Pro
30	292365	30_292365	A	C	694762	PASS	missense_variant	MODERATE	LDBPK_300960	CBZ36117	protein_coding	c.545A>C	p.Gln182Pro
30	292534	30_292534	T	G	717602	PASS	synonymous_variant	LOW	LDBPK_300960	CBZ36117	protein_coding	c.714T>G	p.Ala238Ala
30	292534	30_292534	T	G	717602	PASS	synonymous_variant	LOW	LDBPK_300960	CBZ36117	protein_coding	c.714T>G	p.Ala238Ala
30	292561	30_292561	C	G	698303	PASS	synonymous_variant	LOW	LDBPK_300960	CBZ36117	protein_coding	c.741C>G	p.Val247Val
30	292561	30_292561	C	G	698303	PASS	synonymous_variant	LOW	LDBPK_300960	CBZ36117	protein_coding	c.741C>G	p.Val247Val
30	292666	30_292666	T	C	739321	PASS	synonymous_variant	LOW	LDBPK_300960	CBZ36117	protein_coding	c.846T>C	p.Leu282Leu
30	292666	30_292666	T	C	739321	PASS	synonymous_variant	LOW	LDBPK_300960	CBZ36117	protein_coding	c.846T>C	p.Leu282Leu
30	292671	30_292671	G	A	689061	PASS	missense_variant	MODERATE	LDBPK_300960	CBZ36117	protein_coding	c.851G>A	p.Ser284Asn
30	292671	30_292671	G	A	689061	PASS	missense_variant	MODERATE	LDBPK_300960	CBZ36117	protein_coding	c.851G>A	p.Ser284Asn
30	292786	30_292786	C	T	689126	PASS	synonymous_variant	LOW	LDBPK_300960	CBZ36117	protein_coding	c.966C>T	p.Ser322Ser
30	292786	30_292786	C	T	689126	PASS	synonymous_variant	LOW	LDBPK_300960	CBZ36117	protein_coding	c.966C>T	p.Ser322Ser
30	292906	30_292906	C	T	676788	PASS	synonymous_variant	LOW	LDBPK_300960	CBZ36117	protein_coding	c.1086C>T	p.Ala362Ala
30	292906	30_292906	C	T	676788	PASS	synonymous_variant	LOW	LDBPK_300960	CBZ36117	protein_coding	c.1086C>T	p.Ala362Ala
30	293266	30_293266	C	A	659734	PASS	synonymous_variant	LOW	LDBPK_300960	CBZ36117	protein_coding	c.1446C>A	p.Val482Val
30	293266	30_293266	C	A	659734	PASS	synonymous_variant	LOW	LDBPK_300960	CBZ36117	protein_coding	c.1446C>A	p.Val482Val
30	293295	30_293295	G	A	633630	PASS	missense_variant	MODERATE	LDBPK_300960	CBZ36117	protein_coding	c.1475G>A	p.Gly492Asp
30	293295	30_293295	G	A	633630	PASS	missense_variant	MODERATE	LDBPK_300960	CBZ36117	protein_coding	c.1475G>A	p.Gly492Asp
30	293330	30_293330	A	G	650661	PASS	missense_variant	MODERATE	LDBPK_300960	CBZ36117	protein_coding	c.1510A>G	p.Thr504Ala
30	293330	30_293330	A	G	650661	PASS	missense_variant	MODERATE	LDBPK_300960	CBZ36117	protein_coding	c.1510A>G	p.Thr504Ala
30	293357	30_293357	A	G	652701	PASS	missense_variant	MODERATE	LDBPK_300960	CBZ36117	protein_coding	c.1537A>G	p.Thr513Ala
30	293357	30_293357	A	G	652701	PASS	missense_variant	MODERATE	LDBPK_300960	CBZ36117	protein_coding	c.1537A>G	p.Thr513Ala
30	293384	30_293384	A	C	654342	PASS	missense_variant	MODERATE	LDBPK_300960	CBZ36117	protein_coding	c.1564A>C	p.Ile522Leu
30	293384	30_293384	A	C	654342	PASS	missense_variant	MODERATE	LDBPK_300960	CBZ36117	protein_coding	c.1564A>C	p.Ile522Leu
30	293409	30_293409	T	C	653393	PASS	missense_variant	MODERATE	LDBPK_300960	CBZ36117	protein_coding	c.1589T>C	p.Leu530Ser
30	293409	30_293409	T	C	653393	PASS	missense_variant	MODERATE	LDBPK_300960	CBZ36117	protein_coding	c.1589T>C	p.Leu530Ser
30	293488	30_293488	C	A	650083	PASS	synonymous_variant	LOW	LDBPK_300960	CBZ36117	protein_coding	c.1668C>A	p.Val556Val
30	293488	30_293488	C	A	650083	PASS	synonymous_variant	LOW	LDBPK_300960	CBZ36117	protein_coding	c.1668C>A	p.Val556Val
30	293509	30_293509	C	G	651242	PASS	missense_variant	MODERATE	LDBPK_300960	CBZ36117	protein_coding	c.1689C>G	p.Ser563Arg
30	293509	30_293509	C	G	651242	PASS	missense_variant	MODERATE	LDBPK_300960	CBZ36117	protein_coding	c.1689C>G	p.Ser563Arg
30	293551	30_293551	C	T	618128	PASS	synonymous_variant	LOW	LDBPK_300960	CBZ36117	protein_coding	c.1731C>T	p.Asp577Asp
30	293551	30_293551	C	T	618128	PASS	synonymous_variant	LOW	LDBPK_300960	CBZ36117	protein_coding	c.1731C>T	p.Asp577Asp
30	293761	30_293761	GGCCGC	GGCCGT	584452	PASS	missense_variant	MODERATE	LDBPK_300960	CBZ36117	protein_coding	c.1946C>T	p.Ala649Val
30	293761	30_293761	GGCCGCCCTG	GGCCGTCCTG	584452	PASS	missense_variant	MODERATE	LDBPK_300960	CBZ36117	protein_coding	c.1946C>T	p.Ala649Val
30	293878	30_293878	C	T	43371.8	PASS	synonymous_variant	LOW	LDBPK_300960	CBZ36117	protein_coding	c.2058C>T	p.Ile686Ile
30	293878	30_293878	C	T	43371.8	PASS	synonymous_variant	LOW	LDBPK_300960	CBZ36117	protein_coding	c.2058C>T	p.Ile686Ile
30	294019	30_294019	G	T	634289	PASS	upstream_gene_variant	MODIFIER	LDBPK_300970	CBZ36118	protein_coding	c.-2477G>T	intergenic region
30	294141	30_294141	G	T	59139.1	PASS	upstream_gene_variant	MODIFIER	LDBPK_300970	CBZ36118	protein_coding	c.-2355G>T	intergenic region
30	294184	30_294184	G	A	62986.4	PASS	upstream_gene_variant	MODIFIER	LDBPK_300970	CBZ36118	protein_coding	c.-2312G>A	intergenic region
30	294440	30_294440	T	C	588150	PASS	upstream_gene_variant	MODIFIER	LDBPK_300970	CBZ36118	protein_coding	c.-2056T>C	intergenic region
30	294448	30_294448	G	A	66695.2	PASS	upstream_gene_variant	MODIFIER	LDBPK_300970	CBZ36118	protein_coding	c.-2048G>A	intergenic region
30	294696	30_294696	G	C	6416.28	PASS	upstream_gene_variant	MODIFIER	LDBPK_300970	CBZ36118	protein_coding	c.-1800G>C	intergenic region
30	294711	30_294711	G	A	705902	PASS	upstream_gene_variant	MODIFIER	LDBPK_300970	CBZ36118	protein_coding	c.-1785G>A	intergenic region
30	294761	30_294761	A	G	75364.5	PASS	upstream_gene_variant	MODIFIER	LDBPK_300970	CBZ36118	protein_coding	c.-1735A>G	intergenic region
30	294929	30_294929	T	G	5.76352e-11	PASS	upstream_gene_variant	MODIFIER	LDBPK_300970	CBZ36118	protein_coding	c.-1567T>G	intergenic region
30	294942	30_294942	G	A	18155.4	PASS	upstream_gene_variant	MODIFIER	LDBPK_300970	CBZ36118	protein_coding	c.-1554G>A	intergenic region
30	294944	30_294944	C	A	81495.2	PASS	upstream_gene_variant	MODIFIER	LDBPK_300970	CBZ36118	protein_coding	c.-1552C>A	intergenic region
30	295162	30_295162	C	A	633567	PASS	upstream_gene_variant	MODIFIER	LDBPK_300970	CBZ36118	protein_coding	c.-1334C>A	intergenic region
30	295168	30_295168	C	G	645613	PASS	upstream_gene_variant	MODIFIER	LDBPK_300970	CBZ36118	protein_coding	c.-1328C>G	intergenic region
30	295320	30_295320	G	C	77036.3	PASS	upstream_gene_variant	MODIFIER	LDBPK_300970	CBZ36118	protein_coding	c.-1176G>C	intergenic region
30	295370	30_295370	C	T	690909	PASS	upstream_gene_variant	MODIFIER	LDBPK_300970	CBZ36118	protein_coding	c.-1126C>T	intergenic region
30	295487	30_295487	T	G	708274	PASS	upstream_gene_variant	MODIFIER	LDBPK_300970	CBZ36118	protein_coding	c.-1009T>G	intergenic region
30	295554	30_295554	A	G	713398	PASS	upstream_gene_variant	MODIFIER	LDBPK_300970	CBZ36118	protein_coding	c.-942A>G	intergenic region
30	295683	30_295683	T	C	729732	PASS	upstream_gene_variant	MODIFIER	LDBPK_300970	CBZ36118	protein_coding	c.-813T>C	intergenic region
30	295893	30_295893	G	C	717005	PASS	upstream_gene_variant	MODIFIER	LDBPK_300970	CBZ36118	protein_coding	c.-603G>C	intergenic region
30	295926	30_295926	G	A	673367	PASS	upstream_gene_variant	MODIFIER	LDBPK_300970	CBZ36118	protein_coding	c.-570G>A	intergenic region
30	295941	30_295941	CTTG	C	55033.8	PASS	upstream_gene_variant	MODIFIER	LDBPK_300970	CBZ36118	protein_coding	c.-554_-552delTTG	intergenic region
30	296025	30_296025	C	G	695347	PASS	upstream_gene_variant	MODIFIER	LDBPK_300970	CBZ36118	protein_coding	c.-471C>G	intergenic region
30	296374	30_296374	T	C	68909.1	PASS	upstream_gene_variant	MODIFIER	LDBPK_300970	CBZ36118	protein_coding	c.-122T>C	intergenic region
30	296461	30_296461	G	GT	531276	PASS	upstream_gene_variant	MODIFIER	LDBPK_300970	CBZ36118	protein_coding	c.-35_-34insT	intergenic region
30	296564	30_296564	G	A	5283.87	PASS	synonymous_variant	LOW	LDBPK_300970	CBZ36118	protein_coding	c.69G>A	p.Lys23Lys
30	296897	30_296897	T	C	698254	PASS	synonymous_variant	LOW	LDBPK_300970	CBZ36118	protein_coding	c.402T>C	p.Asp134Asp
30	296939	30_296939	G	A	720378	PASS	synonymous_variant	LOW	LDBPK_300970	CBZ36118	protein_coding	c.444G>A	p.Glu148Glu
30	296960	30_296960	C	T	715334	PASS	synonymous_variant	LOW	LDBPK_300970	CBZ36118	protein_coding	c.465C>T	p.Gly155Gly
30	297005	30_297005	T	C	11192.6	PASS	synonymous_variant	LOW	LDBPK_300970	CBZ36118	protein_coding	c.510T>C	p.Ala170Ala
30	297141	30_297141	G	A	720478	PASS	missense_variant	MODERATE	LDBPK_300970	CBZ36118	protein_coding	c.646G>A	p.Gly216Ser
30	297396	30_297396	C	A	699045	PASS	synonymous_variant	LOW	LDBPK_300970	CBZ36118	protein_coding	c.901C>A	p.Arg301Arg
30	297437	30_297437	C	T	690836	PASS	synonymous_variant	LOW	LDBPK_300970	CBZ36118	protein_coding	c.942C>T	p.Phe314Phe
30	297460	30_297460	C	T	67942.1	PASS	missense_variant	MODERATE	LDBPK_300970	CBZ36118	protein_coding	c.965C>T	p.Pro322Leu
30	297514	30_297514	C	T	709892	PASS	missense_variant	MODERATE	LDBPK_300970	CBZ36118	protein_coding	c.1019C>T	p.Ser340Leu
30	297706	30_297706	C	T	1836.26	PASS	missense_variant	MODERATE	LDBPK_300970	CBZ36118	protein_coding	c.1211C>T	p.Pro404Leu
30	297743	30_297743	C	T	574549	PASS	synonymous_variant	LOW	LDBPK_300970	CBZ36118	protein_coding	c.1248C>T	p.Cys416Cys
30	298221	30_298221	A	G	716127	PASS	missense_variant	MODERATE	LDBPK_300970	CBZ36118	protein_coding	c.1726A>G	p.Met576Val
30	298325	30_298325	C	A	682982	PASS	synonymous_variant	LOW	LDBPK_300970	CBZ36118	protein_coding	c.1830C>A	p.Leu610Leu
30	298388	30_298388	C	T	652662	PASS	synonymous_variant	LOW	LDBPK_300970	CBZ36118	protein_coding	c.1893C>T	p.Pro631Pro
30	298437	30_298437	G	A	4169.61	PASS	missense_variant	MODERATE	LDBPK_300970	CBZ36118	protein_coding	c.1942G>A	p.Gly648Ser
30	298635	30_298635	C	T	725098	PASS	synonymous_variant	LOW	LDBPK_300970	CBZ36118	protein_coding	c.2140C>T	p.Leu714Leu
30	299240	30_299240	C	A	67549.1	PASS	synonymous_variant	LOW	LDBPK_300970	CBZ36118	protein_coding	c.2745C>A	p.Ala915Ala
30	299361	30_299361	G	A	79770.8	PASS	missense_variant	MODERATE	LDBPK_300970	CBZ36118	protein_coding	c.2866G>A	p.Ala956Thr
30	299448	30_299448	C	A	57144.9	PASS	missense_variant	MODERATE	LDBPK_300970	CBZ36118	protein_coding	c.2953C>A	p.Pro985Thr
30	299609	30_299609	C	T	69776.7	PASS	synonymous_variant	LOW	LDBPK_300970	CBZ36118	protein_coding	c.3114C>T	p.Ser1038Ser
30	299993	30_299993	C	T	67768	PASS	synonymous_variant	LOW	LDBPK_300970	CBZ36118	protein_coding	c.3498C>T	p.Arg1166Arg
30	300695	30_300695	C	T	68384.3	PASS	synonymous_variant	LOW	LDBPK_300970	CBZ36118	protein_coding	c.4200C>T	p.Phe1400Phe
30	533441	30_533441	C	T	73158.6	PASS	upstream_gene_variant	MODIFIER	LDBPK_301540	CBZ36175	protein_coding	c.-140C>T	intergenic region
30	533447	30_533447	C	T	651703	PASS	upstream_gene_variant	MODIFIER	LDBPK_301540	CBZ36175	protein_coding	c.-134C>T	intergenic region
30	533631	30_533631	T	C	649631	PASS	synonymous_variant	LOW	LDBPK_301540	CBZ36175	protein_coding	c.51T>C	p.Ser17Ser
30	533697	30_533697	G	A	87273.2	PASS	synonymous_variant	LOW	LDBPK_301540	CBZ36175	protein_coding	c.117G>A	p.Ser39Ser
30	533787	30_533787	A	G	111508	PASS	synonymous_variant	LOW	LDBPK_301540	CBZ36175	protein_coding	c.207A>G	p.Ala69Ala
30	533839	30_533839	G	T	78286.1	PASS	missense_variant	MODERATE	LDBPK_301540	CBZ36175	protein_coding	c.259G>T	p.Gly87Cys
30	533972	30_533972	G	C	101116	PASS	missense_variant	MODERATE	LDBPK_301540	CBZ36175	protein_coding	c.392G>C	p.Gly131Ala
30	534267	30_534267	G	T	45293.4	PASS	missense_variant	MODERATE	LDBPK_301540	CBZ36175	protein_coding	c.687G>T	p.Leu229Phe
30	534810	30_534810	T	C	643160	PASS	synonymous_variant	LOW	LDBPK_301540	CBZ36175	protein_coding	c.1230T>C	p.Gly410Gly
30	535078	30_535078	A	C	4138.53	PASS	missense_variant	MODERATE	LDBPK_301540	CBZ36175	protein_coding	c.1498A>C	p.Ile500Leu
30	535262	30_535262	C	T	74576.5	PASS	missense_variant	MODERATE	LDBPK_301540	CBZ36175	protein_coding	c.1682C>T	p.Pro561Leu
30	535494	30_535494	G	A	648140	PASS	synonymous_variant	LOW	LDBPK_301540	CBZ36175	protein_coding	c.1914G>A	p.Leu638Leu
30	535567	30_535567	C	A	8410.24	PASS	missense_variant	MODERATE	LDBPK_301540	CBZ36175	protein_coding	c.1987C>A	p.Leu663Met
30	535985	30_535985	G	A	50743.6	PASS	missense_variant	MODERATE	LDBPK_301540	CBZ36175	protein_coding	c.2405G>A	p.Ser802Asn
30	536053	30_536053	T	C	611558	PASS	missense_variant	MODERATE	LDBPK_301540	CBZ36175	protein_coding	c.2473T>C	p.Ser825Pro
30	536692	30_536692	G	A	670751	PASS	missense_variant	MODERATE	LDBPK_301540	CBZ36175	protein_coding	c.3112G>A	p.Gly1038Ser
30	684168	30_684168	A	G	552856	PASS	upstream_gene_variant	MODIFIER	LDBPK_301900	CBZ36211	protein_coding	c.-1118A>G	intergenic region
30	684203	30_684203	G	A	63903.4	PASS	upstream_gene_variant	MODIFIER	LDBPK_301900	CBZ36211	protein_coding	c.-1083G>A	intergenic region
30	684479	30_684479	A	G	68315.7	PASS	upstream_gene_variant	MODIFIER	LDBPK_301900	CBZ36211	protein_coding	c.-807A>G	intergenic region
30	684530	30_684530	C	T	665789	PASS	upstream_gene_variant	MODIFIER	LDBPK_301900	CBZ36211	protein_coding	c.-756C>T	intergenic region
30	684626	30_684626	C	T	641553	PASS	upstream_gene_variant	MODIFIER	LDBPK_301900	CBZ36211	protein_coding	c.-660C>T	intergenic region
30	684676	30_684676	A	G	640054	PASS	upstream_gene_variant	MODIFIER	LDBPK_301900	CBZ36211	protein_coding	c.-610A>G	intergenic region
30	684924	30_684924	C	A	648259	PASS	upstream_gene_variant	MODIFIER	LDBPK_301900	CBZ36211	protein_coding	c.-362C>A	intergenic region
30	684934	30_684934	C	G	643821	PASS	upstream_gene_variant	MODIFIER	LDBPK_301900	CBZ36211	protein_coding	c.-352C>G	intergenic region
30	685039	30_685039	G	T	488.951	PASS	upstream_gene_variant	MODIFIER	LDBPK_301900	CBZ36211	protein_coding	c.-247G>T	intergenic region
30	685203	30_685203	A	G	649994	PASS	upstream_gene_variant	MODIFIER	LDBPK_301900	CBZ36211	protein_coding	c.-83A>G	intergenic region
30	685208	30_685208	A	T	652919	PASS	upstream_gene_variant	MODIFIER	LDBPK_301900	CBZ36211	protein_coding	c.-78A>T	intergenic region
30	685281	30_685281	G	C	675356	PASS	upstream_gene_variant	MODIFIER	LDBPK_301900	CBZ36211	protein_coding	c.-5G>C	intergenic region
30	685324	30_685324	C	T	658871	PASS	synonymous_variant	LOW	LDBPK_301900	CBZ36211	protein_coding	c.39C>T	p.Ser13Ser
30	685534	30_685534	G	A	61922.9	PASS	synonymous_variant	LOW	LDBPK_301900	CBZ36211	protein_coding	c.249G>A	p.Leu83Leu
30	685705	30_685705	C	T	58308.9	PASS	synonymous_variant	LOW	LDBPK_301900	CBZ36211	protein_coding	c.420C>T	p.Ser140Ser
30	685805	30_685805	T	C	651932	PASS	missense_variant	MODERATE	LDBPK_301900	CBZ36211	protein_coding	c.520T>C	p.Ser174Pro
30	685821	30_685821	G	C	654568	PASS	missense_variant	MODERATE	LDBPK_301900	CBZ36211	protein_coding	c.536G>C	p.Cys179Ser
30	685891	30_685891	G	T	671471	PASS	missense_variant	MODERATE	LDBPK_301900	CBZ36211	protein_coding	c.606G>T	p.Met202Ile
30	686084	30_686084	G	A	607205	PASS	missense_variant	MODERATE	LDBPK_301900	CBZ36211	protein_coding	c.799G>A	p.Ala267Thr
30	686092	30_686092	T	C	757284	PASS	synonymous_variant	LOW	LDBPK_301900	CBZ36211	protein_coding	c.807T>C	p.Cys269Cys
30	686136	30_686136	A	G	756025	PASS	missense_variant	MODERATE	LDBPK_301900	CBZ36211	protein_coding	c.851A>G	p.Glu284Gly
30	686236	30_686236	C	T	67797.6	PASS	synonymous_variant	LOW	LDBPK_301900	CBZ36211	protein_coding	c.951C>T	p.Asp317Asp
30	686272	30_686272	G	A	634345	PASS	synonymous_variant	LOW	LDBPK_301900	CBZ36211	protein_coding	c.987G>A	p.Leu329Leu
30	686338	30_686338	G	A	612780	PASS	synonymous_variant	LOW	LDBPK_301900	CBZ36211	protein_coding	c.1053G>A	p.Gly351Gly
30	686428	30_686428	G	C	4987.34	PASS	synonymous_variant	LOW	LDBPK_301900	CBZ36211	protein_coding	c.1143G>C	p.Pro381Pro
30	686482	30_686482	C	T	2546.57	PASS	synonymous_variant	LOW	LDBPK_301900	CBZ36211	protein_coding	c.1197C>T	p.Asp399Asp
30	686825	30_686825	C	T	687616	PASS	missense_variant	MODERATE	LDBPK_301900	CBZ36211	protein_coding	c.1540C>T	p.Pro514Ser
30	686849	30_686849	T	A	64189.7	PASS	missense_variant	MODERATE	LDBPK_301900	CBZ36211	protein_coding	c.1564T>A	p.Ser522Thr
30	686940	30_686940	C	T	56608.5	PASS	missense_variant	MODERATE	LDBPK_301900	CBZ36211	protein_coding	c.1655C>T	p.Pro552Leu
30	686959	30_686959	G	C	646.02	PASS	synonymous_variant	LOW	LDBPK_301900	CBZ36211	protein_coding	c.1674G>C	p.Ala558Ala
30	725179	30_725179	T	G	57358.3	PASS	upstream_gene_variant	MODIFIER	LDBPK_302020	CBZ36223	protein_coding	c.-4269T>G	intergenic region
30	725270	30_725270	C	T	629200	PASS	upstream_gene_variant	MODIFIER	LDBPK_302020	CBZ36223	protein_coding	c.-4178C>T	intergenic region
30	725640	30_725640	G	T	71608.3	PASS	upstream_gene_variant	MODIFIER	LDBPK_302020	CBZ36223	protein_coding	c.-3808G>T	intergenic region
30	726140	30_726140	A	T	54404.3	PASS	upstream_gene_variant	MODIFIER	LDBPK_302020	CBZ36223	protein_coding	c.-3308A>T	intergenic region
30	726498	30_726498	T	C	52839.1	PASS	upstream_gene_variant	MODIFIER	LDBPK_302020	CBZ36223	protein_coding	c.-2950T>C	intergenic region
30	726858	30_726858	G	A	74412.1	PASS	upstream_gene_variant	MODIFIER	LDBPK_302020	CBZ36223	protein_coding	c.-2590G>A	intergenic region
30	726911	30_726911	G	T	491.551	PASS	upstream_gene_variant	MODIFIER	LDBPK_302020	CBZ36223	protein_coding	c.-2537G>T	intergenic region
30	727093	30_727093	G	A	642856	PASS	upstream_gene_variant	MODIFIER	LDBPK_302020	CBZ36223	protein_coding	c.-2355G>A	intergenic region
30	727245	30_727245	C	T	72093.6	PASS	upstream_gene_variant	MODIFIER	LDBPK_302020	CBZ36223	protein_coding	c.-2203C>T	intergenic region
30	727737	30_727737	A	T	55847.3	PASS	upstream_gene_variant	MODIFIER	LDBPK_302020	CBZ36223	protein_coding	c.-1711A>T	intergenic region
30	729560	30_729560	G	A	51677.1	PASS	missense_variant	MODERATE	LDBPK_302020	CBZ36223	protein_coding	c.113G>A	p.Arg38Lys
30	729596	30_729596	C	G	59890.9	PASS	missense_variant	MODERATE	LDBPK_302020	CBZ36223	protein_coding	c.149C>G	p.Ser50Trp
30	729623	30_729623	G	C	57554.3	PASS	missense_variant	MODERATE	LDBPK_302020	CBZ36223	protein_coding	c.176G>C	p.Arg59Pro
30	729661	30_729661	G	A	57446.1	PASS	missense_variant	MODERATE	LDBPK_302020	CBZ36223	protein_coding	c.214G>A	p.Glu72Lys
30	729692	30_729692	T	C	633655	PASS	missense_variant	MODERATE	LDBPK_302020	CBZ36223	protein_coding	c.245T>C	p.Val82Ala
30	729805	30_729805	G	A	49002.9	PASS	missense_variant	MODERATE	LDBPK_302020	CBZ36223	protein_coding	c.358G>A	p.Ala120Thr
30	732409	30_732409	AGC	AAC	659015	PASS	missense_variant	MODERATE	LDBPK_302030	CBZ36224	protein_coding	c.8G>A	p.Ser3Asn
31	147293	31_147293	GT	GC	998514	PASS	missense_variant	MODERATE	LDBPK_310450	CBZ36447	protein_coding	c.1448A>G	p.Asn483Ser
31	147402	31_147402	T	C	1012790	PASS	missense_variant	MODERATE	LDBPK_310450	CBZ36447	protein_coding	c.1340A>G	p.Lys447Arg
31	147408	31_147408	T	C	1014950	PASS	missense_variant	MODERATE	LDBPK_310450	CBZ36447	protein_coding	c.1334A>G	p.His445Arg
31	147440	31_147440	G	A	966583	PASS	synonymous_variant	LOW	LDBPK_310450	CBZ36447	protein_coding	c.1302C>T	p.Ser434Ser
31	147466	31_147466	T	G	3477.77	PASS	missense_variant	MODERATE	LDBPK_310450	CBZ36447	protein_coding	c.1276A>C	p.Asn426His
31	147497	31_147497	G	A	983164	PASS	synonymous_variant	LOW	LDBPK_310450	CBZ36447	protein_coding	c.1245C>T	p.Gly415Gly
31	147503	31_147503	G	A	1002320	PASS	synonymous_variant	LOW	LDBPK_310450	CBZ36447	protein_coding	c.1239C>T	p.Arg413Arg
31	147554	31_147554	C	T	999577	PASS	synonymous_variant	LOW	LDBPK_310450	CBZ36447	protein_coding	c.1188G>A	p.Thr396Thr
31	147685	31_147685	G	A	281671	PASS	synonymous_variant	LOW	LDBPK_310450	CBZ36447	protein_coding	c.1057C>T	p.Leu353Leu
31	147707	31_147707	A	C	983275	PASS	synonymous_variant	LOW	LDBPK_310450	CBZ36447	protein_coding	c.1035T>G	p.Pro345Pro
31	147742	31_147742	G	A	183480	PASS	missense_variant	MODERATE	LDBPK_310450	CBZ36447	protein_coding	c.1000C>T	p.Arg334Cys
31	147899	31_147899	G	A	1147620	PASS	synonymous_variant	LOW	LDBPK_310450	CBZ36447	protein_coding	c.843C>T	p.Cys281Cys
31	147932	31_147932	C	T	1182190	PASS	synonymous_variant	LOW	LDBPK_310450	CBZ36447	protein_coding	c.810G>A	p.Glu270Glu
31	147943	31_147943	G	A	1183950	PASS	synonymous_variant	LOW	LDBPK_310450	CBZ36447	protein_coding	c.799C>T	p.Leu267Leu
31	148088	31_148088	C	T	1195360	PASS	synonymous_variant	LOW	LDBPK_310450	CBZ36447	protein_coding	c.654G>A	p.Leu218Leu
31	148368	31_148368	T	A	62063.5	PASS	missense_variant	MODERATE	LDBPK_310450	CBZ36447	protein_coding	c.374A>T	p.Glu125Val
31	148379	31_148379	A	G	1191550	PASS	synonymous_variant	LOW	LDBPK_310450	CBZ36447	protein_coding	c.363T>C	p.Ile121Ile
31	148388	31_148388	TCCCT	GCCCG	1128840	PASS	missense_variant	MODERATE	LDBPK_310450	CBZ36447	protein_coding	c.350_354delAGGGAinsCGGGC	p.Gln117Pro
31	148541	31_148541	G	C	1218970	PASS	synonymous_variant	LOW	LDBPK_310450	CBZ36447	protein_coding	c.201C>G	p.Pro67Pro
31	148571	31_148571	T	A	1027130	PASS	missense_variant	MODERATE	LDBPK_310450	CBZ36447	protein_coding	c.171A>T	p.Glu57Asp
31	148643	31_148643	A	G	1160560	PASS	synonymous_variant	LOW	LDBPK_310450	CBZ36447	protein_coding	c.99T>C	p.Ser33Ser
31	148664	31_148664	C	T	1169670	PASS	synonymous_variant	LOW	LDBPK_310450	CBZ36447	protein_coding	c.78G>A	p.Lys26Lys
31	148824	31_148824	G	A	890299	PASS	upstream_gene_variant	MODIFIER	LDBPK_310440	CBZ36446	protein_coding	c.-4941C>T	intergenic region
31	148834	31_148834	A	T	70529.3	PASS	upstream_gene_variant	MODIFIER	LDBPK_310440	CBZ36446	protein_coding	c.-4951T>A	intergenic region
31	148854	31_148854	G	A	1076120	PASS	upstream_gene_variant	MODIFIER	LDBPK_310440	CBZ36446	protein_coding	c.-4971C>T	intergenic region
31	148875	31_148875	AAGA	GGGG	918058	PASS	upstream_gene_variant	MODIFIER	LDBPK_310440	CBZ36446	protein_coding	c.-4995_-4992delTCTTinsCCCC	intergenic region
31	148885	31_148885	A	T	1063800	PASS	upstream_gene_variant	MODIFIER	LDBPK_310450	CBZ36447	protein_coding	c.-144T>A	intergenic region
31	148898	31_148898	T	C	1123160	PASS	upstream_gene_variant	MODIFIER	LDBPK_310450	CBZ36447	protein_coding	c.-157A>G	intergenic region
31	148914	31_148914	GA	AG	1068400	PASS	upstream_gene_variant	MODIFIER	LDBPK_310450	CBZ36447	protein_coding	c.-174_-173delTCinsCT	intergenic region
31	148961	31_148961	T	C	1144460	PASS	upstream_gene_variant	MODIFIER	LDBPK_310450	CBZ36447	protein_coding	c.-220A>G	intergenic region
31	149010	31_149010	AGAAG	TGAAC	1085370	PASS	upstream_gene_variant	MODIFIER	LDBPK_310450	CBZ36447	protein_coding	c.-273_-269delCTTCTinsGTTCA	intergenic region
31	149033	31_149033	T	C	159671	PASS	upstream_gene_variant	MODIFIER	LDBPK_310450	CBZ36447	protein_coding	c.-292A>G	intergenic region
31	149209	31_149209	G	T	5098.44	PASS	upstream_gene_variant	MODIFIER	LDBPK_310450	CBZ36447	protein_coding	c.-468C>A	intergenic region
31	375174	31_375174	GT	AG	104492	PASS	missense_variant	MODERATE	LDBPK_311000	CBZ36503	protein_coding	c.3354_3355delACinsCT	p.Leu1119Phe
31	375534	31_375534	G	C	1353970	PASS	missense_variant	MODERATE	LDBPK_311000	CBZ36503	protein_coding	c.2995C>G	p.Pro999Ala
31	375677	31_375677	A	G	15833.6	PASS	missense_variant	MODERATE	LDBPK_311000	CBZ36503	protein_coding	c.2852T>C	p.Val951Ala
31	375694	31_375694	A	G	12404.8	PASS	synonymous_variant	LOW	LDBPK_311000	CBZ36503	protein_coding	c.2835T>C	p.Gly945Gly
31	375829	31_375829	A	G	31768.8	PASS	synonymous_variant	LOW	LDBPK_311000	CBZ36503	protein_coding	c.2700T>C	p.Gly900Gly
31	375840	31_375840	C	T	85590.6	PASS	missense_variant	MODERATE	LDBPK_311000	CBZ36503	protein_coding	c.2689G>A	p.Ala897Thr
31	375856	31_375856	G	C	10577.7	PASS	synonymous_variant	LOW	LDBPK_311000	CBZ36503	protein_coding	c.2673C>G	p.Ala891Ala
31	375890	31_375890	A	G	2842.74	PASS	missense_variant	MODERATE	LDBPK_311000	CBZ36503	protein_coding	c.2639T>C	p.Leu880Pro
31	375955	31_375955	G	C	33153.3	PASS	missense_variant	MODERATE	LDBPK_311000	CBZ36503	protein_coding	c.2574C>G	p.Asp858Glu
31	375963	31_375963	C	T	33048.8	PASS	missense_variant	MODERATE	LDBPK_311000	CBZ36503	protein_coding	c.2566G>A	p.Glu856Lys
31	375978	31_375978	C	A	33670.9	PASS	missense_variant	MODERATE	LDBPK_311000	CBZ36503	protein_coding	c.2551G>T	p.Ala851Ser
31	376083	31_376083	C	A	2615.49	PASS	missense_variant	MODERATE	LDBPK_311000	CBZ36503	protein_coding	c.2446G>T	p.Ala816Ser
31	376087	31_376087	T	C	174161	PASS	synonymous_variant	LOW	LDBPK_311000	CBZ36503	protein_coding	c.2442A>G	p.Ala814Ala
31	376327	31_376327	A	G	214674	PASS	synonymous_variant	LOW	LDBPK_311000	CBZ36503	protein_coding	c.2202T>C	p.His734His
31	376355	31_376355	C	T	18281.8	PASS	missense_variant	MODERATE	LDBPK_311000	CBZ36503	protein_coding	c.2174G>A	p.Gly725Asp
31	376373	31_376373	A	G	128780	PASS	missense_variant	MODERATE	LDBPK_311000	CBZ36503	protein_coding	c.2156T>C	p.Ile719Thr
31	376417	31_376417	C	T	86317.2	PASS	synonymous_variant	LOW	LDBPK_311000	CBZ36503	protein_coding	c.2112G>A	p.Leu704Leu
31	376664	31_376664	A	G	144461	PASS	missense_variant	MODERATE	LDBPK_311000	CBZ36503	protein_coding	c.1865T>C	p.Val622Ala
31	376807	31_376807	G	A	124629	PASS	synonymous_variant	LOW	LDBPK_311000	CBZ36503	protein_coding	c.1722C>T	p.Leu574Leu
31	376873	31_376873	C	G	129436	PASS	synonymous_variant	LOW	LDBPK_311000	CBZ36503	protein_coding	c.1656G>C	p.Thr552Thr
31	377014	31_377014	G	A	172510	PASS	synonymous_variant	LOW	LDBPK_311000	CBZ36503	protein_coding	c.1515C>T	p.Ala505Ala
31	377089	31_377089	C	T	155625	PASS	synonymous_variant	LOW	LDBPK_311000	CBZ36503	protein_coding	c.1440G>A	p.Gly480Gly
31	377410	31_377410	T	G	85067.4	PASS	missense_variant	MODERATE	LDBPK_311000	CBZ36503	protein_coding	c.1119A>C	p.Glu373Asp
31	377488	31_377488	G	A	175017	PASS	synonymous_variant	LOW	LDBPK_311000	CBZ36503	protein_coding	c.1041C>T	p.Arg347Arg
31	377626	31_377626	C	A	224890	PASS	missense_variant	MODERATE	LDBPK_311000	CBZ36503	protein_coding	c.903G>T	p.Glu301Asp
31	377643	31_377643	C	T	41766.2	PASS	missense_variant	MODERATE	LDBPK_311000	CBZ36503	protein_coding	c.886G>A	p.Ala296Thr
31	377776	31_377776	G	A	11611.8	PASS	synonymous_variant	LOW	LDBPK_311000	CBZ36503	protein_coding	c.753C>T	p.Asp251Asp
31	378462	31_378462	G	A	18272.1	PASS	missense_variant	MODERATE	LDBPK_311000	CBZ36503	protein_coding	c.67C>T	p.Pro23Ser
31	379022	31_379022	A	G	97331	PASS	upstream_gene_variant	MODIFIER	LDBPK_311000	CBZ36503	protein_coding	c.-494T>C	intergenic region
31	379034	31_379034	C	T	100539	PASS	upstream_gene_variant	MODIFIER	LDBPK_311000	CBZ36503	protein_coding	c.-506G>A	intergenic region
31	379109	31_379109	T	A	28978.7	PASS	upstream_gene_variant	MODIFIER	LDBPK_311000	CBZ36503	protein_coding	c.-581A>T	intergenic region
31	379361	31_379361	C	A	33859.3	PASS	upstream_gene_variant	MODIFIER	LDBPK_311000	CBZ36503	protein_coding	c.-833G>T	intergenic region
31	382402	31_382402	A	G	3462.95	PASS	upstream_gene_variant	MODIFIER	LDBPK_311000	CBZ36503	protein_coding	c.-3874T>C	intergenic region
31	382740	31_382740	A	G	1134840	PASS	upstream_gene_variant	MODIFIER	LDBPK_311000	CBZ36503	protein_coding	c.-4212T>C	intergenic region
31	382926	31_382926	T	TC	155032	PASS	upstream_gene_variant	MODIFIER	LDBPK_311000	CBZ36503	protein_coding	c.-4399_-4398insG	intergenic region
31	383203	31_383203	A	G	71838.8	PASS	upstream_gene_variant	MODIFIER	LDBPK_311000	CBZ36503	protein_coding	c.-4675T>C	intergenic region
31	383338	31_383338	C	T	61163.6	PASS	upstream_gene_variant	MODIFIER	LDBPK_311000	CBZ36503	protein_coding	c.-4810G>A	intergenic region
31	383391	31_383391	C	T	1086.17	PASS	upstream_gene_variant	MODIFIER	LDBPK_311000	CBZ36503	protein_coding	c.-4863G>A	intergenic region
31	383407	31_383407	G	A	20609	PASS	upstream_gene_variant	MODIFIER	LDBPK_311000	CBZ36503	protein_coding	c.-4879C>T	intergenic region
31	383517	31_383517	G	A	229253	PASS	upstream_gene_variant	MODIFIER	LDBPK_311000	CBZ36503	protein_coding	c.-4989C>T	intergenic region
31	438446	31_438446	C	T	1203300	PASS	missense_variant	MODERATE	LDBPK_311120	CBZ36515	protein_coding	c.394G>A	p.Glu132Lys
31	438592	31_438592	T	C	1210040	PASS	missense_variant	MODERATE	LDBPK_311120	CBZ36515	protein_coding	c.248A>G	p.Asp83Gly
31	438627	31_438627	G	A	1232260	PASS	synonymous_variant	LOW	LDBPK_311120	CBZ36515	protein_coding	c.213C>T	p.Cys71Cys
31	438778	31_438778	A	G	4824.76	PASS	missense_variant	MODERATE	LDBPK_311120	CBZ36515	protein_coding	c.62T>C	p.Val21Ala
31	438813	31_438813	G	C	1077400	PASS	synonymous_variant	LOW	LDBPK_311120	CBZ36515	protein_coding	c.27C>G	p.Ser9Ser
31	438829	31_438829	C	T	1071650	PASS	missense_variant	MODERATE	LDBPK_311120	CBZ36515	protein_coding	c.11G>A	p.Arg4His
31	442303	31_442303	C	A	166665	PASS	upstream_gene_variant	MODIFIER	LDBPK_311120	CBZ36515	protein_coding	c.-3464G>T	intergenic region
31	442326	31_442326	G	T	122132	PASS	upstream_gene_variant	MODIFIER	LDBPK_311120	CBZ36515	protein_coding	c.-3487C>A	intergenic region
31	442357	31_442357	A	G	76709.4	PASS	upstream_gene_variant	MODIFIER	LDBPK_311120	CBZ36515	protein_coding	c.-3518T>C	intergenic region
31	442468	31_442468	A	G	122997	PASS	upstream_gene_variant	MODIFIER	LDBPK_311120	CBZ36515	protein_coding	c.-3629T>C	intergenic region
31	442521	31_442521	G	A	1165780	PASS	upstream_gene_variant	MODIFIER	LDBPK_311120	CBZ36515	protein_coding	c.-3682C>T	intergenic region
31	455462	31_455462	C	T	15889.5	PASS	missense_variant	MODERATE	LDBPK_311170	CBZ36519	protein_coding	c.1720G>A	p.Gly574Arg
31	455620	31_455620	A	G	42507.4	PASS	missense_variant	MODERATE	LDBPK_311170	CBZ36519	protein_coding	c.1562T>C	p.Val521Ala
31	455711	31_455711	C	T	43135.5	PASS	missense_variant	MODERATE	LDBPK_311170	CBZ36519	protein_coding	c.1471G>A	p.Asp491Asn
31	455723	31_455723	T	C	15294	PASS	missense_variant	MODERATE	LDBPK_311170	CBZ36519	protein_coding	c.1459A>G	p.Ser487Gly
31	455867	31_455867	C	T	16384.5	PASS	missense_variant	MODERATE	LDBPK_311170	CBZ36519	protein_coding	c.1315G>A	p.Gly439Ser
31	455949	31_455949	A	T	17191.6	PASS	synonymous_variant	LOW	LDBPK_311170	CBZ36519	protein_coding	c.1233T>A	p.Ala411Ala
31	455971	31_455971	C	A	16431.8	PASS	missense_variant	MODERATE	LDBPK_311170	CBZ36519	protein_coding	c.1211G>T	p.Gly404Val
31	456847	31_456847	G	A	12694.9	PASS	missense_variant	MODERATE	LDBPK_311170	CBZ36519	protein_coding	c.335C>T	p.Thr112Met
31	456903	31_456903	C	A	14023.1	PASS	synonymous_variant	LOW	LDBPK_311170	CBZ36519	protein_coding	c.279G>T	p.Leu93Leu
31	457033	31_457033	G	A	12407.4	PASS	missense_variant	MODERATE	LDBPK_311170	CBZ36519	protein_coding	c.149C>T	p.Ala50Val
31	457346	31_457346	A	G	1410190	PASS	upstream_gene_variant	MODIFIER	LDBPK_311170	CBZ36519	protein_coding	c.-165T>C	intergenic region
31	457389	31_457389	GC	G	2.84481e-14	PASS	upstream_gene_variant	MODIFIER	LDBPK_311170	CBZ36519	protein_coding	c.-209delG	intergenic region
31	457487	31_457487	C	A	18075.1	PASS	upstream_gene_variant	MODIFIER	LDBPK_311170	CBZ36519	protein_coding	c.-306G>T	intergenic region
31	457498	31_457498	A	G	285660	PASS	upstream_gene_variant	MODIFIER	LDBPK_311170	CBZ36519	protein_coding	c.-317T>C	intergenic region
31	457673	31_457673	T	A	19841.3	PASS	upstream_gene_variant	MODIFIER	LDBPK_311170	CBZ36519	protein_coding	c.-492A>T	intergenic region
31	457691	31_457691	C	T	15939.9	PASS	upstream_gene_variant	MODIFIER	LDBPK_311170	CBZ36519	protein_coding	c.-510G>A	intergenic region
31	458080	31_458080	C	T	1347410	PASS	upstream_gene_variant	MODIFIER	LDBPK_311170	CBZ36519	protein_coding	c.-899G>A	intergenic region
31	458258	31_458258	G	C	17254.2	PASS	upstream_gene_variant	MODIFIER	LDBPK_311170	CBZ36519	protein_coding	c.-1077C>G	intergenic region
31	458718	31_458718	T	C	2759	PASS	upstream_gene_variant	MODIFIER	LDBPK_311170	CBZ36519	protein_coding	c.-1537A>G	intergenic region
31	458739	31_458739	C	G	1393600	PASS	upstream_gene_variant	MODIFIER	LDBPK_311170	CBZ36519	protein_coding	c.-1558G>C	intergenic region
31	458767	31_458767	G	A	234654	PASS	upstream_gene_variant	MODIFIER	LDBPK_311170	CBZ36519	protein_coding	c.-1586C>T	intergenic region
31	459004	31_459004	G	A	18850.3	PASS	upstream_gene_variant	MODIFIER	LDBPK_311170	CBZ36519	protein_coding	c.-1823C>T	intergenic region
31	459253	31_459253	G	A	963.127	PASS	upstream_gene_variant	MODIFIER	LDBPK_311170	CBZ36519	protein_coding	c.-2072C>T	intergenic region
31	459306	31_459306	A	C	235467	PASS	upstream_gene_variant	MODIFIER	LDBPK_311170	CBZ36519	protein_coding	c.-2125T>G	intergenic region
31	459413	31_459413	T	G	16003	PASS	upstream_gene_variant	MODIFIER	LDBPK_311170	CBZ36519	protein_coding	c.-2232A>C	intergenic region
31	459492	31_459492	G	A	15614	PASS	upstream_gene_variant	MODIFIER	LDBPK_311170	CBZ36519	protein_coding	c.-2311C>T	intergenic region
31	459530	31_459530	G	A	13770.6	PASS	upstream_gene_variant	MODIFIER	LDBPK_311170	CBZ36519	protein_coding	c.-2349C>T	intergenic region
31	459594	31_459594	A	C	19589.7	PASS	upstream_gene_variant	MODIFIER	LDBPK_311170	CBZ36519	protein_coding	c.-2413T>G	intergenic region
31	459687	31_459687	G	A	23799.2	PASS	upstream_gene_variant	MODIFIER	LDBPK_311170	CBZ36519	protein_coding	c.-2506C>T	intergenic region
31	459707	31_459707	C	T	223278	PASS	upstream_gene_variant	MODIFIER	LDBPK_311170	CBZ36519	protein_coding	c.-2526G>A	intergenic region
31	459906	31_459906	G	A	2135.96	PASS	upstream_gene_variant	MODIFIER	LDBPK_311170	CBZ36519	protein_coding	c.-2725C>T	intergenic region
31	460225	31_460225	A	G	13145.7	PASS	upstream_gene_variant	MODIFIER	LDBPK_311170	CBZ36519	protein_coding	c.-3044T>C	intergenic region
31	460226	31_460226	T	C	6731.08	PASS	upstream_gene_variant	MODIFIER	LDBPK_311170	CBZ36519	protein_coding	c.-3045A>G	intergenic region
31	460268	31_460268	C	T	35174.2	PASS	upstream_gene_variant	MODIFIER	LDBPK_311170	CBZ36519	protein_coding	c.-3087G>A	intergenic region
31	460332	31_460332	A	C	32286.8	PASS	upstream_gene_variant	MODIFIER	LDBPK_311170	CBZ36519	protein_coding	c.-3151T>G	intergenic region
31	460572	31_460572	G	A	223843	PASS	upstream_gene_variant	MODIFIER	LDBPK_311170	CBZ36519	protein_coding	c.-3391C>T	intergenic region
31	460582	31_460582	C	T	214658	PASS	upstream_gene_variant	MODIFIER	LDBPK_311170	CBZ36519	protein_coding	c.-3401G>A	intergenic region
31	460663	31_460663	G	A	193.768	PASS	upstream_gene_variant	MODIFIER	LDBPK_311170	CBZ36519	protein_coding	c.-3482C>T	intergenic region
31	460695	31_460695	A	G	284176	PASS	upstream_gene_variant	MODIFIER	LDBPK_311170	CBZ36519	protein_coding	c.-3514T>C	intergenic region
31	460783	31_460783	G	C	18192.7	PASS	upstream_gene_variant	MODIFIER	LDBPK_311170	CBZ36519	protein_coding	c.-3602C>G	intergenic region
31	461820	31_461820	A	G	20382.9	PASS	upstream_gene_variant	MODIFIER	LDBPK_311170	CBZ36519	protein_coding	c.-4639T>C	intergenic region
31	461921	31_461921	C	A	23218.1	PASS	upstream_gene_variant	MODIFIER	LDBPK_311170	CBZ36519	protein_coding	c.-4740G>T	intergenic region
31	461981	31_461981	A	G	199480	PASS	upstream_gene_variant	MODIFIER	LDBPK_311170	CBZ36519	protein_coding	c.-4800T>C	intergenic region
31	786457	31_786457	G	A	1186750	PASS	downstream_gene_variant	MODIFIER	LDBPK_311710	CBZ36573	protein_coding	c.*4731C>T	intergenic region
31	790047	31_790047	G	A	70932.8	PASS	downstream_gene_variant	MODIFIER	LDBPK_311710	CBZ36573	protein_coding	c.*1141C>T	intergenic region
31	791754	31_791754	C	T	45339	PASS	missense_variant	MODERATE	LDBPK_311710	CBZ36573	protein_coding	c.3751G>A	p.Ala1251Thr
31	791845	31_791845	T	C	71274.8	PASS	synonymous_variant	LOW	LDBPK_311710	CBZ36573	protein_coding	c.3660A>G	p.Glu1220Glu
31	792057	31_792057	A	G	1270070	PASS	synonymous_variant	LOW	LDBPK_311710	CBZ36573	protein_coding	c.3448T>C	p.Leu1150Leu
31	792187	31_792187	G	A	85212.6	PASS	synonymous_variant	LOW	LDBPK_311710	CBZ36573	protein_coding	c.3318C>T	p.Tyr1106Tyr
31	792291	31_792291	A	T	72704.8	PASS	missense_variant	MODERATE	LDBPK_311710	CBZ36573	protein_coding	c.3214T>A	p.Ser1072Thr
31	792389	31_792389	C	T	69077.9	PASS	missense_variant	MODERATE	LDBPK_311710	CBZ36573	protein_coding	c.3116G>A	p.Gly1039Asp
31	792700	31_792700	C	T	201269	PASS	synonymous_variant	LOW	LDBPK_311710	CBZ36573	protein_coding	c.2805G>A	p.Val935Val
31	793530	31_793530	C	T	191520	PASS	missense_variant	MODERATE	LDBPK_311710	CBZ36573	protein_coding	c.1975G>A	p.Ala659Thr
31	793554	31_793554	T	C	140552	PASS	missense_variant	MODERATE	LDBPK_311710	CBZ36573	protein_coding	c.1951A>G	p.Thr651Ala
31	793605	31_793605	GG	GC	207478	PASS	missense_variant	MODERATE	LDBPK_311710	CBZ36573	protein_coding	c.1899C>G	p.Asp633Glu
31	793912	31_793912	G	C	163877	PASS	missense_variant	MODERATE	LDBPK_311710	CBZ36573	protein_coding	c.1593C>G	p.Ile531Met
31	794197	31_794197	G	T	64907.9	PASS	synonymous_variant	LOW	LDBPK_311710	CBZ36573	protein_coding	c.1308C>A	p.Ala436Ala
31	794446	31_794446	C	T	149588	PASS	synonymous_variant	LOW	LDBPK_311710	CBZ36573	protein_coding	c.1059G>A	p.Ala353Ala
31	794512	31_794512	C	T	156117	PASS	synonymous_variant	LOW	LDBPK_311710	CBZ36573	protein_coding	c.993G>A	p.Leu331Leu
31	794560	31_794560	G	T	91763.2	PASS	synonymous_variant	LOW	LDBPK_311710	CBZ36573	protein_coding	c.945C>A	p.Gly315Gly
31	794772	31_794772	C	A	15627.6	PASS	missense_variant	MODERATE	LDBPK_311710	CBZ36573	protein_coding	c.733G>T	p.Ala245Ser
31	794865	31_794865	TC	CC	162115	PASS	missense_variant	MODERATE	LDBPK_311710	CBZ36573	protein_coding	c.640A>G	p.Thr214Ala
31	796166	31_796166	C	A	158989	PASS	upstream_gene_variant	MODIFIER	LDBPK_311710	CBZ36573	protein_coding	c.-662G>T	intergenic region
31	796227	31_796227	G	A	1264320	PASS	upstream_gene_variant	MODIFIER	LDBPK_311710	CBZ36573	protein_coding	c.-723C>T	intergenic region
31	796235	31_796235	G	A	1299920	PASS	upstream_gene_variant	MODIFIER	LDBPK_311710	CBZ36573	protein_coding	c.-731C>T	intergenic region
31	796868	31_796868	G	A	163076	PASS	upstream_gene_variant	MODIFIER	LDBPK_311710	CBZ36573	protein_coding	c.-1364C>T	intergenic region
31	797481	31_797481	A	G	1325270	PASS	upstream_gene_variant	MODIFIER	LDBPK_311710	CBZ36573	protein_coding	c.-1977T>C	intergenic region
31	797616	31_797616	G	A	157940	PASS	upstream_gene_variant	MODIFIER	LDBPK_311710	CBZ36573	protein_coding	c.-2112C>T	intergenic region
31	797653	31_797653	C	G	1284070	PASS	upstream_gene_variant	MODIFIER	LDBPK_311710	CBZ36573	protein_coding	c.-2149G>C	intergenic region
31	797861	31_797861	AGGGT	AAGGT	1231910	PASS	upstream_gene_variant	MODIFIER	LDBPK_311710	CBZ36573	protein_coding	c.-2358C>T	intergenic region
31	799001	31_799001	C	A	15366.8	PASS	upstream_gene_variant	MODIFIER	LDBPK_311710	CBZ36573	protein_coding	c.-3497G>T	intergenic region
31	799171	31_799171	C	T	1206240	PASS	upstream_gene_variant	MODIFIER	LDBPK_311710	CBZ36573	protein_coding	c.-3667G>A	intergenic region
31	799411	31_799411	G	T	1221250	PASS	upstream_gene_variant	MODIFIER	LDBPK_311710	CBZ36573	protein_coding	c.-3907C>A	intergenic region
31	799475	31_799475	C	A	174205	PASS	upstream_gene_variant	MODIFIER	LDBPK_311710	CBZ36573	protein_coding	c.-3971G>T	intergenic region
31	799482	31_799482	C	T	190033	PASS	upstream_gene_variant	MODIFIER	LDBPK_311710	CBZ36573	protein_coding	c.-3978G>A	intergenic region
31	799692	31_799692	T	C	75620.3	PASS	upstream_gene_variant	MODIFIER	LDBPK_311710	CBZ36573	protein_coding	c.-4188A>G	intergenic region
31	800374	31_800374	G	T	6293.33	PASS	upstream_gene_variant	MODIFIER	LDBPK_311710	CBZ36573	protein_coding	c.-4870C>A	intergenic region
31	1090650	31_1090650	C	T	22773.7	PASS	synonymous_variant	LOW	LDBPK_312250	CBZ36624	protein_coding	c.2148G>A	p.Pro716Pro
31	1090700	31_1090700	T	C	1224530	PASS	missense_variant	MODERATE	LDBPK_312250	CBZ36624	protein_coding	c.2098A>G	p.Asn700Asp
31	1090825	31_1090825	C	A	59036.4	PASS	missense_variant	MODERATE	LDBPK_312250	CBZ36624	protein_coding	c.1973G>T	p.Arg658Leu
31	1091279	31_1091279	C	T	96968.6	PASS	missense_variant	MODERATE	LDBPK_312250	CBZ36624	protein_coding	c.1519G>A	p.Asp507Asn
31	1091392	31_1091392	G	T	1245200	PASS	missense_variant	MODERATE	LDBPK_312250	CBZ36624	protein_coding	c.1406C>A	p.Ser469Tyr
31	1091437	31_1091437	G	A	1202140	PASS	missense_variant	MODERATE	LDBPK_312250	CBZ36624	protein_coding	c.1361C>T	p.Pro454Leu
31	1091604	31_1091604	T	C	1331140	PASS	synonymous_variant	LOW	LDBPK_312250	CBZ36624	protein_coding	c.1194A>G	p.Arg398Arg
31	1091640	31_1091640	C	T	1225460	PASS	synonymous_variant	LOW	LDBPK_312250	CBZ36624	protein_coding	c.1158G>A	p.Gln386Gln
31	1091682	31_1091682	G	C	1290920	PASS	synonymous_variant	LOW	LDBPK_312250	CBZ36624	protein_coding	c.1116C>G	p.Ala372Ala
31	1091749	31_1091749	G	T	19582.7	PASS	missense_variant	MODERATE	LDBPK_312250	CBZ36624	protein_coding	c.1049C>A	p.Ser350Tyr
31	1091935	31_1091935	C	G	1229020	PASS	missense_variant	MODERATE	LDBPK_312250	CBZ36624	protein_coding	c.863G>C	p.Gly288Ala
31	1092028	31_1092028	G	A	4329.08	PASS	missense_variant	MODERATE	LDBPK_312250	CBZ36624	protein_coding	c.770C>T	p.Pro257Leu
31	1092144	31_1092144	G	A	86093.3	PASS	synonymous_variant	LOW	LDBPK_312250	CBZ36624	protein_coding	c.654C>T	p.Pro218Pro
31	1092667	31_1092667	T	C	1198970	PASS	missense_variant	MODERATE	LDBPK_312250	CBZ36624	protein_coding	c.131A>G	p.Tyr44Cys
31	1092873	31_1092873	A	T	20047.5	PASS	upstream_gene_variant	MODIFIER	LDBPK_312250	CBZ36624	protein_coding	c.-76T>A	intergenic region
31	1092914	31_1092914	C	A	1057210	PASS	upstream_gene_variant	MODIFIER	LDBPK_312250	CBZ36624	protein_coding	c.-117G>T	intergenic region
31	1093060	31_1093060	A	G	91146.2	PASS	upstream_gene_variant	MODIFIER	LDBPK_312250	CBZ36624	protein_coding	c.-263T>C	intergenic region
31	1093096	31_1093096	G	A	1117650	PASS	upstream_gene_variant	MODIFIER	LDBPK_312250	CBZ36624	protein_coding	c.-299C>T	intergenic region
31	1093146	31_1093146	G	C	94468.2	PASS	upstream_gene_variant	MODIFIER	LDBPK_312250	CBZ36624	protein_coding	c.-349C>G	intergenic region
31	1093454	31_1093454	C	T	1165860	PASS	upstream_gene_variant	MODIFIER	LDBPK_312250	CBZ36624	protein_coding	c.-657G>A	intergenic region
31	1093653	31_1093653	A	G	91720.2	PASS	upstream_gene_variant	MODIFIER	LDBPK_312250	CBZ36624	protein_coding	c.-856T>C	intergenic region
31	1093690	31_1093690	C	T	126020	PASS	upstream_gene_variant	MODIFIER	LDBPK_312250	CBZ36624	protein_coding	c.-893G>A	intergenic region
31	1093767	31_1093767	C	A	19699.2	PASS	upstream_gene_variant	MODIFIER	LDBPK_312250	CBZ36624	protein_coding	c.-970G>T	intergenic region
31	1093789	31_1093789	T	C	1133920	PASS	upstream_gene_variant	MODIFIER	LDBPK_312250	CBZ36624	protein_coding	c.-992A>G	intergenic region
31	1093793	31_1093793	T	G	52752.5	PASS	upstream_gene_variant	MODIFIER	LDBPK_312250	CBZ36624	protein_coding	c.-996A>C	intergenic region
31	1093897	31_1093897	A	G	1177310	PASS	upstream_gene_variant	MODIFIER	LDBPK_312250	CBZ36624	protein_coding	c.-1100T>C	intergenic region
31	1093910	31_1093910	C	T	113808	PASS	upstream_gene_variant	MODIFIER	LDBPK_312250	CBZ36624	protein_coding	c.-1113G>A	intergenic region
31	1093976	31_1093976	C	T	1189900	PASS	upstream_gene_variant	MODIFIER	LDBPK_312250	CBZ36624	protein_coding	c.-1179G>A	intergenic region
31	1094051	31_1094051	A	G	1243390	PASS	upstream_gene_variant	MODIFIER	LDBPK_312250	CBZ36624	protein_coding	c.-1254T>C	intergenic region
31	1094220	31_1094220	G	A	86317.2	PASS	upstream_gene_variant	MODIFIER	LDBPK_312250	CBZ36624	protein_coding	c.-1423C>T	intergenic region
31	1094244	31_1094244	A	G	1242430	PASS	upstream_gene_variant	MODIFIER	LDBPK_312250	CBZ36624	protein_coding	c.-1447T>C	intergenic region
31	1094284	31_1094284	C	A	1232530	PASS	upstream_gene_variant	MODIFIER	LDBPK_312250	CBZ36624	protein_coding	c.-1487G>T	intergenic region
31	1094341	31_1094341	C	T	1236080	PASS	upstream_gene_variant	MODIFIER	LDBPK_312250	CBZ36624	protein_coding	c.-1544G>A	intergenic region
31	1094348	31_1094348	G	A	1230150	PASS	upstream_gene_variant	MODIFIER	LDBPK_312250	CBZ36624	protein_coding	c.-1551C>T	intergenic region
31	1094354	31_1094354	G	A	132391	PASS	upstream_gene_variant	MODIFIER	LDBPK_312250	CBZ36624	protein_coding	c.-1557C>T	intergenic region
31	1094370	31_1094370	CT	C	18475.5	PASS	upstream_gene_variant	MODIFIER	LDBPK_312250	CBZ36624	protein_coding	c.-1574delA	intergenic region
31	1094539	31_1094539	G	A	1155110	PASS	upstream_gene_variant	MODIFIER	LDBPK_312250	CBZ36624	protein_coding	c.-1742C>T	intergenic region
31	1094661	31_1094661	C	T	1108740	PASS	upstream_gene_variant	MODIFIER	LDBPK_312250	CBZ36624	protein_coding	c.-1864G>A	intergenic region
31	1094909	31_1094909	G	A	975444	PASS	upstream_gene_variant	MODIFIER	LDBPK_312250	CBZ36624	protein_coding	c.-2112C>T	intergenic region
31	1094930	31_1094930	A	G	1016690	PASS	upstream_gene_variant	MODIFIER	LDBPK_312250	CBZ36624	protein_coding	c.-2133T>C	intergenic region
31	1095029	31_1095029	C	T	3040.02	PASS	upstream_gene_variant	MODIFIER	LDBPK_312250	CBZ36624	protein_coding	c.-2232G>A	intergenic region
31	1095068	31_1095068	G	A	164275	PASS	upstream_gene_variant	MODIFIER	LDBPK_312250	CBZ36624	protein_coding	c.-2271C>T	intergenic region
31	1095167	31_1095167	G	A	1136470	PASS	upstream_gene_variant	MODIFIER	LDBPK_312250	CBZ36624	protein_coding	c.-2370C>T	intergenic region
31	1095242	31_1095242	T	G	1171660	PASS	upstream_gene_variant	MODIFIER	LDBPK_312250	CBZ36624	protein_coding	c.-2445A>C	intergenic region
31	1095271	31_1095271	C	T	120061	PASS	upstream_gene_variant	MODIFIER	LDBPK_312250	CBZ36624	protein_coding	c.-2474G>A	intergenic region
31	1095418	31_1095418	A	T	168200	PASS	upstream_gene_variant	MODIFIER	LDBPK_312250	CBZ36624	protein_coding	c.-2621T>A	intergenic region
31	1095427	31_1095427	CT	C	1039910	PASS	upstream_gene_variant	MODIFIER	LDBPK_312250	CBZ36624	protein_coding	c.-2631delA	intergenic region
31	1095473	31_1095473	G	A	1136610	PASS	upstream_gene_variant	MODIFIER	LDBPK_312250	CBZ36624	protein_coding	c.-2676C>T	intergenic region
31	1095536	31_1095536	C	T	1193150	PASS	upstream_gene_variant	MODIFIER	LDBPK_312250	CBZ36624	protein_coding	c.-2739G>A	intergenic region
31	1095541	31_1095541	G	A	18725	PASS	upstream_gene_variant	MODIFIER	LDBPK_312250	CBZ36624	protein_coding	c.-2744C>T	intergenic region
31	1095548	31_1095548	T	C	168099	PASS	upstream_gene_variant	MODIFIER	LDBPK_312250	CBZ36624	protein_coding	c.-2751A>G	intergenic region
31	1095598	31_1095598	C	T	1175340	PASS	upstream_gene_variant	MODIFIER	LDBPK_312250	CBZ36624	protein_coding	c.-2801G>A	intergenic region
31	1095675	31_1095675	G	A	1172590	PASS	upstream_gene_variant	MODIFIER	LDBPK_312250	CBZ36624	protein_coding	c.-2878C>T	intergenic region
31	1095740	31_1095740	A	C	1117750	PASS	upstream_gene_variant	MODIFIER	LDBPK_312250	CBZ36624	protein_coding	c.-2943T>G	intergenic region
31	1095773	31_1095773	A	G	1105660	PASS	upstream_gene_variant	MODIFIER	LDBPK_312250	CBZ36624	protein_coding	c.-2976T>C	intergenic region
31	1095905	31_1095905	C	CT	1211740	PASS	upstream_gene_variant	MODIFIER	LDBPK_312250	CBZ36624	protein_coding	c.-3109_-3108insA	intergenic region
31	1095929	31_1095929	CCACC	ACACT	148283	PASS	upstream_gene_variant	MODIFIER	LDBPK_312250	CBZ36624	protein_coding	c.-3136_-3132delGGTGGinsAGTGT	intergenic region
31	1096062	31_1096062	G	C	4216.32	PASS	upstream_gene_variant	MODIFIER	LDBPK_312250	CBZ36624	protein_coding	c.-3265C>G	intergenic region
31	1096167	31_1096167	G	GT	20212.3	PASS	upstream_gene_variant	MODIFIER	LDBPK_312250	CBZ36624	protein_coding	c.-3371_-3370insA	intergenic region
31	1096218	31_1096218	TCGGC	ACGGT	228741	PASS	upstream_gene_variant	MODIFIER	LDBPK_312250	CBZ36624	protein_coding	c.-3425_-3421delGCCGAinsACCGT	intergenic region
31	1096344	31_1096344	C	T	3025.41	PASS	upstream_gene_variant	MODIFIER	LDBPK_312250	CBZ36624	protein_coding	c.-3547G>A	intergenic region
31	1096406	31_1096406	G	T	1007.46	PASS	upstream_gene_variant	MODIFIER	LDBPK_312250	CBZ36624	protein_coding	c.-3609C>A	intergenic region
31	1096419	31_1096419	C	G	262021	PASS	upstream_gene_variant	MODIFIER	LDBPK_312250	CBZ36624	protein_coding	c.-3622G>C	intergenic region
31	1096499	31_1096499	C	T	146402	PASS	upstream_gene_variant	MODIFIER	LDBPK_312250	CBZ36624	protein_coding	c.-3702G>A	intergenic region
31	1096506	31_1096506	A	G	244214	PASS	upstream_gene_variant	MODIFIER	LDBPK_312250	CBZ36624	protein_coding	c.-3709T>C	intergenic region
31	1096552	31_1096552	G	A	199214	PASS	upstream_gene_variant	MODIFIER	LDBPK_312250	CBZ36624	protein_coding	c.-3755C>T	intergenic region
31	1096645	31_1096645	C	G	339967	PASS	upstream_gene_variant	MODIFIER	LDBPK_312250	CBZ36624	protein_coding	c.-3848G>C	intergenic region
31	1096692	31_1096692	G	A	223567	PASS	upstream_gene_variant	MODIFIER	LDBPK_312250	CBZ36624	protein_coding	c.-3895C>T	intergenic region
31	1096811	31_1096811	C	T	270676	PASS	upstream_gene_variant	MODIFIER	LDBPK_312250	CBZ36624	protein_coding	c.-4014G>A	intergenic region
31	1096981	31_1096981	C	G	286538	PASS	upstream_gene_variant	MODIFIER	LDBPK_312250	CBZ36624	protein_coding	c.-4184G>C	intergenic region
31	1097038	31_1097038	A	T	286015	PASS	upstream_gene_variant	MODIFIER	LDBPK_312250	CBZ36624	protein_coding	c.-4241T>A	intergenic region
31	1097324	31_1097324	C	CA	857477	PASS	upstream_gene_variant	MODIFIER	LDBPK_312250	CBZ36624	protein_coding	c.-4528_-4527insT	intergenic region
31	1097715	31_1097715	C	A	166744	PASS	upstream_gene_variant	MODIFIER	LDBPK_312250	CBZ36624	protein_coding	c.-4918G>T	intergenic region
31	1097776	31_1097776	T	G	295357	PASS	upstream_gene_variant	MODIFIER	LDBPK_312250	CBZ36624	protein_coding	c.-4979A>C	intergenic region
31	1097955	31_1097955	C	T	265523	PASS	downstream_gene_variant	MODIFIER	LDBPK_312260	CBZ36625	protein_coding	c.*2895G>A	intergenic region
31	1097985	31_1097985	A	G	115252	PASS	downstream_gene_variant	MODIFIER	LDBPK_312260	CBZ36625	protein_coding	c.*2865T>C	intergenic region
31	1098014	31_1098014	A	G	245.576	PASS	downstream_gene_variant	MODIFIER	LDBPK_312260	CBZ36625	protein_coding	c.*2836T>C	intergenic region
31	1098158	31_1098158	T	C	1344760	PASS	downstream_gene_variant	MODIFIER	LDBPK_312260	CBZ36625	protein_coding	c.*2692A>G	intergenic region
31	1098240	31_1098240	C	T	1269960	PASS	downstream_gene_variant	MODIFIER	LDBPK_312260	CBZ36625	protein_coding	c.*2610G>A	intergenic region
31	1098248	31_1098248	T	C	1202850	PASS	downstream_gene_variant	MODIFIER	LDBPK_312260	CBZ36625	protein_coding	c.*2602A>G	intergenic region
31	1098286	31_1098286	T	G	1125840	PASS	downstream_gene_variant	MODIFIER	LDBPK_312260	CBZ36625	protein_coding	c.*2564A>C	intergenic region
31	1098325	31_1098325	C	T	1025110	PASS	downstream_gene_variant	MODIFIER	LDBPK_312260	CBZ36625	protein_coding	c.*2525G>A	intergenic region
31	1098436	31_1098436	G	A	991290	PASS	downstream_gene_variant	MODIFIER	LDBPK_312260	CBZ36625	protein_coding	c.*2414C>T	intergenic region
31	1098438	31_1098438	C	T	100748	PASS	downstream_gene_variant	MODIFIER	LDBPK_312260	CBZ36625	protein_coding	c.*2412G>A	intergenic region
31	1098527	31_1098527	G	T	31859.7	PASS	downstream_gene_variant	MODIFIER	LDBPK_312260	CBZ36625	protein_coding	c.*2323C>A	intergenic region
31	1098611	31_1098611	C	A	1097560	PASS	downstream_gene_variant	MODIFIER	LDBPK_312260	CBZ36625	protein_coding	c.*2239G>T	intergenic region
31	1098727	31_1098727	G	A	949638	PASS	downstream_gene_variant	MODIFIER	LDBPK_312260	CBZ36625	protein_coding	c.*2123C>T	intergenic region
31	1098919	31_1098919	C	T	848760	PASS	downstream_gene_variant	MODIFIER	LDBPK_312260	CBZ36625	protein_coding	c.*1931G>A	intergenic region
31	1098923	31_1098923	T	TA	702777	PASS	downstream_gene_variant	MODIFIER	LDBPK_312260	CBZ36625	protein_coding	c.*1926_*1927insT	intergenic region
31	1098944	31_1098944	A	G	917251	PASS	downstream_gene_variant	MODIFIER	LDBPK_312260	CBZ36625	protein_coding	c.*1906T>C	intergenic region
31	1098967	31_1098967	C	T	886826	PASS	downstream_gene_variant	MODIFIER	LDBPK_312260	CBZ36625	protein_coding	c.*1883G>A	intergenic region
31	1098993	31_1098993	C	A	193514	PASS	downstream_gene_variant	MODIFIER	LDBPK_312260	CBZ36625	protein_coding	c.*1857G>T	intergenic region
31	1099130	31_1099130	G	A	1038190	PASS	downstream_gene_variant	MODIFIER	LDBPK_312260	CBZ36625	protein_coding	c.*1720C>T	intergenic region
31	1099166	31_1099166	A	G	1030960	PASS	downstream_gene_variant	MODIFIER	LDBPK_312260	CBZ36625	protein_coding	c.*1684T>C	intergenic region
31	1099237	31_1099237	G	A	85706.8	PASS	downstream_gene_variant	MODIFIER	LDBPK_312260	CBZ36625	protein_coding	c.*1613C>T	intergenic region
31	1099303	31_1099303	T	C	93370.7	PASS	downstream_gene_variant	MODIFIER	LDBPK_312260	CBZ36625	protein_coding	c.*1547A>G	intergenic region
31	1099352	31_1099352	T	C	14543.9	PASS	downstream_gene_variant	MODIFIER	LDBPK_312260	CBZ36625	protein_coding	c.*1498A>G	intergenic region
31	1099552	31_1099552	C	A	1131330	PASS	downstream_gene_variant	MODIFIER	LDBPK_312260	CBZ36625	protein_coding	c.*1298G>T	intergenic region
31	1099557	31_1099557	GA	G	75727.3	PASS	downstream_gene_variant	MODIFIER	LDBPK_312260	CBZ36625	protein_coding	c.*1292delT	intergenic region
31	1099820	31_1099820	G	A	93208.5	PASS	downstream_gene_variant	MODIFIER	LDBPK_312260	CBZ36625	protein_coding	c.*1030C>T	intergenic region
31	1099835	31_1099835	G	T	1211160	PASS	downstream_gene_variant	MODIFIER	LDBPK_312260	CBZ36625	protein_coding	c.*1015C>A	intergenic region
31	1099845	31_1099845	C	A	1329.5	PASS	downstream_gene_variant	MODIFIER	LDBPK_312260	CBZ36625	protein_coding	c.*1005G>T	intergenic region
31	1100039	31_1100039	C	CA	113061	PASS	downstream_gene_variant	MODIFIER	LDBPK_312260	CBZ36625	protein_coding	c.*810_*811insT	intergenic region
31	1100137	31_1100137	G	A	119978	PASS	downstream_gene_variant	MODIFIER	LDBPK_312260	CBZ36625	protein_coding	c.*713C>T	intergenic region
31	1100148	31_1100148	T	C	125357	PASS	downstream_gene_variant	MODIFIER	LDBPK_312260	CBZ36625	protein_coding	c.*702A>G	intergenic region
31	1100349	31_1100349	T	TAG	71020.7	PASS	downstream_gene_variant	MODIFIER	LDBPK_312260	CBZ36625	protein_coding	c.*500_*501insCT	intergenic region
31	1100369	31_1100369	C	G	125246	PASS	downstream_gene_variant	MODIFIER	LDBPK_312260	CBZ36625	protein_coding	c.*481G>C	intergenic region
31	1100458	31_1100458	G	A	131829	PASS	downstream_gene_variant	MODIFIER	LDBPK_312260	CBZ36625	protein_coding	c.*392C>T	intergenic region
31	1100473	31_1100473	C	G	127433	PASS	downstream_gene_variant	MODIFIER	LDBPK_312260	CBZ36625	protein_coding	c.*377G>C	intergenic region
31	1100543	31_1100543	A	C	128758	PASS	downstream_gene_variant	MODIFIER	LDBPK_312260	CBZ36625	protein_coding	c.*307T>G	intergenic region
31	1100650	31_1100650	A	G	97633	PASS	downstream_gene_variant	MODIFIER	LDBPK_312260	CBZ36625	protein_coding	c.*200T>C	intergenic region
31	1100670	31_1100670	T	A	104864	PASS	downstream_gene_variant	MODIFIER	LDBPK_312260	CBZ36625	protein_coding	c.*180A>T	intergenic region
31	1100688	31_1100688	G	A	75406.6	PASS	downstream_gene_variant	MODIFIER	LDBPK_312260	CBZ36625	protein_coding	c.*162C>T	intergenic region
31	1100693	31_1100693	C	T	109111	PASS	downstream_gene_variant	MODIFIER	LDBPK_312260	CBZ36625	protein_coding	c.*157G>A	intergenic region
31	1100703	31_1100703	C	T	110771	PASS	downstream_gene_variant	MODIFIER	LDBPK_312260	CBZ36625	protein_coding	c.*147G>A	intergenic region
31	1100743	31_1100743	T	C	122302	PASS	downstream_gene_variant	MODIFIER	LDBPK_312260	CBZ36625	protein_coding	c.*107A>G	intergenic region
31	1100798	31_1100798	G	A	122262	PASS	downstream_gene_variant	MODIFIER	LDBPK_312260	CBZ36625	protein_coding	c.*52C>T	intergenic region
31	1100920	31_1100920	G	T	1256080	PASS	missense_variant	MODERATE	LDBPK_312260	CBZ36625	protein_coding	c.1694C>A	p.Thr565Lys
31	1101049	31_1101049	T	C	1266740	PASS	missense_variant	MODERATE	LDBPK_312260	CBZ36625	protein_coding	c.1565A>G	p.Asp522Gly
31	1101094	31_1101094	T	C	1243000	PASS	missense_variant	MODERATE	LDBPK_312260	CBZ36625	protein_coding	c.1520A>G	p.Asn507Ser
31	1101133	31_1101133	T	C	1225040	PASS	missense_variant	MODERATE	LDBPK_312260	CBZ36625	protein_coding	c.1481A>G	p.Asn494Ser
31	1101154	31_1101154	A	T	1065580	PASS	missense_variant	MODERATE	LDBPK_312260	CBZ36625	protein_coding	c.1460T>A	p.Ile487Asn
31	1101307	31_1101307	C	T	56895	PASS	missense_variant	MODERATE	LDBPK_312260	CBZ36625	protein_coding	c.1307G>A	p.Gly436Asp
31	1101354	31_1101354	G	A	66216.6	PASS	synonymous_variant	LOW	LDBPK_312260	CBZ36625	protein_coding	c.1260C>T	p.Asn420Asn
31	1101421	31_1101421	C	G	148751	PASS	missense_variant	MODERATE	LDBPK_312260	CBZ36625	protein_coding	c.1193G>C	p.Arg398Pro
31	1101452	31_1101452	A	G	1238680	PASS	missense_variant	MODERATE	LDBPK_312260	CBZ36625	protein_coding	c.1162T>C	p.Ser388Pro
31	1101560	31_1101560	A	G	201085	PASS	missense_variant	MODERATE	LDBPK_312260	CBZ36625	protein_coding	c.1054T>C	p.Ser352Pro
31	1101579	31_1101579	T	C	202454	PASS	synonymous_variant	LOW	LDBPK_312260	CBZ36625	protein_coding	c.1035A>G	p.Pro345Pro
31	1101640	31_1101640	C	T	38088	PASS	missense_variant	MODERATE	LDBPK_312260	CBZ36625	protein_coding	c.974G>A	p.Arg325His
31	1101782	31_1101782	T	A	1080950	PASS	missense_variant	MODERATE	LDBPK_312260	CBZ36625	protein_coding	c.832A>T	p.Ser278Cys
31	1101818	31_1101818	C	T	123712	PASS	missense_variant	MODERATE	LDBPK_312260	CBZ36625	protein_coding	c.796G>A	p.Val266Met
31	1101867	31_1101867	T	G	124821	PASS	missense_variant	MODERATE	LDBPK_312260	CBZ36625	protein_coding	c.747A>C	p.Arg249Ser
31	1101914	31_1101914	T	C	131537	PASS	missense_variant	MODERATE	LDBPK_312260	CBZ36625	protein_coding	c.700A>G	p.Asn234Asp
31	1101926	31_1101926	T	C	135399	PASS	missense_variant	MODERATE	LDBPK_312260	CBZ36625	protein_coding	c.688A>G	p.Thr230Ala
31	1101948	31_1101948	C	T	11966.1	PASS	synonymous_variant	LOW	LDBPK_312260	CBZ36625	protein_coding	c.666G>A	p.Thr222Thr
31	1102082	31_1102082	T	C	95600.7	PASS	missense_variant	MODERATE	LDBPK_312260	CBZ36625	protein_coding	c.532A>G	p.Asn178Asp
31	1102259	31_1102259	C	G	56322.8	PASS	missense_variant	MODERATE	LDBPK_312260	CBZ36625	protein_coding	c.355G>C	p.Glu119Gln
31	1102268	31_1102268	C	G	94317.6	PASS	missense_variant	MODERATE	LDBPK_312260	CBZ36625	protein_coding	c.346G>C	p.Gly116Arg
31	1102294	31_1102294	A	G	138114	PASS	missense_variant	MODERATE	LDBPK_312260	CBZ36625	protein_coding	c.320T>C	p.Met107Thr
31	1102311	31_1102311	C	T	134144	PASS	synonymous_variant	LOW	LDBPK_312260	CBZ36625	protein_coding	c.303G>A	p.Gly101Gly
31	1102455	31_1102455	T	C	129300	PASS	synonymous_variant	LOW	LDBPK_312260	CBZ36625	protein_coding	c.159A>G	p.Val53Val
31	1102510	31_1102510	G	A	130573	PASS	missense_variant	MODERATE	LDBPK_312260	CBZ36625	protein_coding	c.104C>T	p.Ala35Val
31	1102605	31_1102605	G	A	130521	PASS	synonymous_variant	LOW	LDBPK_312260	CBZ36625	protein_coding	c.9C>T	p.Cys3Cys
31	1102648	31_1102648	T	G	131519	PASS	upstream_gene_variant	MODIFIER	LDBPK_312260	CBZ36625	protein_coding	c.-35A>C	intergenic region
31	1102696	31_1102696	A	G	1087370	PASS	upstream_gene_variant	MODIFIER	LDBPK_312260	CBZ36625	protein_coding	c.-83T>C	intergenic region
31	1102700	31_1102700	G	T	20237.1	PASS	upstream_gene_variant	MODIFIER	LDBPK_312260	CBZ36625	protein_coding	c.-87C>A	intergenic region
31	1102951	31_1102951	G	A	131265	PASS	upstream_gene_variant	MODIFIER	LDBPK_312260	CBZ36625	protein_coding	c.-338C>T	intergenic region
31	1103024	31_1103024	ACAGCAG	ACAT	868424	PASS	upstream_gene_variant	MODIFIER	LDBPK_312260	CBZ36625	protein_coding	c.-417_-414delCTGCinsA	intergenic region
31	1103061	31_1103061	A	G	25528.7	PASS	upstream_gene_variant	MODIFIER	LDBPK_312260	CBZ36625	protein_coding	c.-448T>C	intergenic region
31	1103070	31_1103070	A	G	1034770	PASS	upstream_gene_variant	MODIFIER	LDBPK_312260	CBZ36625	protein_coding	c.-457T>C	intergenic region
31	1103332	31_1103332	G	A	25051.9	PASS	upstream_gene_variant	MODIFIER	LDBPK_312260	CBZ36625	protein_coding	c.-719C>T	intergenic region
31	1103354	31_1103354	G	A	1052720	PASS	upstream_gene_variant	MODIFIER	LDBPK_312260	CBZ36625	protein_coding	c.-741C>T	intergenic region
31	1103395	31_1103395	T	C	132638	PASS	upstream_gene_variant	MODIFIER	LDBPK_312260	CBZ36625	protein_coding	c.-782A>G	intergenic region
31	1103440	31_1103440	A	G	24400.7	PASS	upstream_gene_variant	MODIFIER	LDBPK_312260	CBZ36625	protein_coding	c.-827T>C	intergenic region
31	1103569	31_1103569	C	A	119377	PASS	upstream_gene_variant	MODIFIER	LDBPK_312260	CBZ36625	protein_coding	c.-956G>T	intergenic region
31	1103653	31_1103653	G	A	1043.76	PASS	upstream_gene_variant	MODIFIER	LDBPK_312260	CBZ36625	protein_coding	c.-1040C>T	intergenic region
31	1103714	31_1103714	T	C	25198.3	PASS	upstream_gene_variant	MODIFIER	LDBPK_312260	CBZ36625	protein_coding	c.-1101A>G	intergenic region
31	1103736	31_1103736	G	A	32493	PASS	upstream_gene_variant	MODIFIER	LDBPK_312260	CBZ36625	protein_coding	c.-1123C>T	intergenic region
31	1103768	31_1103768	A	G	35172.5	PASS	upstream_gene_variant	MODIFIER	LDBPK_312260	CBZ36625	protein_coding	c.-1155T>C	intergenic region
31	1104135	31_1104135	C	A	1121870	PASS	upstream_gene_variant	MODIFIER	LDBPK_312260	CBZ36625	protein_coding	c.-1522G>T	intergenic region
31	1104179	31_1104179	C	A	26871	PASS	upstream_gene_variant	MODIFIER	LDBPK_312260	CBZ36625	protein_coding	c.-1566G>T	intergenic region
31	1104275	31_1104275	A	G	32025.4	PASS	upstream_gene_variant	MODIFIER	LDBPK_312260	CBZ36625	protein_coding	c.-1662T>C	intergenic region
31	1104431	31_1104431	A	C	158748	PASS	upstream_gene_variant	MODIFIER	LDBPK_312260	CBZ36625	protein_coding	c.-1818T>G	intergenic region
31	1104466	31_1104466	G	A	79397.4	PASS	upstream_gene_variant	MODIFIER	LDBPK_312260	CBZ36625	protein_coding	c.-1853C>T	intergenic region
31	1104489	31_1104489	G	T	1146160	PASS	upstream_gene_variant	MODIFIER	LDBPK_312260	CBZ36625	protein_coding	c.-1876C>A	intergenic region
31	1104600	31_1104600	G	A	30528.6	PASS	upstream_gene_variant	MODIFIER	LDBPK_312260	CBZ36625	protein_coding	c.-1987C>T	intergenic region
31	1104658	31_1104658	G	A	1119530	PASS	upstream_gene_variant	MODIFIER	LDBPK_312260	CBZ36625	protein_coding	c.-2045C>T	intergenic region
31	1104935	31_1104935	C	G	37247.3	PASS	upstream_gene_variant	MODIFIER	LDBPK_312260	CBZ36625	protein_coding	c.-2322G>C	intergenic region
31	1104995	31_1104995	A	G	206199	PASS	upstream_gene_variant	MODIFIER	LDBPK_312260	CBZ36625	protein_coding	c.-2382T>C	intergenic region
31	1105054	31_1105054	G	A	1320.24	PASS	upstream_gene_variant	MODIFIER	LDBPK_312260	CBZ36625	protein_coding	c.-2441C>T	intergenic region
31	1105057	31_1105057	G	C	17340.6	PASS	upstream_gene_variant	MODIFIER	LDBPK_312260	CBZ36625	protein_coding	c.-2444C>G	intergenic region
31	1105100	31_1105100	C	A	170197	PASS	upstream_gene_variant	MODIFIER	LDBPK_312260	CBZ36625	protein_coding	c.-2487G>T	intergenic region
31	1105147	31_1105147	G	T	1166780	PASS	upstream_gene_variant	MODIFIER	LDBPK_312260	CBZ36625	protein_coding	c.-2534C>A	intergenic region
31	1105191	31_1105191	G	C	1090860	PASS	upstream_gene_variant	MODIFIER	LDBPK_312260	CBZ36625	protein_coding	c.-2578C>G	intergenic region
31	1105203	31_1105203	C	CGAGAT	94198.1	PASS	upstream_gene_variant	MODIFIER	LDBPK_312260	CBZ36625	protein_coding	c.-2591_-2590insATCTC	intergenic region
31	1105300	31_1105300	A	T	191415	PASS	upstream_gene_variant	MODIFIER	LDBPK_312260	CBZ36625	protein_coding	c.-2687T>A	intergenic region
31	1105341	31_1105341	T	C	144142	PASS	upstream_gene_variant	MODIFIER	LDBPK_312260	CBZ36625	protein_coding	c.-2728A>G	intergenic region
31	1105378	31_1105378	T	C	186411	PASS	upstream_gene_variant	MODIFIER	LDBPK_312260	CBZ36625	protein_coding	c.-2765A>G	intergenic region
31	1105383	31_1105383	G	A	32275.4	PASS	upstream_gene_variant	MODIFIER	LDBPK_312260	CBZ36625	protein_coding	c.-2770C>T	intergenic region
31	1105463	31_1105463	T	C	171520	PASS	upstream_gene_variant	MODIFIER	LDBPK_312260	CBZ36625	protein_coding	c.-2850A>G	intergenic region
31	1105475	31_1105475	A	C	78466.1	PASS	upstream_gene_variant	MODIFIER	LDBPK_312260	CBZ36625	protein_coding	c.-2862T>G	intergenic region
31	1239208	31_1239208	C	G	63660.3	PASS	missense_variant	MODERATE	LDBPK_312540	CBZ36652	protein_coding	c.1038G>C	p.Met346Ile
31	1239414	31_1239414	T	C	45344.4	PASS	missense_variant	MODERATE	LDBPK_312540	CBZ36652	protein_coding	c.832A>G	p.Met278Val
31	1239425	31_1239425	G	C	1279310	PASS	missense_variant	MODERATE	LDBPK_312540	CBZ36652	protein_coding	c.821C>G	p.Thr274Ser
31	1239444	31_1239444	C	A	79058.1	PASS	missense_variant	MODERATE	LDBPK_312540	CBZ36652	protein_coding	c.802G>T	p.Val268Leu
31	1239688	31_1239688	A	C	21390.2	PASS	synonymous_variant	LOW	LDBPK_312540	CBZ36652	protein_coding	c.558T>G	p.Gly186Gly
31	1239807	31_1239807	T	C	196024	PASS	missense_variant	MODERATE	LDBPK_312540	CBZ36652	protein_coding	c.439A>G	p.Ile147Val
31	1239926	31_1239926	T	C	3.19457e-15	PASS	missense_variant	MODERATE	LDBPK_312540	CBZ36652	protein_coding	c.320A>G	p.His107Arg
31	1240143	31_1240143	C	T	100882	PASS	missense_variant	MODERATE	LDBPK_312540	CBZ36652	protein_coding	c.103G>A	p.Asp35Asn
31	1240165	31_1240165	G	T	100789	PASS	synonymous_variant	LOW	LDBPK_312540	CBZ36652	protein_coding	c.81C>A	p.Thr27Thr
31	1240182	31_1240182	A	G	186296	PASS	missense_variant	MODERATE	LDBPK_312540	CBZ36652	protein_coding	c.64T>C	p.Phe22Leu
31	1240215	31_1240215	C	A	177367	PASS	missense_variant	MODERATE	LDBPK_312540	CBZ36652	protein_coding	c.31G>T	p.Gly11Cys
31	1242644	31_1242644	A	G	1169220	PASS	missense_variant	MODERATE	LDBPK_312550	CBZ36653	protein_coding	c.1429T>C	p.Ser477Pro
31	1242655	31_1242655	C	G	1172470	PASS	missense_variant	MODERATE	LDBPK_312550	CBZ36653	protein_coding	c.1418G>C	p.Ser473Thr
31	1242713	31_1242713	A	G	1168740	PASS	missense_variant	MODERATE	LDBPK_312550	CBZ36653	protein_coding	c.1360T>C	p.Ser454Pro
31	1242997	31_1242997	T	C	1224020	PASS	missense_variant	MODERATE	LDBPK_312550	CBZ36653	protein_coding	c.1076A>G	p.Asp359Gly
31	1243044	31_1243044	T	TCTC	1044480	PASS	disruptive_inframe_insertion	MODERATE	LDBPK_312550	CBZ36653	protein_coding	c.1028_1029insGAG	p.Ile343delinsMetArg
31	1243179	31_1243179	A	C	1122390	PASS	synonymous_variant	LOW	LDBPK_312550	CBZ36653	protein_coding	c.894T>G	p.Pro298Pro
31	1243195	31_1243195	A	G	1114400	PASS	missense_variant	MODERATE	LDBPK_312550	CBZ36653	protein_coding	c.878T>C	p.Ile293Thr
31	1243269	31_1243269	G	C	1121780	PASS	synonymous_variant	LOW	LDBPK_312550	CBZ36653	protein_coding	c.804C>G	p.Val268Val
31	1243273	31_1243273	G	A	126603	PASS	missense_variant	MODERATE	LDBPK_312550	CBZ36653	protein_coding	c.800C>T	p.Ala267Val
31	1243552	31_1243552	C	T	187.63	PASS	missense_variant	MODERATE	LDBPK_312550	CBZ36653	protein_coding	c.521G>A	p.Gly174Glu
31	1243576	31_1243576	G	A	176826	PASS	missense_variant	MODERATE	LDBPK_312550	CBZ36653	protein_coding	c.497C>T	p.Ala166Val
31	1243612	31_1243612	C	T	1260630	PASS	missense_variant	MODERATE	LDBPK_312550	CBZ36653	protein_coding	c.461G>A	p.Cys154Tyr
31	1243653	31_1243653	G	A	112798	PASS	synonymous_variant	LOW	LDBPK_312550	CBZ36653	protein_coding	c.420C>T	p.Asn140Asn
31	1243665	31_1243665	G	T	1265560	PASS	missense_variant	MODERATE	LDBPK_312550	CBZ36653	protein_coding	c.408C>A	p.Asn136Lys
31	1243678	31_1243678	A	G	1182610	PASS	missense_variant	MODERATE	LDBPK_312550	CBZ36653	protein_coding	c.395T>C	p.Phe132Ser
31	1243786	31_1243786	G	A	4929.4	PASS	missense_variant	MODERATE	LDBPK_312550	CBZ36653	protein_coding	c.287C>T	p.Ala96Val
31	1243853	31_1243853	A	C	1201550	PASS	missense_variant	MODERATE	LDBPK_312550	CBZ36653	protein_coding	c.220T>G	p.Leu74Val
31	1243955	31_1243955	G	A	1127680	PASS	missense_variant	MODERATE	LDBPK_312550	CBZ36653	protein_coding	c.118C>T	p.Arg40Trp
31	1244001	31_1244001	G	C	1184970	PASS	missense_variant	MODERATE	LDBPK_312550	CBZ36653	protein_coding	c.72C>G	p.Asp24Glu
31	1244031	31_1244031	T	C	1211940	PASS	synonymous_variant	LOW	LDBPK_312550	CBZ36653	protein_coding	c.42A>G	p.Pro14Pro
31	1244074	31_1244074	G	C	22274.3	PASS	upstream_gene_variant	MODIFIER	LDBPK_312540	CBZ36652	protein_coding	c.-3829C>G	intergenic region
31	1244091	31_1244091	T	C	106276	PASS	upstream_gene_variant	MODIFIER	LDBPK_312540	CBZ36652	protein_coding	c.-3846A>G	intergenic region
31	1244119	31_1244119	C	T	100579	PASS	upstream_gene_variant	MODIFIER	LDBPK_312540	CBZ36652	protein_coding	c.-3874G>A	intergenic region
31	1244315	31_1244315	G	C	2109.06	PASS	upstream_gene_variant	MODIFIER	LDBPK_312540	CBZ36652	protein_coding	c.-4070C>G	intergenic region
31	1244329	31_1244329	G	C	1048390	PASS	upstream_gene_variant	MODIFIER	LDBPK_312540	CBZ36652	protein_coding	c.-4084C>G	intergenic region
31	1244375	31_1244375	G	T	1127420	PASS	upstream_gene_variant	MODIFIER	LDBPK_312540	CBZ36652	protein_coding	c.-4130C>A	intergenic region
31	1244460	31_1244460	G	A	99323.4	PASS	upstream_gene_variant	MODIFIER	LDBPK_312540	CBZ36652	protein_coding	c.-4215C>T	intergenic region
31	1244543	31_1244543	A	G	1170690	PASS	upstream_gene_variant	MODIFIER	LDBPK_312540	CBZ36652	protein_coding	c.-4298T>C	intergenic region
31	1244584	31_1244584	A	G	103315	PASS	upstream_gene_variant	MODIFIER	LDBPK_312540	CBZ36652	protein_coding	c.-4339T>C	intergenic region
31	1244593	31_1244593	C	T	133590	PASS	upstream_gene_variant	MODIFIER	LDBPK_312540	CBZ36652	protein_coding	c.-4348G>A	intergenic region
31	1244675	31_1244675	G	C	2815.03	PASS	upstream_gene_variant	MODIFIER	LDBPK_312540	CBZ36652	protein_coding	c.-4430C>G	intergenic region
31	1244702	31_1244702	G	A	1008130	PASS	upstream_gene_variant	MODIFIER	LDBPK_312540	CBZ36652	protein_coding	c.-4457C>T	intergenic region
31	1244758	31_1244758	G	A	1075640	PASS	upstream_gene_variant	MODIFIER	LDBPK_312540	CBZ36652	protein_coding	c.-4513C>T	intergenic region
31	1244776	31_1244776	G	C	103726	PASS	upstream_gene_variant	MODIFIER	LDBPK_312540	CBZ36652	protein_coding	c.-4531C>G	intergenic region
31	1244898	31_1244898	G	C	1175810	PASS	upstream_gene_variant	MODIFIER	LDBPK_312540	CBZ36652	protein_coding	c.-4653C>G	intergenic region
31	1244934	31_1244934	C	T	107591	PASS	upstream_gene_variant	MODIFIER	LDBPK_312540	CBZ36652	protein_coding	c.-4689G>A	intergenic region
31	1244952	31_1244952	T	C	93960.3	PASS	upstream_gene_variant	MODIFIER	LDBPK_312540	CBZ36652	protein_coding	c.-4707A>G	intergenic region
31	1245895	31_1245895	T	G	1102080	PASS	upstream_gene_variant	MODIFIER	LDBPK_312550	CBZ36653	protein_coding	c.-1823A>C	intergenic region
31	1245951	31_1245951	A	C	5537.85	PASS	upstream_gene_variant	MODIFIER	LDBPK_312550	CBZ36653	protein_coding	c.-1879T>G	intergenic region
31	1246029	31_1246029	T	A	130036	PASS	upstream_gene_variant	MODIFIER	LDBPK_312550	CBZ36653	protein_coding	c.-1957A>T	intergenic region
31	1246131	31_1246131	T	C	1074250	PASS	upstream_gene_variant	MODIFIER	LDBPK_312550	CBZ36653	protein_coding	c.-2059A>G	intergenic region
31	1246776	31_1246776	A	G	1161090	PASS	upstream_gene_variant	MODIFIER	LDBPK_312550	CBZ36653	protein_coding	c.-2704T>C	intergenic region
31	1246832	31_1246832	G	GGC	875491	PASS	upstream_gene_variant	MODIFIER	LDBPK_312550	CBZ36653	protein_coding	c.-2761_-2760insGC	intergenic region
31	1246893	31_1246893	T	C	993871	PASS	upstream_gene_variant	MODIFIER	LDBPK_312550	CBZ36653	protein_coding	c.-2821A>G	intergenic region
31	1246901	31_1246901	A	C	952344	PASS	upstream_gene_variant	MODIFIER	LDBPK_312550	CBZ36653	protein_coding	c.-2829T>G	intergenic region
31	1246928	31_1246928	A	G	817492	PASS	upstream_gene_variant	MODIFIER	LDBPK_312550	CBZ36653	protein_coding	c.-2856T>C	intergenic region
31	1246941	31_1246941	G	A	781895	PASS	upstream_gene_variant	MODIFIER	LDBPK_312550	CBZ36653	protein_coding	c.-2869C>T	intergenic region
31	1247008	31_1247008	T	G	754796	PASS	upstream_gene_variant	MODIFIER	LDBPK_312550	CBZ36653	protein_coding	c.-2936A>C	intergenic region
31	1247180	31_1247180	A	C	1083270	PASS	upstream_gene_variant	MODIFIER	LDBPK_312550	CBZ36653	protein_coding	c.-3108T>G	intergenic region
31	1247954	31_1247954	A	T	142068	PASS	upstream_gene_variant	MODIFIER	LDBPK_312550	CBZ36653	protein_coding	c.-3882T>A	intergenic region
31	1248040	31_1248040	G	T	1151580	PASS	upstream_gene_variant	MODIFIER	LDBPK_312550	CBZ36653	protein_coding	c.-3968C>A	intergenic region
31	1248049	31_1248049	G	A	1170480	PASS	upstream_gene_variant	MODIFIER	LDBPK_312550	CBZ36653	protein_coding	c.-3977C>T	intergenic region
31	1248063	31_1248063	G	A	1150400	PASS	upstream_gene_variant	MODIFIER	LDBPK_312550	CBZ36653	protein_coding	c.-3991C>T	intergenic region
31	1248069	31_1248069	G	A	158103	PASS	upstream_gene_variant	MODIFIER	LDBPK_312550	CBZ36653	protein_coding	c.-3997C>T	intergenic region
31	1248074	31_1248074	A	G	186.806	PASS	upstream_gene_variant	MODIFIER	LDBPK_312550	CBZ36653	protein_coding	c.-4002T>C	intergenic region
31	1248152	31_1248152	T	C	1102290	PASS	upstream_gene_variant	MODIFIER	LDBPK_312550	CBZ36653	protein_coding	c.-4080A>G	intergenic region
31	1248251	31_1248251	C	T	4417.51	PASS	upstream_gene_variant	MODIFIER	LDBPK_312550	CBZ36653	protein_coding	c.-4179G>A	intergenic region
31	1248404	31_1248404	G	A	1134140	PASS	upstream_gene_variant	MODIFIER	LDBPK_312550	CBZ36653	protein_coding	c.-4332C>T	intergenic region
31	1248550	31_1248550	A	G	1169080	PASS	upstream_gene_variant	MODIFIER	LDBPK_312550	CBZ36653	protein_coding	c.-4478T>C	intergenic region
31	1248612	31_1248612	C	T	1106140	PASS	upstream_gene_variant	MODIFIER	LDBPK_312550	CBZ36653	protein_coding	c.-4540G>A	intergenic region
31	1248684	31_1248684	C	G	1091230	PASS	missense_variant	MODERATE	LDBPK_312590	CBZ36657	protein_coding	c.375G>C	p.Glu125Asp
31	1248708	31_1248708	C	G	1126870	PASS	synonymous_variant	LOW	LDBPK_312590	CBZ36657	protein_coding	c.351G>C	p.Ala117Ala
31	1248981	31_1248981	T	C	1114570	PASS	synonymous_variant	LOW	LDBPK_312590	CBZ36657	protein_coding	c.78A>G	p.Ala26Ala
31	1248992	31_1248992	C	A	1111430	PASS	missense_variant	MODERATE	LDBPK_312590	CBZ36657	protein_coding	c.67G>T	p.Ala23Ser
31	1249007	31_1249007	G	A	1122430	PASS	synonymous_variant	LOW	LDBPK_312590	CBZ36657	protein_coding	c.52C>T	p.Leu18Leu
31	1377784	31_1377784	G	T	1127.32	PASS	upstream_gene_variant	MODIFIER	LDBPK_312940	CBZ36692	protein_coding	c.-4167C>A	intergenic region
31	1377807	31_1377807	T	G	1091100	PASS	upstream_gene_variant	MODIFIER	LDBPK_312940	CBZ36692	protein_coding	c.-4190A>C	intergenic region
31	1377916	31_1377916	T	C	88683	PASS	upstream_gene_variant	MODIFIER	LDBPK_312940	CBZ36692	protein_coding	c.-4299A>G	intergenic region
31	1377950	31_1377950	AGAG	A	823416	PASS	upstream_gene_variant	MODIFIER	LDBPK_312940	CBZ36692	protein_coding	c.-4336_-4334delCTC	intergenic region
31	1377987	31_1377987	T	C	98275.3	PASS	upstream_gene_variant	MODIFIER	LDBPK_312940	CBZ36692	protein_coding	c.-4370A>G	intergenic region
31	1378039	31_1378039	T	C	112965	PASS	upstream_gene_variant	MODIFIER	LDBPK_312940	CBZ36692	protein_coding	c.-4422A>G	intergenic region
31	1381042	31_1381042	C	T	130418	PASS	synonymous_variant	LOW	LDBPK_312990	CBZ36697	protein_coding	c.3675G>A	p.Gln1225Gln
31	1381042	31_1381042	C	T	130418	PASS	synonymous_variant	LOW	LDBPK_312990	CBZ36697	protein_coding	c.3675G>A	p.Gln1225Gln
31	1381089	31_1381089	C	T	1046910	PASS	missense_variant	MODERATE	LDBPK_312990	CBZ36697	protein_coding	c.3628G>A	p.Gly1210Ser
31	1381782	31_1381782	C	T	79179.4	PASS	missense_variant	MODERATE	LDBPK_312990	CBZ36697	protein_coding	c.2935G>A	p.Asp979Asn
31	1381782	31_1381782	C	T	79179.4	PASS	missense_variant	MODERATE	LDBPK_312990	CBZ36697	protein_coding	c.2935G>A	p.Asp979Asn
31	1381826	31_1381826	G	C	1078480	PASS	missense_variant	MODERATE	LDBPK_312990	CBZ36697	protein_coding	c.2891C>G	p.Ala964Gly
31	1381826	31_1381826	G	C	1078480	PASS	missense_variant	MODERATE	LDBPK_312990	CBZ36697	protein_coding	c.2891C>G	p.Ala964Gly
31	1381920	31_1381920	G	T	3931.24	PASS	missense_variant	MODERATE	LDBPK_312990	CBZ36697	protein_coding	c.2797C>A	p.Leu933Ile
31	1381984	31_1381984	G	C	136289	PASS	synonymous_variant	LOW	LDBPK_312990	CBZ36697	protein_coding	c.2733C>G	p.Arg911Arg
31	1381984	31_1381984	G	C	136289	PASS	synonymous_variant	LOW	LDBPK_312990	CBZ36697	protein_coding	c.2733C>G	p.Arg911Arg
31	1382056	31_1382056	GG	GC	1097380	PASS	missense_variant	MODERATE	LDBPK_312990	CBZ36697	protein_coding	c.2660C>G	p.Ala887Gly
31	1382056	31_1382056	GGCC	GCCC	1097380	PASS	missense_variant	MODERATE	LDBPK_312990	CBZ36697	protein_coding	c.2660C>G	p.Ala887Gly
31	1382080	31_1382080	T	A	1127890	PASS	synonymous_variant	LOW	LDBPK_312990	CBZ36697	protein_coding	c.2637A>T	p.Ala879Ala
31	1382080	31_1382080	T	A	1127890	PASS	synonymous_variant	LOW	LDBPK_312990	CBZ36697	protein_coding	c.2637A>T	p.Ala879Ala
31	1382314	31_1382314	A	C	1132060	PASS	synonymous_variant	LOW	LDBPK_312990	CBZ36697	protein_coding	c.2403T>G	p.Leu801Leu
31	1382314	31_1382314	A	C	1132060	PASS	synonymous_variant	LOW	LDBPK_312990	CBZ36697	protein_coding	c.2403T>G	p.Leu801Leu
31	1382436	31_1382436	C	T	1154040	PASS	missense_variant	MODERATE	LDBPK_312990	CBZ36697	protein_coding	c.2281G>A	p.Ala761Thr
31	1382436	31_1382436	C	T	1154040	PASS	missense_variant	MODERATE	LDBPK_312990	CBZ36697	protein_coding	c.2281G>A	p.Ala761Thr
31	1383462	31_1383462	C	T	129304	PASS	missense_variant	MODERATE	LDBPK_312990	CBZ36697	protein_coding	c.1255G>A	p.Val419Ile
31	1383462	31_1383462	C	T	129304	PASS	missense_variant	MODERATE	LDBPK_312990	CBZ36697	protein_coding	c.1255G>A	p.Val419Ile
31	1383468	31_1383468	A	G	221797	PASS	missense_variant	MODERATE	LDBPK_312990	CBZ36697	protein_coding	c.1249T>C	p.Ser417Pro
31	1383468	31_1383468	A	G	221797	PASS	missense_variant	MODERATE	LDBPK_312990	CBZ36697	protein_coding	c.1249T>C	p.Ser417Pro
31	1383658	31_1383658	C	T	131726	PASS	synonymous_variant	LOW	LDBPK_312990	CBZ36697	protein_coding	c.1059G>A	p.Val353Val
31	1383658	31_1383658	C	T	131726	PASS	synonymous_variant	LOW	LDBPK_312990	CBZ36697	protein_coding	c.1059G>A	p.Val353Val
31	1383727	31_1383727	C	T	88813.4	PASS	synonymous_variant	LOW	LDBPK_312990	CBZ36697	protein_coding	c.990G>A	p.Lys330Lys
31	1383727	31_1383727	C	T	88813.4	PASS	synonymous_variant	LOW	LDBPK_312990	CBZ36697	protein_coding	c.990G>A	p.Lys330Lys
31	1383754	31_1383754	C	T	90384.2	PASS	synonymous_variant	LOW	LDBPK_312990	CBZ36697	protein_coding	c.963G>A	p.Ala321Ala
31	1383754	31_1383754	C	T	90384.2	PASS	synonymous_variant	LOW	LDBPK_312990	CBZ36697	protein_coding	c.963G>A	p.Ala321Ala
31	1383772	31_1383772	C	A	88931.2	PASS	synonymous_variant	LOW	LDBPK_312990	CBZ36697	protein_coding	c.945G>T	p.Leu315Leu
31	1383772	31_1383772	C	A	88931.2	PASS	synonymous_variant	LOW	LDBPK_312990	CBZ36697	protein_coding	c.945G>T	p.Leu315Leu
31	1383826	31_1383826	G	A	80570.1	PASS	synonymous_variant	LOW	LDBPK_312990	CBZ36697	protein_coding	c.891C>T	p.Gly297Gly
31	1383826	31_1383826	G	A	80570.1	PASS	synonymous_variant	LOW	LDBPK_312990	CBZ36697	protein_coding	c.891C>T	p.Gly297Gly
31	1384096	31_1384096	C	T	73375.8	PASS	synonymous_variant	LOW	LDBPK_312990	CBZ36697	protein_coding	c.621G>A	p.Lys207Lys
31	1384096	31_1384096	C	T	73375.8	PASS	synonymous_variant	LOW	LDBPK_312990	CBZ36697	protein_coding	c.621G>A	p.Lys207Lys
31	1384537	31_1384537	C	T	133112	PASS	synonymous_variant	LOW	LDBPK_312990	CBZ36697	protein_coding	c.180G>A	p.Ser60Ser
31	1384537	31_1384537	C	T	133112	PASS	synonymous_variant	LOW	LDBPK_312990	CBZ36697	protein_coding	c.180G>A	p.Ser60Ser
31	1386073	31_1386073	C	A	1078220	PASS	missense_variant	MODERATE	LDBPK_313000	CBZ36698	protein_coding	c.462G>T	p.Gln154His
31	1386317	31_1386317	G	A	88091.6	PASS	missense_variant	MODERATE	LDBPK_313000	CBZ36698	protein_coding	c.218C>T	p.Ser73Phe
31	1386444	31_1386444	A	G	138573	PASS	missense_variant	MODERATE	LDBPK_313000	CBZ36698	protein_coding	c.91T>C	p.Ser31Pro
31	1387146	31_1387146	A	G	146803	PASS	missense_variant	MODERATE	LDBPK_313010	CBZ36699	protein_coding	c.248T>C	p.Leu83Ser
31	1387287	31_1387287	A	C	117437	PASS	missense_variant	MODERATE	LDBPK_313010	CBZ36699	protein_coding	c.107T>G	p.Ile36Arg
31	1388904	31_1388904	G	A	1199940	PASS	missense_variant	MODERATE	LDBPK_313020	CBZ36700	protein_coding	c.712C>T	p.Pro238Ser
31	1389255	31_1389255	C	A	137692	PASS	missense_variant	MODERATE	LDBPK_313020	CBZ36700	protein_coding	c.361G>T	p.Ala121Ser
32	1109279	32_1109279	GC	GG	330.596	PASS	missense_variant	MODERATE	LDBPK_322940	CBZ37023	protein_coding	c.3718G>C	p.Ala1240Pro
32	1109437	32_1109437	A	G	694811	PASS	synonymous_variant	LOW	LDBPK_322940	CBZ37023	protein_coding	c.3561T>C	p.Phe1187Phe
32	1109469	32_1109469	C	A	646280	PASS	missense_variant	MODERATE	LDBPK_322940	CBZ37023	protein_coding	c.3529G>T	p.Ala1177Ser
32	1109613	32_1109613	T	C	709606	PASS	missense_variant	MODERATE	LDBPK_322940	CBZ37023	protein_coding	c.3385A>G	p.Thr1129Ala
32	1109842	32_1109842	G	A	79862	PASS	synonymous_variant	LOW	LDBPK_322940	CBZ37023	protein_coding	c.3156C>T	p.Ile1052Ile
32	1109921	32_1109921	G	A	659689	PASS	missense_variant	MODERATE	LDBPK_322940	CBZ37023	protein_coding	c.3077C>T	p.Ala1026Val
32	1110930	32_1110930	G	A	2037.65	PASS	missense_variant	MODERATE	LDBPK_322940	CBZ37023	protein_coding	c.2068C>T	p.Leu690Phe
32	1111415	32_1111415	A	G	76820.4	PASS	missense_variant	MODERATE	LDBPK_322940	CBZ37023	protein_coding	c.1583T>C	p.Val528Ala
32	1111528	32_1111528	C	T	657100	PASS	synonymous_variant	LOW	LDBPK_322940	CBZ37023	protein_coding	c.1470G>A	p.Glu490Glu
32	1111688	32_1111688	G	A	64717.4	PASS	missense_variant	MODERATE	LDBPK_322940	CBZ37023	protein_coding	c.1310C>T	p.Ala437Val
32	1112815	32_1112815	G	T	0.0519717	PASS	stop_gained	HIGH	LDBPK_322940	CBZ37023	protein_coding	c.183C>A	p.Tyr61*
32	1112822	32_1112822	T	G	814964	PASS	missense_variant	MODERATE	LDBPK_322940	CBZ37023	protein_coding	c.176A>C	p.His59Pro
32	1112833	32_1112833	C	T	61714.8	PASS	synonymous_variant	LOW	LDBPK_322940	CBZ37023	protein_coding	c.165G>A	p.Arg55Arg
32	1112887	32_1112887	G	T	54234.2	PASS	missense_variant	MODERATE	LDBPK_322940	CBZ37023	protein_coding	c.111C>A	p.Ser37Arg
32	1112904	32_1112904	C	A	64323.6	PASS	missense_variant	MODERATE	LDBPK_322940	CBZ37023	protein_coding	c.94G>T	p.Val32Phe
32	1113151	32_1113151	C	A	600623	PASS	upstream_gene_variant	MODIFIER	LDBPK_322940	CBZ37023	protein_coding	c.-154G>T	intergenic region
32	1113229	32_1113229	A	G	107701	PASS	upstream_gene_variant	MODIFIER	LDBPK_322940	CBZ37023	protein_coding	c.-232T>C	intergenic region
32	1113347	32_1113347	AG	A	577483	PASS	upstream_gene_variant	MODIFIER	LDBPK_322940	CBZ37023	protein_coding	c.-351delC	intergenic region
32	1114282	32_1114282	A	G	75632.8	PASS	upstream_gene_variant	MODIFIER	LDBPK_322940	CBZ37023	protein_coding	c.-1285T>C	intergenic region
32	1114322	32_1114322	GA	G	612934	PASS	upstream_gene_variant	MODIFIER	LDBPK_322940	CBZ37023	protein_coding	c.-1326delT	intergenic region
32	1114348	32_1114348	A	C	2342.77	PASS	upstream_gene_variant	MODIFIER	LDBPK_322940	CBZ37023	protein_coding	c.-1351T>G	intergenic region
32	1114612	32_1114612	T	C	726100	PASS	upstream_gene_variant	MODIFIER	LDBPK_322940	CBZ37023	protein_coding	c.-1615A>G	intergenic region
32	1115147	32_1115147	C	T	685122	PASS	synonymous_variant	LOW	LDBPK_322950	CBZ37024	protein_coding	c.882G>A	p.Ala294Ala
32	1115330	32_1115330	C	T	127243	PASS	synonymous_variant	LOW	LDBPK_322950	CBZ37024	protein_coding	c.699G>A	p.Leu233Leu
32	1116112	32_1116112	T	C	653127	PASS	upstream_gene_variant	MODIFIER	LDBPK_322940	CBZ37023	protein_coding	c.-3115A>G	intergenic region
32	1116158	32_1116158	G	T	66503.1	PASS	upstream_gene_variant	MODIFIER	LDBPK_322940	CBZ37023	protein_coding	c.-3161C>A	intergenic region
32	1116509	32_1116509	G	A	58224	PASS	upstream_gene_variant	MODIFIER	LDBPK_322940	CBZ37023	protein_coding	c.-3512C>T	intergenic region
32	1116784	32_1116784	A	C	108680	PASS	upstream_gene_variant	MODIFIER	LDBPK_322940	CBZ37023	protein_coding	c.-3787T>G	intergenic region
32	1117142	32_1117142	T	C	684177	PASS	upstream_gene_variant	MODIFIER	LDBPK_322940	CBZ37023	protein_coding	c.-4145A>G	intergenic region
33	264857	33_264857	G	C	48320.9	PASS	upstream_gene_variant	MODIFIER	LDBPK_330840	CBZ37225	protein_coding	c.-3647G>C	intergenic region
33	265102	33_265102	G	T	108181	PASS	upstream_gene_variant	MODIFIER	LDBPK_330840	CBZ37225	protein_coding	c.-3402G>T	intergenic region
33	265899	33_265899	C	T	45159	PASS	upstream_gene_variant	MODIFIER	LDBPK_330840	CBZ37225	protein_coding	c.-2605C>T	intergenic region
33	266166	33_266166	C	T	87603	PASS	upstream_gene_variant	MODIFIER	LDBPK_330840	CBZ37225	protein_coding	c.-2338C>T	intergenic region
33	266374	33_266374	A	G	4713.84	PASS	upstream_gene_variant	MODIFIER	LDBPK_330840	CBZ37225	protein_coding	c.-2130A>G	intergenic region
33	266400	33_266400	G	A	69585.3	PASS	upstream_gene_variant	MODIFIER	LDBPK_330840	CBZ37225	protein_coding	c.-2104G>A	intergenic region
33	266467	33_266467	T	C	126707	PASS	upstream_gene_variant	MODIFIER	LDBPK_330840	CBZ37225	protein_coding	c.-2037T>C	intergenic region
33	266969	33_266969	GCCAGCCCTCTTT	G	46931.6	PASS	upstream_gene_variant	MODIFIER	LDBPK_330840	CBZ37225	protein_coding	c.-1534_-1523delCCAGCCCTCTTT	intergenic region
33	267086	33_267086	G	T	75914.2	PASS	upstream_gene_variant	MODIFIER	LDBPK_330840	CBZ37225	protein_coding	c.-1418G>T	intergenic region
33	267201	33_267201	T	C	31069	PASS	upstream_gene_variant	MODIFIER	LDBPK_330840	CBZ37225	protein_coding	c.-1303T>C	intergenic region
33	267460	33_267460	C	T	63588.2	PASS	upstream_gene_variant	MODIFIER	LDBPK_330840	CBZ37225	protein_coding	c.-1044C>T	intergenic region
33	267700	33_267700	G	T	64151.2	PASS	upstream_gene_variant	MODIFIER	LDBPK_330840	CBZ37225	protein_coding	c.-804G>T	intergenic region
33	267830	33_267830	G	A	56247.6	PASS	upstream_gene_variant	MODIFIER	LDBPK_330840	CBZ37225	protein_coding	c.-674G>A	intergenic region
33	267861	33_267861	C	T	648770	PASS	upstream_gene_variant	MODIFIER	LDBPK_330840	CBZ37225	protein_coding	c.-643C>T	intergenic region
33	267877	33_267877	G	T	642454	PASS	upstream_gene_variant	MODIFIER	LDBPK_330840	CBZ37225	protein_coding	c.-627G>T	intergenic region
33	268031	33_268031	C	T	682388	PASS	upstream_gene_variant	MODIFIER	LDBPK_330840	CBZ37225	protein_coding	c.-473C>T	intergenic region
33	268184	33_268184	G	A	2825.79	PASS	upstream_gene_variant	MODIFIER	LDBPK_330840	CBZ37225	protein_coding	c.-320G>A	intergenic region
33	268265	33_268265	C	G	649320	PASS	upstream_gene_variant	MODIFIER	LDBPK_330840	CBZ37225	protein_coding	c.-239C>G	intergenic region
33	268288	33_268288	G	A	641583	PASS	upstream_gene_variant	MODIFIER	LDBPK_330840	CBZ37225	protein_coding	c.-216G>A	intergenic region
33	268485	33_268485	A	G	697088	PASS	upstream_gene_variant	MODIFIER	LDBPK_330840	CBZ37225	protein_coding	c.-19A>G	intergenic region
33	268740	33_268740	C	G	27133.9	PASS	missense_variant	MODERATE	LDBPK_330840	CBZ37225	protein_coding	c.237C>G	p.Ser79Arg
33	268755	33_268755	G	A	724756	PASS	synonymous_variant	LOW	LDBPK_330840	CBZ37225	protein_coding	c.252G>A	p.Lys84Lys
33	268782	33_268782	G	A	721326	PASS	missense_variant	MODERATE	LDBPK_330840	CBZ37225	protein_coding	c.279G>A	p.Met93Ile
33	268926	33_268926	G	A	736250	PASS	synonymous_variant	LOW	LDBPK_330840	CBZ37225	protein_coding	c.423G>A	p.Ser141Ser
33	269029	33_269029	C	T	697317	PASS	missense_variant	MODERATE	LDBPK_330840	CBZ37225	protein_coding	c.526C>T	p.Pro176Ser
33	269048	33_269048	C	G	13894	PASS	missense_variant	MODERATE	LDBPK_330840	CBZ37225	protein_coding	c.545C>G	p.Pro182Arg
33	269088	33_269088	G	A	63923.9	PASS	synonymous_variant	LOW	LDBPK_330840	CBZ37225	protein_coding	c.585G>A	p.Leu195Leu
33	269190	33_269190	A	T	54860.8	PASS	synonymous_variant	LOW	LDBPK_330840	CBZ37225	protein_coding	c.687A>T	p.Gly229Gly
33	269261	33_269261	A	G	58819.7	PASS	missense_variant	MODERATE	LDBPK_330840	CBZ37225	protein_coding	c.758A>G	p.Asp253Gly
33	269391	33_269391	T	C	691720	PASS	synonymous_variant	LOW	LDBPK_330840	CBZ37225	protein_coding	c.888T>C	p.Arg296Arg
33	269463	33_269463	T	C	724394	PASS	synonymous_variant	LOW	LDBPK_330840	CBZ37225	protein_coding	c.960T>C	p.Pro320Pro
33	269551	33_269551	G	A	60115.3	PASS	missense_variant	MODERATE	LDBPK_330840	CBZ37225	protein_coding	c.1048G>A	p.Ala350Thr
33	269646	33_269646	T	C	890237	PASS	synonymous_variant	LOW	LDBPK_330840	CBZ37225	protein_coding	c.1143T>C	p.Ala381Ala
33	269664	33_269664	C	A	7676.97	PASS	missense_variant	MODERATE	LDBPK_330840	CBZ37225	protein_coding	c.1161C>A	p.Ser387Arg
33	269710	33_269710	A	C	756834	PASS	missense_variant	MODERATE	LDBPK_330840	CBZ37225	protein_coding	c.1207A>C	p.Lys403Gln
33	269837	33_269837	C	T	750534	PASS	missense_variant	MODERATE	LDBPK_330840	CBZ37225	protein_coding	c.1334C>T	p.Pro445Leu
33	269953	33_269953	C	T	760369	PASS	missense_variant	MODERATE	LDBPK_330840	CBZ37225	protein_coding	c.1450C>T	p.His484Tyr
33	269957	33_269957	A	T	25563.3	PASS	missense_variant	MODERATE	LDBPK_330840	CBZ37225	protein_coding	c.1454A>T	p.Lys485Met
33	270125	33_270125	A	C	12105.9	PASS	missense_variant	MODERATE	LDBPK_330840	CBZ37225	protein_coding	c.1622A>C	p.Gln541Pro
33	270291	33_270291	C	A	65602.9	PASS	synonymous_variant	LOW	LDBPK_330840	CBZ37225	protein_coding	c.1788C>A	p.Arg596Arg
33	270331	33_270331	C	T	525821	PASS	missense_variant	MODERATE	LDBPK_330840	CBZ37225	protein_coding	c.1828C>T	p.Pro610Ser
33	270462	33_270462	C	T	13393.2	PASS	synonymous_variant	LOW	LDBPK_330840	CBZ37225	protein_coding	c.1959C>T	p.Val653Val
33	270567	33_270567	C	G	714410	PASS	missense_variant	MODERATE	LDBPK_330840	CBZ37225	protein_coding	c.2064C>G	p.His688Gln
33	270851	33_270851	C	G	14015.5	PASS	missense_variant	MODERATE	LDBPK_330840	CBZ37225	protein_coding	c.2348C>G	p.Pro783Arg
33	270984	33_270984	A	C	743663	PASS	synonymous_variant	LOW	LDBPK_330840	CBZ37225	protein_coding	c.2481A>C	p.Gly827Gly
33	271017	33_271017	G	T	1819.96	PASS	missense_variant	MODERATE	LDBPK_330840	CBZ37225	protein_coding	c.2514G>T	p.Glu838Asp
33	271138	33_271138	G	A	57461.5	PASS	missense_variant	MODERATE	LDBPK_330840	CBZ37225	protein_coding	c.2635G>A	p.Ala879Thr
33	271171	33_271171	T	C	60733.2	PASS	missense_variant	MODERATE	LDBPK_330840	CBZ37225	protein_coding	c.2668T>C	p.Ser890Pro
33	271462	33_271462	C	T	864706	PASS	missense_variant	MODERATE	LDBPK_330840	CBZ37225	protein_coding	c.2959C>T	p.Pro987Ser
33	271616	33_271616	C	A	93150.4	PASS	missense_variant	MODERATE	LDBPK_330840	CBZ37225	protein_coding	c.3113C>A	p.Thr1038Asn
33	271743	33_271743	C	A	719163	PASS	missense_variant	MODERATE	LDBPK_330840	CBZ37225	protein_coding	c.3240C>A	p.Asp1080Glu
33	271926	33_271926	C	T	1345.69	PASS	synonymous_variant	LOW	LDBPK_330840	CBZ37225	protein_coding	c.3423C>T	p.Asp1141Asp
33	272429	33_272429	G	A	722587	PASS	missense_variant	MODERATE	LDBPK_330840	CBZ37225	protein_coding	c.3926G>A	p.Ser1309Asn
33	272588	33_272588	T	C	120250	PASS	missense_variant	MODERATE	LDBPK_330840	CBZ37225	protein_coding	c.4085T>C	p.Val1362Ala
33	272601	33_272601	C	A	116634	PASS	synonymous_variant	LOW	LDBPK_330840	CBZ37225	protein_coding	c.4098C>A	p.Ala1366Ala
33	272619	33_272619	T	C	125059	PASS	synonymous_variant	LOW	LDBPK_330840	CBZ37225	protein_coding	c.4116T>C	p.Val1372Val
33	272760	33_272760	A	G	126953	PASS	synonymous_variant	LOW	LDBPK_330840	CBZ37225	protein_coding	c.4257A>G	p.Arg1419Arg
33	272805	33_272805	T	C	99475.6	PASS	synonymous_variant	LOW	LDBPK_330840	CBZ37225	protein_coding	c.4302T>C	p.Gly1434Gly
33	272845	33_272845	T	C	117270	PASS	missense_variant	MODERATE	LDBPK_330840	CBZ37225	protein_coding	c.4342T>C	p.Ser1448Pro
33	272859	33_272859	G	A	86374.6	PASS	synonymous_variant	LOW	LDBPK_330840	CBZ37225	protein_coding	c.4356G>A	p.Val1452Val
33	273300	33_273300	T	C	127152	PASS	synonymous_variant	LOW	LDBPK_330840	CBZ37225	protein_coding	c.4797T>C	p.Ala1599Ala
33	273413	33_273413	C	G	63359.5	PASS	missense_variant	MODERATE	LDBPK_330840	CBZ37225	protein_coding	c.4910C>G	p.Thr1637Ser
33	273425	33_273425	G	A	656844	PASS	missense_variant	MODERATE	LDBPK_330840	CBZ37225	protein_coding	c.4922G>A	p.Arg1641His
33	273533	33_273533	C	T	667920	PASS	missense_variant	MODERATE	LDBPK_330840	CBZ37225	protein_coding	c.5030C>T	p.Thr1677Met
33	273600	33_273600	T	G	625764	PASS	upstream_gene_variant	MODIFIER	LDBPK_330850	CBZ37226	protein_coding	c.-2195T>G	intergenic region
33	273903	33_273903	A	G	579940	PASS	upstream_gene_variant	MODIFIER	LDBPK_330850	CBZ37226	protein_coding	c.-1892A>G	intergenic region
33	273937	33_273937	C	T	153.179	PASS	upstream_gene_variant	MODIFIER	LDBPK_330850	CBZ37226	protein_coding	c.-1858C>T	intergenic region
33	274434	33_274434	T	G	116288	PASS	upstream_gene_variant	MODIFIER	LDBPK_330850	CBZ37226	protein_coding	c.-1361T>G	intergenic region
33	274552	33_274552	G	T	694475	PASS	upstream_gene_variant	MODIFIER	LDBPK_330850	CBZ37226	protein_coding	c.-1243G>T	intergenic region
33	274640	33_274640	G	A	133279	PASS	upstream_gene_variant	MODIFIER	LDBPK_330850	CBZ37226	protein_coding	c.-1155G>A	intergenic region
33	274663	33_274663	T	C	134645	PASS	upstream_gene_variant	MODIFIER	LDBPK_330850	CBZ37226	protein_coding	c.-1132T>C	intergenic region
33	274722	33_274722	C	G	693735	PASS	upstream_gene_variant	MODIFIER	LDBPK_330850	CBZ37226	protein_coding	c.-1073C>G	intergenic region
33	274723	33_274723	T	C	57697.3	PASS	upstream_gene_variant	MODIFIER	LDBPK_330850	CBZ37226	protein_coding	c.-1072T>C	intergenic region
33	274867	33_274867	G	A	91780.3	PASS	upstream_gene_variant	MODIFIER	LDBPK_330850	CBZ37226	protein_coding	c.-928G>A	intergenic region
33	274872	33_274872	A	C	47868.2	PASS	upstream_gene_variant	MODIFIER	LDBPK_330850	CBZ37226	protein_coding	c.-923A>C	intergenic region
33	275050	33_275050	G	T	127865	PASS	upstream_gene_variant	MODIFIER	LDBPK_330850	CBZ37226	protein_coding	c.-745G>T	intergenic region
33	275061	33_275061	G	T	125816	PASS	upstream_gene_variant	MODIFIER	LDBPK_330850	CBZ37226	protein_coding	c.-734G>T	intergenic region
33	275194	33_275194	A	C	130223	PASS	upstream_gene_variant	MODIFIER	LDBPK_330850	CBZ37226	protein_coding	c.-601A>C	intergenic region
33	275210	33_275210	G	C	130899	PASS	upstream_gene_variant	MODIFIER	LDBPK_330850	CBZ37226	protein_coding	c.-585G>C	intergenic region
33	275306	33_275306	A	C	147073	PASS	upstream_gene_variant	MODIFIER	LDBPK_330850	CBZ37226	protein_coding	c.-489A>C	intergenic region
33	275802	33_275802	T	C	138680	PASS	missense_variant	MODERATE	LDBPK_330850	CBZ37226	protein_coding	c.8T>C	p.Val3Ala
33	275816	33_275816	G	A	96778.9	PASS	missense_variant	MODERATE	LDBPK_330850	CBZ37226	protein_coding	c.22G>A	p.Ala8Thr
33	276052	33_276052	G	A	91392.7	PASS	synonymous_variant	LOW	LDBPK_330850	CBZ37226	protein_coding	c.258G>A	p.Arg86Arg
33	276220	33_276220	C	G	66777.3	PASS	missense_variant	MODERATE	LDBPK_330850	CBZ37226	protein_coding	c.426C>G	p.His142Gln
33	276566	33_276566	C	A	62628.9	PASS	synonymous_variant	LOW	LDBPK_330850	CBZ37226	protein_coding	c.772C>A	p.Arg258Arg
33	276578	33_276578	G	A	688830	PASS	missense_variant	MODERATE	LDBPK_330850	CBZ37226	protein_coding	c.784G>A	p.Asp262Asn
33	276711	33_276711	ATGC	A	48447.2	PASS	disruptive_inframe_deletion	MODERATE	LDBPK_330850	CBZ37226	protein_coding	c.920_922delCTG	p.Ala307del
33	277105	33_277105	C	G	793115	PASS	synonymous_variant	LOW	LDBPK_330850	CBZ37226	protein_coding	c.1311C>G	p.Ala437Ala
33	277301	33_277301	G	A	22825.4	PASS	missense_variant	MODERATE	LDBPK_330850	CBZ37226	protein_coding	c.1507G>A	p.Asp503Asn
33	277410	33_277410	T	C	8272.91	PASS	missense_variant	MODERATE	LDBPK_330850	CBZ37226	protein_coding	c.1616T>C	p.Val539Ala
33	277429	33_277429	A	T	719.121	PASS	synonymous_variant	LOW	LDBPK_330850	CBZ37226	protein_coding	c.1635A>T	p.Thr545Thr
33	277489	33_277489	T	C	716333	PASS	synonymous_variant	LOW	LDBPK_330850	CBZ37226	protein_coding	c.1695T>C	p.Phe565Phe
33	277915	33_277915	T	C	764823	PASS	synonymous_variant	LOW	LDBPK_330850	CBZ37226	protein_coding	c.2121T>C	p.Asp707Asp
33	277926	33_277926	G	C	727009	PASS	missense_variant	MODERATE	LDBPK_330850	CBZ37226	protein_coding	c.2132G>C	p.Arg711Thr
33	277940	33_277940	G	A	99263.7	PASS	missense_variant	MODERATE	LDBPK_330850	CBZ37226	protein_coding	c.2146G>A	p.Gly716Arg
33	278002	33_278002	G	A	67187.7	PASS	synonymous_variant	LOW	LDBPK_330850	CBZ37226	protein_coding	c.2208G>A	p.Ser736Ser
33	278098	33_278098	G	C	6848.41	PASS	synonymous_variant	LOW	LDBPK_330850	CBZ37226	protein_coding	c.2304G>C	p.Leu768Leu
33	278202	33_278202	C	T	803.546	PASS	missense_variant	MODERATE	LDBPK_330850	CBZ37226	protein_coding	c.2408C>T	p.Ala803Val
33	278946	33_278946	T	A	63137.6	PASS	missense_variant	MODERATE	LDBPK_330850	CBZ37226	protein_coding	c.3152T>A	p.Val1051Glu
33	279267	33_279267	T	TCGA	590378	PASS	disruptive_inframe_insertion	MODERATE	LDBPK_330850	CBZ37226	protein_coding	c.3479_3481dupACG	p.Asp1160dup
33	279496	33_279496	C	A	67488.6	PASS	missense_variant	MODERATE	LDBPK_330850	CBZ37226	protein_coding	c.3702C>A	p.Asp1234Glu
33	279715	33_279715	C	T	92448.7	PASS	synonymous_variant	LOW	LDBPK_330850	CBZ37226	protein_coding	c.3921C>T	p.Cys1307Cys
33	279873	33_279873	C	A	906.712	PASS	missense_variant	MODERATE	LDBPK_330850	CBZ37226	protein_coding	c.4079C>A	p.Ala1360Glu
33	280094	33_280094	G	A	643.344	PASS	missense_variant	MODERATE	LDBPK_330850	CBZ37226	protein_coding	c.4300G>A	p.Ala1434Thr
33	280111	33_280111	C	T	66203.9	PASS	synonymous_variant	LOW	LDBPK_330850	CBZ37226	protein_coding	c.4317C>T	p.Leu1439Leu
33	280171	33_280171	T	G	888439	PASS	synonymous_variant	LOW	LDBPK_330850	CBZ37226	protein_coding	c.4377T>G	p.Val1459Val
33	280274	33_280274	G	C	106426	PASS	missense_variant	MODERATE	LDBPK_330850	CBZ37226	protein_coding	c.4480G>C	p.Ala1494Pro
33	280548	33_280548	G	C	62666	PASS	missense_variant	MODERATE	LDBPK_330850	CBZ37226	protein_coding	c.4754G>C	p.Arg1585Thr
34	747176	34_747176	C	A	601458	PASS	missense_variant	MODERATE	LDBPK_341740	CBZ37652	protein_coding	c.3025G>T	p.Ala1009Ser
34	747186	34_747186	C	T	605950	PASS	synonymous_variant	LOW	LDBPK_341740	CBZ37652	protein_coding	c.3015G>A	p.Glu1005Glu
34	747228	34_747228	CA	C	248.673	PASS	frameshift_variant	HIGH	LDBPK_341740	CBZ37652	protein_coding	c.2972delT	p.Leu991fs
34	747266	34_747266	G	A	696659	PASS	synonymous_variant	LOW	LDBPK_341740	CBZ37652	protein_coding	c.2935C>T	p.Leu979Leu
34	747294	34_747294	G	A	162771	PASS	synonymous_variant	LOW	LDBPK_341740	CBZ37652	protein_coding	c.2907C>T	p.Ala969Ala
34	747303	34_747303	A	C	164886	PASS	synonymous_variant	LOW	LDBPK_341740	CBZ37652	protein_coding	c.2898T>G	p.Pro966Pro
34	747582	34_747582	T	C	155782	PASS	synonymous_variant	LOW	LDBPK_341740	CBZ37652	protein_coding	c.2619A>G	p.Thr873Thr
34	747603	34_747603	G	A	152026	PASS	synonymous_variant	LOW	LDBPK_341740	CBZ37652	protein_coding	c.2598C>T	p.Gly866Gly
34	747930	34_747930	C	G	132400	PASS	synonymous_variant	LOW	LDBPK_341740	CBZ37652	protein_coding	c.2271G>C	p.Pro757Pro
34	747946	34_747946	G	A	136045	PASS	missense_variant	MODERATE	LDBPK_341740	CBZ37652	protein_coding	c.2255C>T	p.Ser752Phe
34	747961	34_747961	AG	GT	95729	PASS	missense_variant	MODERATE	LDBPK_341740	CBZ37652	protein_coding	c.2239_2240delCTinsAC	p.Leu747Thr
34	747980	34_747980	C	G	136707	PASS	missense_variant	MODERATE	LDBPK_341740	CBZ37652	protein_coding	c.2221G>C	p.Gly741Arg
34	747999	34_747999	A	C	134252	PASS	synonymous_variant	LOW	LDBPK_341740	CBZ37652	protein_coding	c.2202T>G	p.Val734Val
34	748011	34_748011	G	T	140189	PASS	missense_variant	MODERATE	LDBPK_341740	CBZ37652	protein_coding	c.2190C>A	p.Asp730Glu
34	748140	34_748140	A	G	161382	PASS	synonymous_variant	LOW	LDBPK_341740	CBZ37652	protein_coding	c.2061T>C	p.Val687Val
34	748226	34_748226	C	T	143597	PASS	missense_variant	MODERATE	LDBPK_341740	CBZ37652	protein_coding	c.1975G>A	p.Gly659Ser
34	748278	34_748278	T	C	150222	PASS	synonymous_variant	LOW	LDBPK_341740	CBZ37652	protein_coding	c.1923A>G	p.Leu641Leu
34	748362	34_748362	C	T	125337	PASS	synonymous_variant	LOW	LDBPK_341740	CBZ37652	protein_coding	c.1839G>A	p.Thr613Thr
34	748383	34_748383	A	G	1406.05	PASS	synonymous_variant	LOW	LDBPK_341740	CBZ37652	protein_coding	c.1818T>C	p.Ala606Ala
34	748457	34_748457	C	T	150170	PASS	missense_variant	MODERATE	LDBPK_341740	CBZ37652	protein_coding	c.1744G>A	p.Ala582Thr
34	748487	34_748487	G	A	144748	PASS	missense_variant	MODERATE	LDBPK_341740	CBZ37652	protein_coding	c.1714C>T	p.Pro572Ser
34	748535	34_748535	C	G	152680	PASS	missense_variant	MODERATE	LDBPK_341740	CBZ37652	protein_coding	c.1666G>C	p.Val556Leu
34	748566	34_748566	A	G	156463	PASS	synonymous_variant	LOW	LDBPK_341740	CBZ37652	protein_coding	c.1635T>C	p.Ser545Ser
34	748609	34_748609	T	C	154087	PASS	missense_variant	MODERATE	LDBPK_341740	CBZ37652	protein_coding	c.1592A>G	p.Gln531Arg
34	748635	34_748635	A	G	146363	PASS	synonymous_variant	LOW	LDBPK_341740	CBZ37652	protein_coding	c.1566T>C	p.Gly522Gly
34	748640	34_748640	GAG	AAA	137673	PASS	missense_variant	MODERATE	LDBPK_341740	CBZ37652	protein_coding	c.1559_1561delCTCinsTTT	p.ThrPro520IleSer
34	748653	34_748653	T	C	732744	PASS	synonymous_variant	LOW	LDBPK_341740	CBZ37652	protein_coding	c.1548A>G	p.Gly516Gly
34	748694	34_748694	A	G	562412	PASS	missense_variant	MODERATE	LDBPK_341740	CBZ37652	protein_coding	c.1507T>C	p.Ser503Pro
34	748699	34_748699	A	T	133887	PASS	missense_variant	MODERATE	LDBPK_341740	CBZ37652	protein_coding	c.1502T>A	p.Val501Glu
34	748734	34_748734	GTCG	ATCA	139261	PASS	synonymous_variant	LOW	LDBPK_341740	CBZ37652	protein_coding	c.1464_1467delCGACinsTGAT	p.490
34	748768	34_748768	A	G	145456	PASS	missense_variant	MODERATE	LDBPK_341740	CBZ37652	protein_coding	c.1433T>C	p.Val478Ala
34	748777	34_748777	G	C	146545	PASS	missense_variant	MODERATE	LDBPK_341740	CBZ37652	protein_coding	c.1424C>G	p.Ala475Gly
34	748778	34_748778	C	T	136.704	PASS	missense_variant	MODERATE	LDBPK_341740	CBZ37652	protein_coding	c.1423G>A	p.Ala475Thr
34	748784	34_748784	T	C	148603	PASS	missense_variant	MODERATE	LDBPK_341740	CBZ37652	protein_coding	c.1417A>G	p.Thr473Ala
34	748793	34_748793	T	C	150501	PASS	missense_variant	MODERATE	LDBPK_341740	CBZ37652	protein_coding	c.1408A>G	p.Thr470Ala
34	748827	34_748827	C	A	581693	PASS	synonymous_variant	LOW	LDBPK_341740	CBZ37652	protein_coding	c.1374G>T	p.Thr458Thr
34	748841	34_748841	TTGCCC	CTGCGT	127974	PASS	missense_variant	MODERATE	LDBPK_341740	CBZ37652	protein_coding	c.1355_1360delGGGCAAinsACGCAG	p.GlyAlaThr452AspAlaAla
34	748853	34_748853	C	T	145588	PASS	missense_variant	MODERATE	LDBPK_341740	CBZ37652	protein_coding	c.1348G>A	p.Ala450Thr
34	748880	34_748880	G	C	580721	PASS	missense_variant	MODERATE	LDBPK_341740	CBZ37652	protein_coding	c.1321C>G	p.His441Asp
34	748889	34_748889	A	G	582058	PASS	missense_variant	MODERATE	LDBPK_341740	CBZ37652	protein_coding	c.1312T>C	p.Cys438Arg
34	748903	34_748903	A	G	580249	PASS	missense_variant	MODERATE	LDBPK_341740	CBZ37652	protein_coding	c.1298T>C	p.Leu433Pro
34	749269	34_749269	C	T	158623	PASS	missense_variant	MODERATE	LDBPK_341740	CBZ37652	protein_coding	c.932G>A	p.Ser311Asn
34	749333	34_749333	G	A	6889.57	PASS	missense_variant	MODERATE	LDBPK_341740	CBZ37652	protein_coding	c.868C>T	p.Pro290Ser
34	749393	34_749393	A	G	3477.57	PASS	missense_variant	MODERATE	LDBPK_341740	CBZ37652	protein_coding	c.808T>C	p.Phe270Leu
34	749446	34_749446	A	G	169353	PASS	missense_variant	MODERATE	LDBPK_341740	CBZ37652	protein_coding	c.755T>C	p.Met252Thr
34	749485	34_749485	AGG	GGC	154632	PASS	missense_variant	MODERATE	LDBPK_341740	CBZ37652	protein_coding	c.714_716delCCTinsGCC	p.Leu239Pro
34	749512	34_749512	G	T	561156	PASS	missense_variant	MODERATE	LDBPK_341740	CBZ37652	protein_coding	c.689C>A	p.Ala230Asp
34	749560	34_749560	A	G	135529	PASS	missense_variant	MODERATE	LDBPK_341740	CBZ37652	protein_coding	c.641T>C	p.Val214Ala
34	749592	34_749592	A	T	129142	PASS	missense_variant	MODERATE	LDBPK_341740	CBZ37652	protein_coding	c.609T>A	p.Ser203Arg
34	749685	34_749685	C	G	558033	PASS	missense_variant	MODERATE	LDBPK_341740	CBZ37652	protein_coding	c.516G>C	p.Met172Ile
34	749877	34_749877	A	T	571457	PASS	missense_variant	MODERATE	LDBPK_341740	CBZ37652	protein_coding	c.324T>A	p.Asp108Glu
34	749886	34_749886	C	G	572910	PASS	missense_variant	MODERATE	LDBPK_341740	CBZ37652	protein_coding	c.315G>C	p.Gln105His
34	749970	34_749970	C	G	564156	PASS	missense_variant	MODERATE	LDBPK_341740	CBZ37652	protein_coding	c.231G>C	p.Met77Ile
34	749991	34_749991	T	G	557124	PASS	synonymous_variant	LOW	LDBPK_341740	CBZ37652	protein_coding	c.210A>C	p.Arg70Arg
34	750204	34_750204	G	C	7227.52	PASS	upstream_gene_variant	MODIFIER	LDBPK_341740	CBZ37652	protein_coding	c.-4C>G	intergenic region
34	750262	34_750262	T	C	8911.04	PASS	upstream_gene_variant	MODIFIER	LDBPK_341740	CBZ37652	protein_coding	c.-62A>G	intergenic region
34	750272	34_750272	C	A	12430.8	PASS	upstream_gene_variant	MODIFIER	LDBPK_341740	CBZ37652	protein_coding	c.-72G>T	intergenic region
34	750483	34_750483	G	C	7511.6	PASS	upstream_gene_variant	MODIFIER	LDBPK_341740	CBZ37652	protein_coding	c.-283C>G	intergenic region
34	750777	34_750777	C	A	3220.4	PASS	upstream_gene_variant	MODIFIER	LDBPK_341740	CBZ37652	protein_coding	c.-577G>T	intergenic region
34	750824	34_750824	T	C	156772	PASS	upstream_gene_variant	MODIFIER	LDBPK_341740	CBZ37652	protein_coding	c.-624A>G	intergenic region
34	750909	34_750909	G	GGA	11828.7	PASS	upstream_gene_variant	MODIFIER	LDBPK_341740	CBZ37652	protein_coding	c.-710_-709insTC	intergenic region
34	751212	34_751212	C	T	508348	PASS	upstream_gene_variant	MODIFIER	LDBPK_341740	CBZ37652	protein_coding	c.-1012G>A	intergenic region
34	751217	34_751217	A	G	7183.21	PASS	upstream_gene_variant	MODIFIER	LDBPK_341740	CBZ37652	protein_coding	c.-1017T>C	intergenic region
34	751234	34_751234	G	A	763926	PASS	upstream_gene_variant	MODIFIER	LDBPK_341740	CBZ37652	protein_coding	c.-1034C>T	intergenic region
34	751429	34_751429	G	A	281.664	PASS	upstream_gene_variant	MODIFIER	LDBPK_341740	CBZ37652	protein_coding	c.-1229C>T	intergenic region
34	751509	34_751509	G	A	3854.45	PASS	upstream_gene_variant	MODIFIER	LDBPK_341740	CBZ37652	protein_coding	c.-1309C>T	intergenic region
34	751552	34_751552	CT	C	7175.16	PASS	upstream_gene_variant	MODIFIER	LDBPK_341740	CBZ37652	protein_coding	c.-1353delA	intergenic region
34	751871	34_751871	A	G	5265.75	PASS	upstream_gene_variant	MODIFIER	LDBPK_341740	CBZ37652	protein_coding	c.-1671T>C	intergenic region
34	752027	34_752027	A	C	405134	PASS	upstream_gene_variant	MODIFIER	LDBPK_341740	CBZ37652	protein_coding	c.-1827T>G	intergenic region
34	752308	34_752308	C	T	105293	PASS	upstream_gene_variant	MODIFIER	LDBPK_341740	CBZ37652	protein_coding	c.-2108G>A	intergenic region
34	752347	34_752347	C	T	2260.86	PASS	upstream_gene_variant	MODIFIER	LDBPK_341740	CBZ37652	protein_coding	c.-2147G>A	intergenic region
34	752414	34_752414	G	A	122705	PASS	upstream_gene_variant	MODIFIER	LDBPK_341740	CBZ37652	protein_coding	c.-2214C>T	intergenic region
34	752695	34_752695	C	A	57212	PASS	upstream_gene_variant	MODIFIER	LDBPK_341740	CBZ37652	protein_coding	c.-2495G>T	intergenic region
34	752848	34_752848	C	A	2423.6	PASS	upstream_gene_variant	MODIFIER	LDBPK_341740	CBZ37652	protein_coding	c.-2648G>T	intergenic region
34	753053	34_753053	C	A	8029.29	PASS	upstream_gene_variant	MODIFIER	LDBPK_341740	CBZ37652	protein_coding	c.-2853G>T	intergenic region
34	753379	34_753379	A	G	7141.12	PASS	missense_variant	MODERATE	LDBPK_341750	CBZ37653	protein_coding	c.791T>C	p.Val264Ala
34	753672	34_753672	C	T	835.116	PASS	stop_gained	HIGH	LDBPK_341750	CBZ37653	protein_coding	c.498G>A	p.Trp166*
34	753764	34_753764	G	A	136761	PASS	missense_variant	MODERATE	LDBPK_341750	CBZ37653	protein_coding	c.406C>T	p.His136Tyr
34	753811	34_753811	A	C	15875.7	PASS	missense_variant	MODERATE	LDBPK_341750	CBZ37653	protein_coding	c.359T>G	p.Leu120Arg
34	753882	34_753882	C	T	134910	PASS	synonymous_variant	LOW	LDBPK_341750	CBZ37653	protein_coding	c.288G>A	p.Gly96Gly
34	754070	34_754070	C	T	135436	PASS	missense_variant	MODERATE	LDBPK_341750	CBZ37653	protein_coding	c.100G>A	p.Val34Met
34	754338	34_754338	C	T	148385	PASS	upstream_gene_variant	MODIFIER	LDBPK_341740	CBZ37652	protein_coding	c.-4138G>A	intergenic region
34	754459	34_754459	A	T	15937.4	PASS	upstream_gene_variant	MODIFIER	LDBPK_341740	CBZ37652	protein_coding	c.-4259T>A	intergenic region
34	756746	34_756746	A	AG	11388.2	PASS	upstream_gene_variant	MODIFIER	LDBPK_341750	CBZ37653	protein_coding	c.-2578_-2577insC	intergenic region
34	756888	34_756888	G	A	6982.11	PASS	upstream_gene_variant	MODIFIER	LDBPK_341750	CBZ37653	protein_coding	c.-2719C>T	intergenic region
34	757815	34_757815	C	T	3598.68	PASS	upstream_gene_variant	MODIFIER	LDBPK_341750	CBZ37653	protein_coding	c.-3646G>A	intergenic region
34	758080	34_758080	A	G	7198.91	PASS	upstream_gene_variant	MODIFIER	LDBPK_341750	CBZ37653	protein_coding	c.-3911T>C	intergenic region
34	758234	34_758234	G	A	7360.21	PASS	upstream_gene_variant	MODIFIER	LDBPK_341750	CBZ37653	protein_coding	c.-4065C>T	intergenic region
34	758346	34_758346	G	T	8048.96	PASS	upstream_gene_variant	MODIFIER	LDBPK_341750	CBZ37653	protein_coding	c.-4177C>A	intergenic region
34	762087	34_762087	C	A	5669.62	PASS	synonymous_variant	LOW	LDBPK_341780	CBZ37656	protein_coding	c.3516G>T	p.Ser1172Ser
34	762466	34_762466	C	T	586.597	PASS	missense_variant	MODERATE	LDBPK_341780	CBZ37656	protein_coding	c.3137G>A	p.Arg1046Gln
34	762514	34_762514	T	C	9638.58	PASS	missense_variant	MODERATE	LDBPK_341780	CBZ37656	protein_coding	c.3089A>G	p.Gln1030Arg
34	763248	34_763248	G	A	578034	PASS	synonymous_variant	LOW	LDBPK_341780	CBZ37656	protein_coding	c.2355C>T	p.Gly785Gly
34	763266	34_763266	G	A	592865	PASS	synonymous_variant	LOW	LDBPK_341780	CBZ37656	protein_coding	c.2337C>T	p.Ile779Ile
34	763333	34_763333	T	C	5617.92	PASS	missense_variant	MODERATE	LDBPK_341780	CBZ37656	protein_coding	c.2270A>G	p.Lys757Arg
34	763418	34_763418	C	T	133898	PASS	missense_variant	MODERATE	LDBPK_341780	CBZ37656	protein_coding	c.2185G>A	p.Val729Ile
34	763425	34_763425	G	A	424.694	PASS	synonymous_variant	LOW	LDBPK_341780	CBZ37656	protein_coding	c.2178C>T	p.His726His
34	763873	34_763873	T	C	0.000672199	PASS	missense_variant	MODERATE	LDBPK_341780	CBZ37656	protein_coding	c.1730A>G	p.Asp577Gly
34	764017	34_764017	C	A	4070.53	PASS	missense_variant	MODERATE	LDBPK_341780	CBZ37656	protein_coding	c.1586G>T	p.Gly529Val
34	764825	34_764825	T	A	582944	PASS	missense_variant	MODERATE	LDBPK_341780	CBZ37656	protein_coding	c.778A>T	p.Ile260Phe
34	766231	34_766231	CGT	C	0.0498276	PASS	upstream_gene_variant	MODIFIER	LDBPK_341780	CBZ37656	protein_coding	c.-631_-630delAC	intergenic region
34	766242	34_766242	G	C	437.422	PASS	upstream_gene_variant	MODIFIER	LDBPK_341780	CBZ37656	protein_coding	c.-640C>G	intergenic region
34	766390	34_766390	T	C	7724.27	PASS	upstream_gene_variant	MODIFIER	LDBPK_341780	CBZ37656	protein_coding	c.-788A>G	intergenic region
34	766678	34_766678	A	G	736051	PASS	upstream_gene_variant	MODIFIER	LDBPK_341780	CBZ37656	protein_coding	c.-1076T>C	intergenic region
34	766718	34_766718	A	G	494118	PASS	upstream_gene_variant	MODIFIER	LDBPK_341780	CBZ37656	protein_coding	c.-1116T>C	intergenic region
34	766722	34_766722	AAAT	A	380665	PASS	upstream_gene_variant	MODIFIER	LDBPK_341780	CBZ37656	protein_coding	c.-1123_-1121delATT	intergenic region
34	766832	34_766832	GA	G	519164	PASS	upstream_gene_variant	MODIFIER	LDBPK_341780	CBZ37656	protein_coding	c.-1231delT	intergenic region
34	767006	34_767006	G	T	34573.7	PASS	upstream_gene_variant	MODIFIER	LDBPK_341780	CBZ37656	protein_coding	c.-1404C>A	intergenic region
34	767071	34_767071	G	A	17615.7	PASS	upstream_gene_variant	MODIFIER	LDBPK_341780	CBZ37656	protein_coding	c.-1469C>T	intergenic region
34	767254	34_767254	A	G	553494	PASS	upstream_gene_variant	MODIFIER	LDBPK_341780	CBZ37656	protein_coding	c.-1652T>C	intergenic region
34	767300	34_767300	C	G	383.501	PASS	upstream_gene_variant	MODIFIER	LDBPK_341780	CBZ37656	protein_coding	c.-1698G>C	intergenic region
34	768569	34_768569	C	A	595.112	PASS	upstream_gene_variant	MODIFIER	LDBPK_341780	CBZ37656	protein_coding	c.-2967G>T	intergenic region
34	768745	34_768745	C	A	120755	PASS	upstream_gene_variant	MODIFIER	LDBPK_341780	CBZ37656	protein_coding	c.-3143G>T	intergenic region
34	769141	34_769141	A	G	1921.22	PASS	upstream_gene_variant	MODIFIER	LDBPK_341780	CBZ37656	protein_coding	c.-3539T>C	intergenic region
34	769601	34_769601	C	T	1391.88	PASS	upstream_gene_variant	MODIFIER	LDBPK_341780	CBZ37656	protein_coding	c.-3999G>A	intergenic region
34	769942	34_769942	C	T	7529.12	PASS	upstream_gene_variant	MODIFIER	LDBPK_341780	CBZ37656	protein_coding	c.-4340G>A	intergenic region
34	770019	34_770019	C	A	3385.08	PASS	upstream_gene_variant	MODIFIER	LDBPK_341780	CBZ37656	protein_coding	c.-4417G>T	intergenic region
34	770022	34_770022	G	A	12529.4	PASS	upstream_gene_variant	MODIFIER	LDBPK_341780	CBZ37656	protein_coding	c.-4420C>T	intergenic region
[truncated: 251 more rows]

## Sheet: ST7. NCD2 values
Supplementary Table 7. Raw NCD2 scores for 10kb windows in each population
[truncated: 33,028 more rows]
